# Supplementary material for: Molecular Changes Concomitant with Vascular System Development in Mature Galls Induced by Root-Knot Nematodes in the Model Tree Host Populus tremula × P. alba
Source: Int J Mol Sci. 2020 Jan 9;21(2):406. doi: 10.3390/ijms21020406 (PMC7013992; doi:10.3390/ijms21020406)
Supplement: Supplementary file 1 [file ijms-21-00406-s001.zip]

Archive with 6 entries (5 files):
- supplemantary-revised/
- supplemantary-revised/Table S1.xlsx
- supplemantary-revised/Table S2.xlsx
- supplemantary-revised/Table S3.xlsx
- supplemantary-revised/Table S4.xlsx
- supplemantary-revised/Table S5.xlsx
