# Supplementary material for: Molecular Changes Concomitant with Vascular System Development in Mature Galls Induced by Root-Knot Nematodes in the Model Tree Host Populus tremula × P. alba
Source: Int J Mol Sci. 2020 Jan 9;21(2):406. doi: 10.3390/ijms21020406 (PMC7013992; doi:10.3390/ijms21020406)
Supplement: Supplementary file 1 [file ijms-21-00406-s001.zip › supplemantary-revised/Table S1.xlsx]

## Sheet: Table S1
	Table S1. Mapping statistics of RNA-Seq experiment
Sample ID	Illumina files	total reads	aligned	not aligned	% aligned	% mapped in pairs
Root-WT R1	E366-FBaldacci-Cresp-1_S1_L001_R1_001 (paired)	60109412	53232230	6877182	88.5589	80.82
	E366-FBaldacci-Cresp-1_S1_L002_R1_001 (paired)
	E366-FBaldacci-Cresp-1_S1_L003_R1_001 (paired)
	E366-FBaldacci-Cresp-1_S1_L004_R1_001 (paired)
Root-WT R2	E367-FBaldacci-Cresp-2_S2_L001_R1_001 (paired)	59052392	52361168	6691224	88.669	80.67
	E367-FBaldacci-Cresp-2_S2_L002_R1_001 (paired)
	E367-FBaldacci-Cresp-2_S2_L003_R1_001 (paired)
	E367-FBaldacci-Cresp-2_S2_L004_R1_001 (paired)
Root-WT R3	E368-FBaldacci-Cresp-3_S3_L001_R1_001 (paired)	57916568	51254908	6661660	88.4978	79.56
	E368-FBaldacci-Cresp-3_S3_L002_R1_001 (paired)
	E368-FBaldacci-Cresp-3_S3_L003_R1_001 (paired)
	E368-FBaldacci-Cresp-3_S3_L004_R1_001 (paired)
Gall WT R1	E369-FBaldacci-Cresp-4_S4_L001_R1_001 (paired)	61336448	48026373	13310075	78.2999	70.39
	E369-FBaldacci-Cresp-4_S4_L002_R1_001 (paired)
	E369-FBaldacci-Cresp-4_S4_L003_R1_001 (paired)
	E369-FBaldacci-Cresp-4_S4_L004_R1_001 (paired)
Gall WT R2	E370-FBaldacci-Cresp-5_S5_L001_R1_001 (paired)	64305492	52730694	11574798	82.0003	74.4
	E370-FBaldacci-Cresp-5_S5_L002_R1_001 (paired)
	E370-FBaldacci-Cresp-5_S5_L003_R1_001 (paired)
	E370-FBaldacci-Cresp-5_S5_L004_R1_001 (paired)
Gall WT R3	E371-FBaldacci-Cresp-6_S6_L001_R1_001 (paired)	59890544	48659112	11231432	81.2467	72.65
	E371-FBaldacci-Cresp-6_S6_L002_R1_001 (paired)
	E371-FBaldacci-Cresp-6_S6_L003_R1_001 (paired)
	E371-FBaldacci-Cresp-6_S6_L004_R1_001 (paired)
									Table S1.
