# Supplementary material for: Molecular Changes Concomitant with Vascular System Development in Mature Galls Induced by Root-Knot Nematodes in the Model Tree Host Populus tremula × P. alba
Source: Int J Mol Sci. 2020 Jan 9;21(2):406. doi: 10.3390/ijms21020406 (PMC7013992; doi:10.3390/ijms21020406)
Supplement: Supplementary file 1 [file ijms-21-00406-s001.zip › supplemantary-revised/Table S2.xlsx]

## Sheet: All genes
Table S2. Complete list of differentially expressed genes in gall 21 dai versus poplar uninfected root (P-value <0.05, log2 ratio>1).
Poplar gene ID	RawReads_Root_WT_1	RawReads_Root_WT_ 2	RawReads_Root_WT_3	RawReads_Gall_WT_1	RawReads_Gall_WT_2	RawReads_Gall_WT_3	Normlog2_Root_WT_1	Normlog2_Root_WT_2	Normlog2_Root_WT_3	Normlog2_Gall_WT_1	Normlog2_Gall_WT_2	Normlog2_Gall_WT_3	log2ratio_Gall effect on WT	Best arabidopsis TAIR10 hit name	Best arabidopsis TAIR10 hit symbol	Best arabidopsis TAIR10 hit defline
Potri.013G141800	0	0	0	76	46	72	-5.45572	-5.49461	-5.54416	1.82537	0.936672	1.71258	6.97034	ATCG00350.1		Photosystem I, PsaA/PsaB protein
Potri.013G140000	1	0	5	223	72	131	-3.87076	-5.49461	-2.08472	3.37855	1.55738	2.57159	6.27631
Potri.016G039600	5	1	4	141	110	127	-1.54883	-5.49461	-2.08472	2.70241	2.21129	2.5383	5.51773	AT3G50170.1		Plant protein of unknown function (DUF247)
Potri.019G106700	4	0	2	29	26	27	-5.45572	-5.49461	-3.22223	0.590348	0.6643	0.907714	5.4361	AT4G03500.1		Ankyrin repeat family protein
Potri.002G214200	0	0	0	29	23	13	-5.45572	-5.49461	-5.54416	0.54526	-0.176222	-0.943763	5.30225	AT2G42610.1	LSH10	Protein of unknown function (DUF640)
Potri.T096600	19	7	21	195	189	164	-5.45572	-3.90965	-1.84372	1.70753	1.3633	1.35285	5.19163	AT5G10610.1	CYP81K1	cytochrome P450, family 81, subfamily K, polypeptide 1
Potri.013G092500	2	3	7	244	112	116	-3.1338	-2.68726	-1.63726	3.48982	2.21129	2.39686	5.15857
Potri.015G032700	3	0	0	37	43	23	-2.64837	-5.49461	-5.54416	0.796799	0.806904	0.0872638	5.14139	AT3G28920.1	AtHB34,HB34	homeobox protein 34
Potri.019G028100	3	7	1	167	107	93	-2.64837	-1.58772	-3.95919	2.99004	2.14571	2.07957	5.13063	ATCG00350.1		Photosystem I, PsaA/PsaB protein
Potri.019G101400	4	8	8	178	179	185	-2.64837	-1.40715	-1.45669	3.35262	3.2145	3.24348	5.10084	AT4G03500.1		Ankyrin repeat family protein
Potri.003G168700	1	0	0	12	38	15	-3.87076	-5.49461	-5.54416	-0.788164	0.806904	0.0245281	5.01662	AT5G14090.1
Potri.016G089700	0	2	1	42	37	37	-5.45572	-3.17269	-3.95919	0.94302	0.626332	0.836456	4.98648	ATCG00350.1		Photosystem I, PsaA/PsaB protein
Potri.T127200	1	5	5	59	52	45	-3.1338	-2.68726	-1.29623	2.89441	2.42542	2.34646	4.91359	AT3G26300.1	CYP71B34	cytochrome P450, family 71, subfamily B, polypeptide 34
Potri.013G045300	2	0	4	23	28	27	-5.45572	-5.49461	-1.63726	0.590348	0.701294	0.836456	4.89105
Potri.002G253400	1	3	2	64	74	66	-3.87076	-2.68726	-3.22223	1.57921	1.59719	1.58796	4.84621	AT4G28780.1		GDSL-like Lipase/Acylhydrolase superfamily protein
Potri.001G288400	1	5	10	72	101	80	-1.99629	-2.32469	-0.789268	3.10326	3.09448	3.24348	4.84399	AT2G14610.1	ATPR1,PR 1,PR1	pathogenesis-related gene 1
Potri.004G020100	2	0	2	41	69	43	-2.64837	-5.49461	-2.37423	1.13784	1.6549	1.10253	4.81406	AT1G70880.1		Polyketide cyclase/dehydrase and lipid transport superfamily protein
Potri.006G152500	1	8	0	36	62	41	-3.87076	-1.79417	-5.54416	0.796799	1.3862	0.942066	4.79775	AT5G56970.1	ATCKX3,CKX3	cytokinin oxidase 3
Potri.003G188000	14	14	9	47	47	41	-5.45572	-5.49461	-5.54416	-0.302737	-0.847599	-0.943763	4.7943	AT5G23570.1	ATSGS3,SGS3	XS domain-containing protein / XS zinc finger domain-containing protein-related
Potri.003G046700	0	2	1	41	23	23	-5.45572	-3.90965	-3.95919	0.977371	0.0122232	0.0872638	4.78107	AT2G02450.2	anac034,ANAC035,LOV1,NAC035	NAC domain containing protein 35
Potri.T163100	1	0	1	26	14	21	-3.87076	-5.49461	-3.22223	1.13784	0.125434	0.509955	4.76634	AT1G14550.1		Peroxidase superfamily protein
Potri.015G114200	4	1	0	19	22	20	-5.45572	-5.49461	-3.95919	-0.222566	-0.393033	0.0245281	4.76253	AT5G45540.1		Protein of unknown function (DUF594)
Potri.001G387900	1	2	4	57	45	41	-3.1338	-3.17269	-2.08472	2.31617	1.72843	1.8814	4.75777
Potri.T163200	4	6	0	116	53	52	-1.99629	-2.03518	-5.54416	2.08368	1.13898	1.47519	4.75599	AT1G14550.1		Peroxidase superfamily protein
Potri.001G388100	0	2	4	32	26	15	-5.45572	-5.49461	-2.37423	0.717727	0.374793	-0.181923	4.73253
Potri.011G150100	0	4	4	63	49	62	-5.45572	-2.32469	-2.37423	1.55666	1.02687	1.49846	4.72215	AT4G10490.1		2-oxoglutarate (2OG) and Fe(II)-dependent oxygenase superfamily protein
Potri.011G019300	3	3	8	63	51	40	-2.2858	-5.49461	-2.37423	1.76765	1.243	0.975618	4.70702	AT4G14390.1		Ankyrin repeat family protein
Potri.001G175400	0	2	13	66	61	74	-5.45572	-3.17269	-0.789268	1.62326	1.34003	1.75184	4.68441	AT1G52770.1		Phototropic-responsive NPH3 family protein
Potri.002G180600	6	3	18	311	296	240	-1.36826	-2.32469	0.288735	3.78473	3.56493	3.32384	4.67893	AT5G54160.1	ATOMT1,OMT1	O-methyltransferase 1
Potri.010G055200	7	5	17	174	253	206	-1.54883	-2.32469	-0.414872	3.02331	3.42818	3.24348	4.66076	AT3G13080.1	ATMRP3,MRP3	multidrug resistance-associated protein 3
Potri.010G155100	1	0	3	36	61	69	-3.87076	-3.17269	-1.84372	1.25448	1.98997	1.8273	4.6569	AT1G29740.1		Leucine-rich repeat transmembrane protein kinase
Potri.019G014900	28	17	44	725	647	702	0.377166	-0.365331	1.19731	5.18361	4.92597	5.09205	4.65254	AT2G26560.1	PLA IIA,PLA2A,PLP2	phospholipase A 2A
Potri.011G110300	1	4	12	80	148	127	-3.87076	-2.32469	-0.686174	1.96886	2.61183	2.48104	4.64528	AT1G78860.1		D-mannose binding lectin protein with Apple-like carbohydrate-binding domain
Potri.004G182100	2	2	14	122	192	184	-1.99629	-2.32469	-0.414872	2.75286	3.20164	3.20863	4.6322	AT3G12500.1	ATHCHIB,B-CHI,CHI-B,HCHIB,PR-3,PR3	basic chitinase
Potri.T005700	1	0	4	53	36	26	-3.87076	-5.49461	-2.37423	1.38816	0.54726	0.2051	4.61038	ATCG00480.1		ATP synthase subunit beta
Potri.009G064900	10	0	4	57	84	69	-1.2078	-5.49461	-2.37423	1.41347	1.7104	1.58796	4.60508	AT1G12740.1	CYP87A2	cytochrome P450, family 87, subfamily A, polypeptide 2
Potri.016G057600	540	133	1186	6988	14975	12069	4.68511	2.58753	5.7372	8.37523	9.30914	9.12997	4.59864	AT3G57270.1	BG1	beta-1,3-glucanase 1
Potri.019G064800	13	2	21	74	170	152	-3.1338	-3.90965	-3.95919	0.40087	1.243	1.04047	4.57948	AT1G03220.1		Eukaryotic aspartyl protease family protein
Potri.015G107400	0	0	2	30	37	13	-3.87076	-5.49461	-3.22223	0.871761	0.626332	-0.422931	4.55529	AT5G45470.1		Protein of unknown function (DUF594)
Potri.006G008500	218	176	278	3160	3790	3144	-0.932162	-0.971052	0.0705545	3.84178	4.04677	3.95264	4.5531	AT3G22142.1		Bifunctional inhibitor/lipid-transfer protein/seed storage 2S albumin superfamily protein
Potri.011G019200	3	1	3	30	35	20	-5.45572	-2.68726	-2.7368	1.16789	1.02687	0.598764	4.54868	AT3G18670.1		Ankyrin repeat family protein
Potri.013G002200	0	2	7	52	46	47	-5.45572	-3.17269	-1.63726	1.28223	0.967369	1.10253	4.51836	AT1G11910.1	APA1,ATAPA1	aspartic proteinase A1
Potri.019G088900	26	31	26	458	464	378	-0.0981719	-0.45022	0.338488	4.5806	4.4863	4.28254	4.51567	AT5G09360.1	LAC14	laccase 14
Potri.013G033200	28	17	64	723	895	745	0.426919	-0.137062	1.53266	5.06882	5.2153	5.10538	4.51282	AT1G24140.1		Matrixin family protein
Potri.010G075400	2	0	6	63	51	70	-1.06341	-2.68726	-1.02059	2.91228	2.83631	2.9463	4.48597	AT2G38870.1		Serine protease inhibitor, potato inhibitor I-type family protein
Potri.013G029700	0	4	4	39	55	28	-5.45572	-1.79417	-2.08472	1.28223	1.34003	1.42749	4.44857	AT4G08850.1		Leucine-rich repeat receptor-like protein kinase family protein
Potri.009G012200	1	0	3	14	54	37	-3.87076	-5.49461	-2.37423	-0.574039	1.243	0.836456	4.43771	AT5G60490.1	FLA12	FASCICLIN-like arabinogalactan-protein 12
Potri.015G120700	0	1	2	20	15	27	-5.45572	-3.90965	-2.37423	0.498718	0.280156	0.836456	4.43257
Potri.019G027000	12	7	15	99	88	87	-5.45572	-5.49461	-3.95919	-0.387626	-0.317084	-0.943763	4.41972	AT4G13440.1		Calcium-binding EF-hand family protein
Potri.015G132800	1	0	1	15	26	26	-3.87076	-5.49461	-3.95919	-0.477823	0.125434	0.260595	4.41793	AT4G39490.1	CYP96A10	cytochrome P450, family 96, subfamily A, polypeptide 10
Potri.T051100	3	1	8	89	121	91	-2.64837	-2.03518	-0.589959	2.58479	2.82797	2.56058	4.41288	AT5G43590.1		Acyl transferase/acyl hydrolase/lysophospholipase superfamily protein
Potri.019G115900	9	0	8	34	37	47	-2.64837	-2.68726	-3.95919	1.33616	1.1657	1.42749	4.40908	AT4G03500.1		Ankyrin repeat family protein
Potri.005G076800	6	0	0	25	28	20	-1.75528	-5.49461	-5.54416	0.240406	0.230403	-0.109773	4.40069	AT5G65160.1		tetratricopeptide repeat (TPR)-containing protein
Potri.001G083200	53	51	79	1404	1181	1155	1.28574	1.13474	1.76873	6.03915	5.61123	5.70947	4.38154	AT1G02800.1	ATCEL2,CEL2	cellulase 2
Potri.001G214600	78	46	97	1559	1499	1363	1.87519	1.1053	2.1069	6.21499	5.99137	5.97717	4.3608	AT2G21100.1		Disease resistance-responsive (dirigent-like protein) family protein
Potri.004G060100	2	1	2	45	39	45	-3.1338	-3.90965	-3.22223	1.07577	0.701294	1.04047	4.35304	AT3G47570.1		Leucine-rich repeat protein kinase family protein
Potri.003G006100	4	0	2	40	36	42	-2.2858	-5.49461	-2.7368	0.90783	0.626332	1.00841	4.34701	AT4G24275.1
Potri.013G080400	1	0	5	38	36	19	-3.1338	-5.49461	-1.84372	1.19734	0.967369	0.415318	4.34531	AT4G24350.1		Phosphorylase superfamily protein
Potri.016G011400	359	281	503	6381	8609	7529	5.10365	4.81486	5.58577	9.35021	9.6208	9.56339	4.3422	AT1G53440.1		Leucine-rich repeat transmembrane protein kinase
Potri.019G015600	3	6	0	46	43	46	-2.64837	-1.79417	-5.54416	1.10714	0.840457	1.07183	4.3421
Potri.004G136700	123	63	195	1639	2810	2441	3.05603	1.85411	3.83306	6.88398	7.49965	7.39821	4.34189	AT5G25610.1	ATRD22,RD22	BURP domain-containing protein
Potri.016G012200	30	23	44	532	939	677	0.694023	-0.0683494	1.14235	4.59727	5.17148	5.00537	4.33671	AT1G07650.1		Leucine-rich repeat transmembrane protein kinase
Potri.001G351300	3	0	0	27	11	23	-2.64837	-5.49461	-5.54416	0.34934	-1.07892	0.0872638	4.332	AT3G01490.1		Protein kinase superfamily protein
Potri.002G124500	4	6	7	133	118	102	-2.2858	-1.79417	-1.63726	2.68172	2.35752	2.25377	4.33008	AT5G67090.1		Subtilisin-like serine endopeptidase family protein
Potri.013G138900	2	4	3	118	47	59	-3.1338	-2.32469	-2.7368	2.46885	0.967369	1.42749	4.32527	ATCG00900.1		Ribosomal protein S7p/S5e family protein
Potri.013G139900	9	11	2	253	97	130	-1.2078	-0.971052	-2.7368	3.55382	2.00484	2.56058	4.32463
Potri.016G032900	1	0	3	20	46	21	-3.87076	-5.49461	-2.7368	-0.0744678	0.936672	-0.0410603	4.32389	AT1G14040.1		EXS (ERD1/XPR1/SYG1) family protein
Potri.019G106000	2	1	2	23	25	25	-3.1338	-5.49461	-2.7368	0.498718	0.328251	0.799462	4.32221	AT4G03500.1		Ankyrin repeat family protein
Potri.011G126100	5	1	6	66	85	75	-1.99629	-3.90965	-1.45669	1.78715	2.01957	1.79006	4.32204
Potri.017G068400	3	0	7	43	65	35	-2.64837	-5.49461	-1.63726	1.01092	1.4528	0.682422	4.31604	AT5G41050.1		Pollen Ole e 1 allergen and extensin family protein
Potri.018G014800	28	23	39	729	564	538	0.426919	0.0599747	0.830884	5.10423	4.5409	4.63465	4.31018	AT5G10770.1		Eukaryotic aspartyl protease family protein
Potri.005G038900	0	1	3	22	29	31	-5.45572	-3.90965	-2.7368	0.0598333	0.280156	0.509955	4.30861	AT3G63480.2		ATP binding microtubule motor family protein
Potri.019G088700	18	17	18	266	225	218	-1.36826	-3.17269	-1.29623	2.5736	2.07699	2.46931	4.30761	AT5G09360.1	LAC14	laccase 14
Potri.018G030100	0	6	4	47	54	36	-5.45572	-1.79417	-2.37423	1.28223	1.21769	0.799462	4.29825	AT4G14770.1	ATTCX2,TCX2	TESMIN/TSO1-like CXC 2
Potri.013G039300	8	3	11	127	135	138	-1.36826	-2.68726	-1.15184	2.56233	2.47966	2.6568	4.29811	AT4G14746.1
Potri.019G017500	4	7	11	118	132	138	-3.1338	-2.32469	-3.95919	1.16789	1.02687	1.27414	4.29533
Potri.014G142400	5	1	3	44	60	67	-1.99629	-3.90965	-2.7368	1.13784	1.4528	1.63071	4.29394	AT2G42610.1	LSH10	Protein of unknown function (DUF640)
Potri.008G051000	7	5	6	128	129	105	-1.36826	-2.03518	-1.84372	2.73289	2.47966	2.42142	4.2921	AT5G59790.1		Domain of unknown function (DUF966)
Potri.019G065100	12	9	24	258	416	364	-0.811868	-0.739727	-0.117891	3.25097	4.06817	3.86583	4.29163	AT1G03220.1		Eukaryotic aspartyl protease family protein
Potri.001G055000	0	7	7	82	49	57	-5.45572	-1.58772	-1.63726	1.8989	0.997426	1.37817	4.28676	AT5G43250.1	NF-YC13	nuclear factor Y, subunit C13
Potri.012G005600	6	0	2	36	52	37	-1.75528	-5.49461	-3.22223	0.634069	1.05572	0.641199	4.28184	AT3G28890.1	AtRLP43,RLP43	receptor like protein 43
Potri.013G160800	17	9	24	302	309	302	-0.41133	-1.24669	0.0705545	3.80877	3.67596	3.77347	4.27492	AT5G24910.1	CYP714A1	cytochrome P450, family 714, subfamily A, polypeptide 1
Potri.005G143800	13	12	20	274	331	269	-0.700836	-0.850758	-0.186603	3.68432	3.77038	3.61216	4.26633	AT4G37370.1	CYP81D8	cytochrome P450, family 81, subfamily D, polypeptide 8
Potri.016G117100	0	1	3	23	31	24	-5.45572	-3.90965	-2.7368	0.122569	0.419881	0.147385	4.25985	AT5G05600.1		2-oxoglutarate (2OG) and Fe(II)-dependent oxygenase superfamily protein
Potri.006G256700	5	8	9	124	139	126	-2.2858	-1.58772	-0.789268	2.70241	2.71493	2.69758	4.25299	AT3G14310.1	ATPME3,PME3	pectin methylesterase 3
Potri.001G121800	62	16	80	1017	872	815	1.5555	-0.0683494	1.82217	5.60484	5.20728	5.27667	4.25201	AT1G12100.1		Bifunctional inhibitor/lipid-transfer protein/seed storage 2S albumin superfamily protein
Potri.005G006200	5	6	4	76	54	64	-3.1338	-3.17269	-1.45669	1.91671	1.29233	1.8273	4.24562
Potri.016G012400	2	8	3	53	63	64	-5.45572	-1.79417	-2.08472	1.04371	1.11176	1.24692	4.23257	AT5G45480.1		Protein of unknown function (DUF594)
Potri.018G051400	3	1	1	41	31	39	-2.64837	-3.90965	-3.95919	0.977371	0.374793	0.836456	4.22797	AT3G14310.1	ATPME3,PME3	pectin methylesterase 3
Potri.001G131600	5	4	10	96	142	152	-1.75528	-2.32469	-1.02059	2.2046	2.56242	2.80414	4.2241
Potri.019G088600	23	19	12	296	342	293	-0.0981719	-0.971052	-0.589959	3.80399	3.58981	3.61216	4.22203	AT5G09360.1	LAC14	laccase 14
Potri.004G136600	100	40	184	1204	2268	1976	2.38348	1.60342	3.20068	6.20324	6.82509	6.82413	4.21695	AT5G25610.1	ATRD22,RD22	BURP domain-containing protein
Potri.013G041700	41	17	70	620	751	646	0.773095	-0.45022	1.51113	4.78594	4.9063	4.80996	4.21617	AT3G04720.1	HEL,PR-4,PR4	pathogenesis-related 4
Potri.016G132600	4	1	11	62	111	67	-2.2858	-3.90965	-1.02059	1.53376	2.23672	1.60949	4.20808	AT2G40435.1
Potri.002G030900	6	3	6	78	106	88	-1.75528	-2.68726	-2.08472	1.8626	2.1723	2.03252	4.20508	AT1G75430.1	BLH11	BEL1-like homeodomain 11
Potri.006G008600	25	44	42	668	822	637	-2.2858	-1.40715	-2.08472	2.09936	2.40314	2.32058	4.20494	AT3G22142.1		Bifunctional inhibitor/lipid-transfer protein/seed storage 2S albumin superfamily protein
Potri.019G065200	58	16	101	741	1239	1008	1.28574	0.286746	2.0779	5.16696	5.55675	5.539	4.19853	AT1G03220.1		Eukaryotic aspartyl protease family protein
Potri.004G088200	1	1	7	36	49	57	-3.87076	-3.90965	-1.63726	0.796799	1.02687	1.37817	4.19776	AT2G01340.1	At17.1
Potri.015G120900	27	20	50	539	598	582	0.325636	-0.0683494	1.11406	4.65146	4.61547	4.71879	4.19593	AT1G58440.1	SQE1,XF1	FAD/NAD(P)-binding oxidoreductase family protein
Potri.003G079300	5	2	0	38	29	19	-1.99629	-3.17269	-5.54416	1.28223	0.419881	0.147385	4.19119	AT2G44940.1		Integrase-type DNA-binding superfamily protein
Potri.005G007200	2	1	3	38	62	32	-3.1338	-3.90965	-2.7368	0.834767	1.3633	0.509955	4.1751	AT4G25810.1	XTH23,XTR6	xyloglucan endotransglycosylase 6
Potri.009G008300	1	0	1	23	10	28	-3.87076	-5.49461	-3.95919	0.122569	-1.21017	0.365565	4.17317
Potri.002G233200	2	3	15	67	114	85	-2.64837	-2.68726	-1.02059	1.72785	2.33415	2.04837	4.15993	AT5G16740.1		Transmembrane amino acid transporter family protein
Potri.001G220900	118	61	172	1973	1947	1894	2.43302	1.4479	2.89464	6.52399	6.32714	6.42104	4.1583	AT1G20030.2		Pathogenesis-related thaumatin superfamily protein
Potri.012G117000	12	8	19	145	168	179	-1.36826	-1.58772	-1.45669	2.52798	2.63113	2.8591	4.14383	AT5G45160.1		Root hair defective 3 GTP-binding protein (RHD3)
Potri.014G115000	8	8	19	208	190	199	-1.36826	-1.40715	-0.258753	3.27879	2.98623	3.17292	4.14375	AT1G10550.1	XET,XTH33	xyloglucan:xyloglucosyl transferase 33
Potri.008G106400	213	100	329	2860	4046	3363	3.28237	2.15644	3.82435	7.05758	7.37855	7.25313	4.13832	AT3G01420.1	ALPHA-DOX1,DIOX1,DOX1,PADOX-1	Peroxidase superfamily protein
Potri.001G015100	10	13	23	291	250	244	-1.06341	-0.739727	0.0104335	3.77987	3.38904	3.49557	4.13781	AT5G44640.1	BGLU13	beta glucosidase 13
Potri.006G039200	5	0	11	70	100	73	-1.75528	-3.90965	-1.02059	1.78715	2.06285	1.86359	4.13484	AT1G68060.1	ATMAP70-1,MAP70-1	microtubule-associated proteins 70-1
Potri.010G155600	39	28	41	599	952	768	0.0361292	-0.739727	0.433125	3.84643	4.13053	4.14554	4.13035	AT1G53440.1		Leucine-rich repeat transmembrane protein kinase
Potri.005G132300	2	1	7	80	50	38	-3.1338	-3.90965	-1.63726	1.8989	1.05572	0.799462	4.12746
Potri.014G115800	17	3	13	161	160	168	-0.326441	-2.68726	-0.789268	2.90337	2.72394	2.95474	4.12577
Potri.019G088800	3	1	3	61	67	39	0.216701	0.388029	0.288735	4.70369	4.24143	4.34164	4.12464	AT5G09360.1	LAC14	laccase 14
Potri.017G024800	2	5	5	77	74	82	-3.87076	-2.68726	-1.84372	1.51049	0.997426	1.52136	4.12358	AT3G26040.1		HXXXD-type acyl-transferase family protein
Potri.013G037000	1	1	3	21	32	35	-3.1338	-3.17269	-3.22223	0.834767	1.13898	0.836456	4.12015	AT4G08850.1		Leucine-rich repeat receptor-like protein kinase family protein
Potri.006G188300	65	39	61	802	1125	950	1.5777	0.809167	1.44453	5.21634	5.52486	5.43128	4.11733	AT4G19810.1		Glycosyl hydrolase family protein with chitinase insertion domain
Potri.016G057400	30	9	53	408	482	468	0.734101	-0.850758	1.55388	4.54383	4.59841	4.67095	4.11626	AT3G57270.1	BG1	beta-1,3-glucanase 1
Potri.T041900	2	4	5	64	76	63	-2.2858	-3.17269	-2.08472	1.68692	1.61668	1.49846	4.11375	AT4G08850.1		Leucine-rich repeat receptor-like protein kinase family protein
Potri.009G083300	11	0	3	26	25	29	-3.1338	-2.68726	-2.08472	1.6448	1.4528	1.35285	4.11219	AT4G33720.1		CAP (Cysteine-rich secretory proteins, Antigen 5, and Pathogenesis-related 1 protein) superfamily protein
Potri.006G142600	105	75	116	1954	1642	1498	2.27899	1.74379	2.32003	6.50425	6.08007	6.08582	4.10517	AT5G20630.1	ATGER3,GER3,GLP3,GLP3A,GLP3B	germin 3
Potri.019G108000	5	0	3	13	26	22	-0.932162	-3.90965	-1.84372	1.6014	2.091	1.899	4.10413	AT2G31820.1		Ankyrin repeat family protein
Potri.010G155800	2	2	6	85	79	56	-1.54883	-2.68726	-1.45669	2.40718	2.21129	2.00028	4.10171	AT1G53430.1		Leucine-rich repeat transmembrane protein kinase
Potri.006G135100	3	2	0	24	24	35	-2.64837	-3.17269	-5.54416	0.18269	0.0122232	0.7225	4.09828	AT5G20860.1		Plant invertase/pectin methylesterase inhibitor superfamily
Potri.T012500	1735	1259	2424	29011	30029	27771	6.45604	6.01566	6.92574	10.655	10.5043	10.5424	4.09802	AT5G25610.1	ATRD22,RD22	BURP domain-containing protein
Potri.006G197500	2	1	0	25	22	16	-3.1338	-3.90965	-5.54416	0.18269	-0.110634	-0.422931	4.08622	AT3G58480.1		calmodulin-binding family protein
Potri.004G230800	16	10	17	258	224	257	-0.41133	-1.1023	-0.414872	3.59312	3.2145	3.5411	4.08436	AT2G02450.2	anac034,ANAC035,LOV1,NAC035	NAC domain containing protein 35
Potri.019G017400	1	0	3	61	77	44	0.325636	-0.209212	0.722631	4.44296	4.23198	4.42294	4.07852
Potri.T020500	1	1	3	45	23	45	-3.87076	-3.90965	-2.7368	1.04371	-0.176222	0.942066	4.07818	ATCG00280.1		photosystem II reaction center protein C
Potri.T127300	24	16	47	450	469	423	0.0361292	-0.636633	0.963639	4.24922	4.20648	4.15289	4.07252	AT3G26300.1	CYP71B34	cytochrome P450, family 71, subfamily B, polypeptide 34
Potri.011G028800	12	9	8	96	103	119	-1.36826	-2.68726	-0.686174	2.35588	2.38051	2.75668	4.07216	AT4G21410.1	CRK29	cysteine-rich RLK (RECEPTOR-like protein kinase) 29
Potri.002G063800	2	1	6	60	43	46	-3.1338	-3.90965	-1.84372	1.48684	0.840457	1.04047	4.06792	AT1G34060.1		Pyridoxal phosphate (PLP)-dependent transferases superfamily protein
Potri.009G083100	63	56	107	1182	1191	1051	1.68383	1.56067	2.25674	6.00313	5.87679	5.82672	4.06173	AT4G33720.1		CAP (Cysteine-rich secretory proteins, Antigen 5, and Pathogenesis-related 1 protein) superfamily protein
Potri.002G199200	4	0	2	20	40	26	-2.2858	-5.49461	-3.22223	-0.00575503	0.806904	0.314035	4.05711	AT1G67030.1	ZFP6	zinc finger protein 6
Potri.015G027600	225	115	307	3163	3627	3262	3.36126	2.35713	3.73429	7.20166	7.21989	7.20841	4.05476	AT5G52860.1		ABC-2 type transporter family protein
Potri.017G102100	3	0	10	36	65	34	-2.64837	-5.49461	-1.15184	0.717727	1.47433	0.641199	4.05287	AT1G29660.1		GDSL-like Lipase/Acylhydrolase superfamily protein
Potri.008G108100	63	51	119	1282	1233	1108	1.53296	1.19189	2.36873	5.93047	5.68002	5.66903	4.05132	AT5G49360.1	ATBXL1,BXL1	beta-xylosidase 1
Potri.002G191100	19	3	30	212	228	198	-0.170322	-2.68726	0.386582	3.31281	3.22088	3.16567	4.04994	AT1G09390.1		GDSL-like Lipase/Acylhydrolase superfamily protein
Potri.017G010600	1	2	3	25	27	30	-2.64837	-1.79417	-2.08472	1.76765	1.84872	2.00028	4.04594	AT3G26040.1		HXXXD-type acyl-transferase family protein
Potri.001G270800	3	7	13	111	166	162	-1.75528	-1.58772	-0.686174	2.40718	2.81114	2.88582	4.04307	AT1G12740.1	CYP87A2	cytochrome P450, family 87, subfamily A, polypeptide 2
Potri.013G148200	7	1	20	81	101	66	-1.54883	-3.90965	-0.117891	2.21903	2.29838	2.03252	4.03857	AT4G10265.1		Wound-responsive family protein
Potri.004G136500	0	4	1	25	34	13	-5.45572	-2.68726	-3.95919	0.240406	0.463603	-0.712438	4.03726	AT5G25610.1	ATRD22,RD22	BURP domain-containing protein
Potri.001G391200	8	3	6	64	116	107	-1.36826	-2.68726	-1.84372	1.6014	2.2617	2.30746	4.03447	AT1G78860.1		D-mannose binding lectin protein with Apple-like carbohydrate-binding domain
Potri.012G006800	313	88	617	3014	5837	4660	3.87295	2.05228	4.74471	7.14659	7.91284	7.72481	4.03398	AT1G05260.1	RCI3,RCI3A	Peroxidase superfamily protein
Potri.009G112500	1359	853	2125	23837	21952	20917	5.98981	5.29899	6.56861	10.1676	9.86979	9.93479	4.03302	AT5G48490.1		Bifunctional inhibitor/lipid-transfer protein/seed storage 2S albumin superfamily protein
Potri.T089400	2	5	1	23	27	17	-5.45572	-1.40715	-3.95919	0.498718	0.626332	0.147385	4.03202
Potri.006G249900	23	4	13	135	235	187	0.098865	-2.32469	-0.789268	2.65013	3.2771	3.08342	4.02411	AT2G25600.1	AKT6,SPIK	Shaker pollen inward K+ channel
Potri.012G010600	0	0	2	22	19	21	-5.45572	-3.90965	-3.22223	0.18269	-0.393033	-0.257872	4.02319	AT3G05660.1	AtRLP33,RLP33	receptor like protein 33
Potri.008G100500	12	10	34	268	289	276	-0.811868	-1.1023	0.564369	3.60964	3.5345	3.61216	4.02214	AT1G48100.1		Pectin lyase-like superfamily protein
Potri.003G111300	219	174	361	4325	3772	3655	3.32891	2.95247	3.9497	7.65196	7.27767	7.36892	4.01351	AT1G62500.1		Bifunctional inhibitor/lipid-transfer protein/seed storage 2S albumin superfamily protein
Potri.019G124700	22	28	53	384	620	575	1.46314	0.981119	1.98723	5.18177	5.63652	5.66002	4.01344	AT1G73325.1		Kunitz family trypsin and protease inhibitor protein
Potri.015G023900	82	40	75	916	885	755	1.43909	0.734205	1.61572	5.47562	5.20567	5.14093	4.00658	AT5G24090.1	ATCHIA,CHIA	chitinase A
Potri.001G083500	3	1	0	20	26	18	-2.64837	-3.90965	-5.54416	-0.0744678	0.125434	-0.181923	4.00618	AT1G32640.1	ATMYC2,JAI1,JIN1,MYC2,RD22BP1,ZBF1	Basic helix-loop-helix (bHLH) DNA-binding family protein
Potri.001G347300	3	2	0	24	40	16	-2.64837	-3.17269	-5.54416	0.18269	0.806904	-0.422931	4.0061	AT3G01550.1	ATPPT2,PPT2	phosphoenolpyruvate (pep)/phosphate translocator 2
Potri.015G076000	3	1	8	51	60	50	-2.2858	-3.90965	-1.45669	1.6014	1.31638	1.47519	4.00536	AT5G14740.2	BETA CA2,CA18,CA2	carbonic anhydrase 2
Potri.003G068900	17	6	19	218	212	206	-0.24627	-1.79417	-0.258753	3.36564	3.13561	3.22267	4.00279	AT1G72450.1	JAZ6,TIFY11B	jasmonate-zim-domain protein 6
Potri.015G116600	4	0	9	23	26	29	-5.45572	-5.49461	-1.45669	0.34934	-0.176222	-0.513129	4.00201	AT5G45540.1		Protein of unknown function (DUF594)
Potri.002G202600	60	35	44	815	663	712	1.46314	0.655133	0.931578	5.25361	4.78014	5.02152	4.00084	AT1G02810.1		Plant invertase/pectin methylesterase inhibitor superfamily
Potri.T094200	39	40	70	778	714	623	0.773095	1.27357	1.32621	5.33368	5.06018	4.99722	3.99871	AT4G11650.1	ATOSM34,OSM34	osmotin 34
Potri.003G006000	9	4	8	141	106	98	-1.2078	-2.32469	-1.45669	2.7228	2.13222	2.1693	3.99588	AT4G37370.1	CYP81D8	cytochrome P450, family 81, subfamily D, polypeptide 8
Potri.007G127000	8	1	18	77	127	99	-1.36826	-3.90965	-0.258753	1.8626	2.39187	2.18373	3.99576	AT2G31500.1	CPK24	calcium-dependent protein kinase 24
Potri.T058800	4	4	3	88	49	68	-2.2858	-2.32469	-2.7368	2.03559	1.02687	1.63071	3.99554	ATCG00520.1		unfolded protein binding
Potri.019G088200	115	76	142	1655	1847	1609	2.39603	1.70506	2.6005	6.25841	6.24261	6.18238	3.99138	AT1G17860.1		Kunitz family trypsin and protease inhibitor protein
Potri.011G019600	1	1	3	36	37	21	-3.87076	-3.90965	-3.95919	0.40087	-0.176222	0.0245281	3.98734	AT3G18670.1		Ankyrin repeat family protein
Potri.T131500	1215	612	1999	18118	20215	17934	5.61238	4.62562	6.19689	9.49941	9.47086	9.41994	3.98142	AT2G14580.1	ATPRB1,PRB1	basic pathogenesis-related protein 1
Potri.019G064300	26	29	23	298	380	345	0.0361292	0.286746	0.684663	4.16603	4.38193	4.40458	3.97815	AT1G03220.1		Eukaryotic aspartyl protease family protein
Potri.012G012300	4	0	7	44	35	51	-2.2858	-5.49461	-1.63726	0.977371	0.506038	1.07183	3.97586
Potri.016G092700	90	95	135	1528	1898	1643	2.07566	2.08281	2.59027	6.15623	6.29574	6.22747	3.97292	AT1G53440.1		Leucine-rich repeat transmembrane protein kinase
Potri.010G152000	63	54	101	989	1123	1053	1.5777	1.32556	2.29505	5.66667	5.73569	5.71196	3.96512	AT1G48100.1		Pectin lyase-like superfamily protein
Potri.007G108800	1	4	12	58	57	60	-3.1338	-2.32469	-2.37423	1.19734	1.26788	1.60949	3.9646
Potri.009G143800	142	126	240	2854	2461	2546	2.87967	2.58753	3.45866	7.13712	6.76028	6.92419	3.95628	AT5G25940.1		early nodulin-related
Potri.012G019700	6	2	4	65	74	54	-1.75528	-3.17269	-2.37423	1.62326	1.61668	1.30086	3.95216	AT4G27730.1	ATOPT6,OPT6	oligopeptide transporter 1
Potri.001G019700	2681	2852	3100	47721	43730	40708	6.98644	7.03115	7.12584	11.191	10.887	10.9281	3.95151
Potri.006G068100	1	2	1	30	24	23	-3.87076	-3.17269	-3.95919	0.717727	0.0122232	0.147385	3.94971	AT1G02630.1		Nucleoside transporter family protein
Potri.T127100	24	12	20	309	274	303	0.773095	0.0599747	0.830884	4.719	4.42404	4.37973	3.94866	AT3G26300.1	CYP71B34	cytochrome P450, family 71, subfamily B, polypeptide 34
Potri.002G214100	24	13	26	240	377	396	0.216701	-0.739727	0.288735	3.47787	3.95785	4.16385	3.94814	AT1G53310.1	ATPEPC1,ATPPC1,PEPC1,PPC1	phosphoenolpyruvate carboxylase 1
Potri.019G056000	122	67	175	1695	1873	1721	2.50428	1.5822	2.91937	6.29718	6.26518	6.28881	3.94303	AT3G05550.1		Hypoxia-responsive family protein
Potri.009G142300	22	15	28	222	183	176	-1.54883	-2.32469	-0.414872	2.99843	2.22406	2.37188	3.9406	AT3G12500.1	ATHCHIB,B-CHI,CHI-B,HCHIB,PR-3,PR3	basic chitinase
Potri.015G024000	26	13	26	404	410	386	1.02001	0.120096	1.25026	4.76888	4.67712	4.77704	3.93974	AT5G24090.1	ATCHIA,CHIA	chitinase A
Potri.011G074100	29	24	19	689	235	330	0.426919	0.120096	-0.186603	5.01816	3.2893	3.90118	3.92911
Potri.018G014600	86	77	98	1255	1415	1332	2.05998	1.78151	2.12118	5.90281	5.89287	5.95737	3.92894	AT5G10770.1		Eukaryotic aspartyl protease family protein
Potri.018G046600	54	39	57	820	786	693	1.38977	0.845236	1.39836	5.3237	5.07259	5.02753	3.92753	AT5G25880.1	ATNADP-ME3,NADP-ME3	NADP-malic enzyme 3
Potri.010G042100	242	154	295	3775	3487	3098	3.46612	2.83182	3.68707	7.46337	7.1688	7.13931	3.92438	AT1G60590.1		Pectin lyase-like superfamily protein
Potri.006G250100	31	38	24	612	397	389	0.521556	0.772172	0.12827	4.88652	4.1066	4.21742	3.92383	AT5G11420.1		Protein of unknown function, DUF642
Potri.007G111600	23	17	20	324	332	271	0.098865	-0.365331	-0.186603	3.91892	3.77472	3.61748	3.92267	AT1G73260.1	ATKTI1,KTI1	kunitz trypsin inhibitor 1
Potri.017G060400	17	4	25	203	196	176	-0.326441	-2.32469	0.12827	3.23687	3.03051	2.9962	3.9213	AT1G12845.1
Potri.013G098900	607	444	941	8934	10563	9579	4.81924	4.32716	5.35596	8.71431	8.78439	8.77771	3.9212	AT1G33590.1		Leucine-rich repeat (LRR) family protein
Potri.003G197200	9	3	11	70	101	89	-2.64837	-2.68726	-1.84372	1.70753	1.51645	1.35285	3.91357	AT3G13080.1	ATMRP3,MRP3	multidrug resistance-associated protein 3
Potri.019G088500	23	18	21	322	334	307	-0.326441	0.233306	0.433125	4.12831	3.81747	4.16749	3.91171	AT5G09360.1	LAC14	laccase 14
Potri.019G093800	177	129	264	3219	2500	2635	2.9996	2.53329	3.51384	7.22015	6.68782	6.89489	3.90904	AT3G54420.1	ATCHITIV,ATEP3,CHIV,EP3	homolog of carrot EP3-3 chitinase
Potri.T162900	486	445	746	7860	9172	7706	5.53509	5.20842	5.93006	9.49664	9.49386	9.40405	3.905	AT3G22142.1		Bifunctional inhibitor/lipid-transfer protein/seed storage 2S albumin superfamily protein
Potri.018G025900	65	36	109	756	1159	929	1.5555	0.809167	2.30759	5.19643	5.68234	5.51923	3.90491	AT2G45180.1		Bifunctional inhibitor/lipid-transfer protein/seed storage 2S albumin superfamily protein
Potri.019G026900	31	16	52	439	513	409	2.29247	1.19189	3.02949	6.09497	6.11989	6.01901	3.89868	AT4G13440.1		Calcium-binding EF-hand family protein
Potri.006G256600	3	2	13	95	99	97	-0.700836	-1.40715	-0.414872	3.16417	2.98623	3.0365	3.89765	AT3G14310.1	ATPME3,PME3	pectin methylesterase 3
Potri.001G444300	33	25	70	656	682	707	1.51006	1.1636	2.43884	5.77926	5.47366	5.58864	3.8971	AT1G34050.1		Ankyrin repeat family protein
Potri.010G224600	1	1	2	30	27	22	-3.87076	-3.90965	-3.22223	0.498718	0.178873	0.0245281	3.89556	AT3G60750.1		Transketolase
Potri.013G036900	3	1	0	24	28	22	-1.54883	-2.68726	-3.22223	1.41347	1.40874	1.35285	3.88503
Potri.005G215100	27	21	26	355	433	359	0.325636	-0.0683494	0.386582	4.05783	4.17395	4.0582	3.88332	AT1G03840.1	MGP	C2H2 and C2HC zinc fingers superfamily protein
Potri.001G182700	34	22	55	442	616	498	0.652801	-0.00276104	1.25026	4.36402	4.66547	4.50278	3.87523	AT2G25737.1		Sulfite exporter TauE/SafE family protein
Potri.019G028800	141	44	148	1158	1440	1217	2.64756	1.04454	2.62075	5.91726	6.05081	5.96991	3.87516	AT4G13440.1		Calcium-binding EF-hand family protein
Potri.006G008400	1	2	1	40	28	34	-3.87076	-1.79417	-1.63726	1.57921	1.21769	1.5661	3.87126
Potri.008G220800	72	31	82	850	917	791	1.74395	0.527754	1.83955	5.31365	5.24065	5.16839	3.8681	AT3G06880.2		Transducin/WD40 repeat-like superfamily protein
Potri.011G074200	17	15	26	514	194	234	-0.326441	-0.540418	0.183765	4.60003	3.00114	3.40612	3.86761	ATCG00820.1		ribosomal protein S19
Potri.001G005700	2	5	4	98	41	38	-3.1338	-2.03518	-2.37423	2.35588	0.840457	0.942066	3.86732	AT4G25650.1	ACD1-LIKE,PTC52,TIC55-IV	ACD1-like
Potri.009G082900	23	16	42	370	394	356	0.216701	-0.45022	1.05576	4.22441	4.13729	4.08918	3.86698	AT2G14610.1	ATPR1,PR 1,PR1	pathogenesis-related gene 1
Potri.016G011600	60	45	77	1001	1569	1323	-0.597743	0.338276	0.564369	3.48982	4.25082	4.15656	3.8646	AT3G14840.2		Leucine-rich repeat transmembrane protein kinase
Potri.002G227400	4	0	3	31	28	26	-2.2858	-5.49461	-2.7368	0.590348	0.178873	0.314035	3.8608	AT4G21990.1	APR3,ATAPR3,PRH-26,PRH26	APS reductase 3
Potri.004G196000	141	105	165	2213	1996	1784	2.7192	2.25358	2.92752	6.72754	6.38868	6.37385	3.85847	AT3G43720.2		Bifunctional inhibitor/lipid-transfer protein/seed storage 2S albumin superfamily protein
Potri.008G189200	92	73	116	1567	1310	1247	2.1809	1.8363	2.43884	6.28608	5.84718	5.91259	3.85686	AT1G60590.1		Pectin lyase-like superfamily protein
Potri.019G027100	33	16	58	379	393	379	0.0361292	-1.79417	0.12827	3.41033	3.33709	3.19445	3.85514	AT4G13440.1		Calcium-binding EF-hand family protein
Potri.014G123700	9	3	5	82	84	79	-1.2078	-2.68726	-2.08472	1.9343	1.79839	1.84556	3.85343	AT1G67030.1	ZFP6	zinc finger protein 6
Potri.019G124500	34	20	42	355	649	529	1.59956	0.436123	1.8737	4.70881	5.51969	5.2218	3.85177	AT1G73325.1		Kunitz family trypsin and protease inhibitor protein
Potri.015G104200	2	7	2	57	49	44	-3.1338	-1.58772	-3.22223	1.43834	1.08401	1.10253	3.85168	AT5G50915.1		basic helix-loop-helix (bHLH) DNA-binding superfamily protein
Potri.019G060200	2	2	0	24	26	25	-3.87076	-2.68726	-3.95919	0.240406	0.125434	0.682422	3.8503	AT4G08850.1		Leucine-rich repeat receptor-like protein kinase family protein
Potri.001G206800	259	228	333	4183	3837	3726	3.56942	3.33511	3.83739	7.59882	7.29403	7.39396	3.84331	AT5G64570.1	ATBXL4,XYL4	beta-D-xylosidase 4
Potri.002G060500	26	12	36	288	280	307	0.0361292	-1.1023	0.759625	3.78473	3.61426	3.85686	3.84288	AT4G14130.1	XTH15,XTR7	xyloglucan endotransglucosylase/hydrolase 15
Potri.011G029200	1	1	4	12	23	28	-3.87076	-5.49461	-3.95919	-1.18409	-0.64829	0.0245281	3.84106	AT4G23220.1	CRK14	cysteine-rich RLK (RECEPTOR-like protein kinase) 14
Potri.007G135100	18	0	11	47	90	66	-0.41133	-5.49461	-1.02059	1.07577	1.88133	1.58796	3.83914	AT5G53980.1	ATHB52,HB52	homeobox protein 52
Potri.009G111900	133	104	277	2298	2657	2304	0.566644	0.286746	1.35066	4.63272	4.63233	4.47665	3.83871			small secreted protein (Laccaria bicolor)
Potri.013G138000	2	1	2	49	16	34	-3.1338	-3.90965	-3.22223	1.25448	-0.558093	0.641199	3.83316	ATCG00120.1		ATP synthase subunit alpha
Potri.013G025900	24	16	45	439	421	358	0.272197	-0.285161	1.0852	4.38336	4.14738	4.06989	3.83217	AT1G72210.1		basic helix-loop-helix (bHLH) DNA-binding superfamily protein
Potri.004G233900	504	345	738	6976	7812	7073	4.52584	3.95453	4.99403	8.33875	8.32409	8.31762	3.83135	AT5G45280.2		Pectinacetylesterase family protein
Potri.014G082700	33	14	32	381	359	345	0.610365	-0.636633	0.521934	4.13213	3.88736	3.98182	3.83129
Potri.019G094100	186	107	312	2535	3290	2867	3.64494	2.44202	4.20571	7.09961	7.41519	7.28233	3.83106	AT3G54420.1	ATCHITIV,ATEP3,CHIV,EP3	homolog of carrot EP3-3 chitinase
Potri.002G208700	0	1	5	26	21	25	-5.45572	-3.90965	-1.45669	0.34934	0.0699387	0.314035	3.83026	AT3G62930.1		Thioredoxin superfamily protein
Potri.T155500	1	3	7	37	67	41	-2.2858	-3.17269	-1.29623	1.33616	1.81537	1.5661	3.82867	AT2G31820.1		Ankyrin repeat family protein
Potri.019G065000	99	85	139	1249	2137	1833	2.52727	2.09784	3.05947	5.9533	6.69529	6.51174	3.82532	AT1G03220.1		Eukaryotic aspartyl protease family protein
Potri.012G117100	24	24	43	428	450	418	0.272197	-0.0683494	0.605592	4.1882	4.06817	4.03849	3.82374	AT5G45160.1		Root hair defective 3 GTP-binding protein (RHD3)
Potri.007G034700	23	35	54	441	553	526	0.098865	0.655133	1.27602	4.39294	4.53322	4.60011	3.8222
Potri.019G106300	3	5	6	24	27	29	-2.64837	-3.17269	-3.95919	0.0598333	0.737363	0.836456	3.81908	AT4G03490.2		Ankyrin repeat family protein
Potri.016G092800	11	8	15	149	185	148	-0.932162	-1.24669	-0.258753	2.91228	3.23986	2.85009	3.81561	AT1G35710.1		Protein kinase family protein with leucine-rich repeat domain
Potri.006G151600	546	414	815	8067	8121	7912	4.64099	4.19713	5.13268	8.55302	8.38273	8.48533	3.81148	AT2G19590.1	ACO1,ATACO1	ACC oxidase 1
Potri.T069600	20	13	26	245	345	303	0.475013	-0.285161	0.684663	4.03762	4.15073	4.12326	3.81135	AT5G39890.1		Protein of unknown function (DUF1637)
Potri.006G134600	52	36	71	758	728	717	1.25852	0.734205	1.61572	5.13878	4.90432	5.01548	3.80992	AT2G26440.1		Plant invertase/pectin methylesterase inhibitor superfamily
Potri.002G104600	2465	1670	3507	33900	36531	32577	6.82476	6.22006	7.2533	10.6286	10.5635	10.5351	3.80718	AT1G09750.1		Eukaryotic aspartyl protease family protein
Potri.005G138800	6	2	3	42	53	63	-1.75528	-3.17269	-2.7368	1.04371	1.13898	1.5661	3.80647	AT5G42930.1		alpha/beta-Hydrolases superfamily protein
Potri.013G080300	4	3	3	80	51	60	-2.64837	-1.58772	-1.02059	2.28908	1.86512	2.04837	3.80549	AT4G24340.1		Phosphorylase superfamily protein
Potri.010G034700	2	0	2	24	17	20	-3.1338	-5.49461	-3.22223	0.18269	-0.473204	-0.109773	3.8053	AT1G69870.1	NRT1.7	nitrate transporter 1.7
Potri.010G155200	69	71	60	723	946	728	2.1217	1.94001	1.80457	5.60071	5.84718	5.8175	3.80479	AT1G53430.1		Leucine-rich repeat transmembrane protein kinase
Potri.018G098200	133	129	221	2209	2334	2062	2.60497	2.52219	3.25998	6.684	6.58703	6.54495	3.80251	AT4G30380.1		Barwin-related endoglucanase
Potri.010G151900	2	1	9	37	56	43	-3.1338	-3.90965	-1.29623	0.834767	1.243	0.975618	3.79757
Potri.008G130400	50	50	84	743	946	791	1.20249	1.21963	1.89047	5.15012	5.34369	5.2183	3.79505	AT1G23090.1	AST91,SULTR3;3	sulfate transporter 91
Potri.011G125100	1	0	0	29	24	32	-3.87076	-2.68726	-2.7368	0.94302	0.280156	0.907714	3.78972	AT4G27290.1		S-locus lectin protein kinase family protein
Potri.005G039800	38	18	64	509	490	497	0.811063	-0.285161	1.46707	4.55524	4.32677	4.48542	3.78057	AT1G72210.1		basic helix-loop-helix (bHLH) DNA-binding superfamily protein
Potri.002G236200	1147	919	1355	17204	15199	14445	5.74211	5.37189	5.89723	9.67205	9.31036	9.37959	3.78006	AT3G23730.1	XTH16	xyloglucan endotransglucosylase/hydrolase 16
Potri.004G224600	12	4	15	129	137	104	-0.932162	-2.32469	-0.589959	2.59589	2.52163	2.37188	3.77558
Potri.003G061000	189	163	246	2520	2324	2417	1.25852	0.948329	1.89047	5.3713	4.92597	5.15747	3.77414	AT1G51915.1		cryptdin protein-related
Potri.006G008300	38	26	34	507	585	449	1.25852	1.1636	1.27602	4.99948	4.98154	5.03352	3.77146	AT3G22142.1		Bifunctional inhibitor/lipid-transfer protein/seed storage 2S albumin superfamily protein
Potri.016G101100	0	4	3	18	34	30	-5.45572	-2.32469	-2.7368	-0.222566	0.506038	0.509955	3.77018	AT2G39730.1	RCA	rubisco activase
Potri.007G108900	0	4	9	55	44	31	-3.87076	-2.32469	-1.84372	1.41347	1.05572	0.836456	3.76964
Potri.006G001300	148	114	143	1660	1967	1897	2.7586	2.35713	2.64072	6.27663	6.34916	6.43241	3.76832	AT3G13310.1		Chaperone DnaJ-domain superfamily protein
Potri.011G158100	127	77	255	2096	1792	1845	2.53863	1.81827	3.45302	6.58931	6.19396	6.36833	3.76742	AT5G44390.1		FAD-binding Berberine family protein
Potri.005G059500	8	18	7	120	201	130	-1.36826	-0.209212	-1.63726	2.41973	3.03776	2.58252	3.76688	AT5G24550.1	BGLU32	beta glucosidase 32
Potri.011G029000	3	3	5	61	78	82	-1.2078	-0.285161	-0.0523022	3.25798	3.16238	3.36873	3.76645	AT4G21410.1	CRK29	cysteine-rich RLK (RECEPTOR-like protein kinase) 29
Potri.009G016300	3	6	4	99	44	49	-2.64837	-1.58772	-2.7368	2.21903	0.997426	1.16203	3.76482	ATCG00340.1		Photosystem I, PsaA/PsaB protein
Potri.006G245600	8	6	6	94	96	100	-1.36826	-1.79417	-1.84372	2.16044	1.97494	2.15473	3.76316	AT4G13340.1		Leucine-rich repeat (LRR) family protein
Potri.004G026300	3	2	10	56	60	40	-2.64837	-3.90965	-1.15184	1.41347	1.26788	0.907714	3.75989	AT4G38830.1	CRK26	cysteine-rich RLK (RECEPTOR-like protein kinase) 26
Potri.010G155700	4	4	2	49	51	49	-2.2858	-2.32469	-3.22223	1.22619	1.05572	1.16203	3.75959	AT3G14840.2		Leucine-rich repeat transmembrane protein kinase
Potri.019G050200	53	44	52	595	730	673	1.31246	1.01318	1.05576	4.7956	4.91813	4.93462	3.75914	AT4G24340.1		Phosphorylase superfamily protein
Potri.013G013900	36	16	52	455	453	431	0.811063	-0.285161	1.30133	4.46128	4.28168	4.37345	3.7547	AT4G15920.1		Nodulin MtN3 family protein
Potri.001G017600	37	28	44	456	548	532	0.773095	0.388029	1.32621	4.51196	4.5409	4.70885	3.7517	AT4G31980.1
Potri.016G049600	69	67	59	930	839	873	1.68383	1.5822	1.35066	5.43603	5.11262	5.30993	3.74697	AT5G06860.1	ATPGIP1,PGIP1	polygalacturonase inhibiting protein 1
Potri.008G141100	72	48	91	846	1012	887	1.72419	1.07524	1.97154	5.29675	5.38549	5.33277	3.74588	AT2G02010.1	GAD4	glutamate decarboxylase 4
Potri.011G130800	23	15	33	309	336	273	1.23078	0.482666	0.898788	4.76151	4.55865	4.52561	3.74513	AT3G26300.1	CYP71B34	cytochrome P450, family 71, subfamily B, polypeptide 34
Potri.002G209000	4	0	6	31	30	37	-2.2858	-5.49461	-1.84372	0.54526	0.328251	0.761494	3.74372	AT3G62930.1		Thioredoxin superfamily protein
Potri.001G388300	6	1	10	99	94	75	-1.54883	-2.32469	-1.63726	2.01919	1.95976	1.73235	3.74164
Potri.014G037800	61	51	68	881	863	835	1.87519	1.78151	1.8737	5.72722	5.47366	5.546	3.73646	AT4G31940.1	CYP82C4	cytochrome P450, family 82, subfamily C, polypeptide 4
Potri.009G111800	177	105	270	2366	2540	2230	4.67485	3.97095	5.35293	8.41082	8.41302	8.3956	3.735
Potri.016G063000	2	4	8	58	57	71	-3.1338	-2.32469	-1.15184	1.48684	1.31638	1.8273	3.73225	AT3G58480.1		calmodulin-binding family protein
Potri.005G160300	24	15	50	346	353	383	0.158986	-0.540418	1.14235	4.013	3.85489	4.11951	3.72866	AT1G28220.1	ATPUP3,PUP3	purine permease 3
Potri.017G095600	17	22	31	253	270	245	-1.54883	-0.137062	0.478212	3.19369	3.44464	3.37503	3.72838	AT3G51550.1	FER	Malectin/receptor-like protein kinase family protein
Potri.010G206700	1	1	3	24	21	31	-3.87076	-3.90965	-2.7368	0.34934	-0.110634	0.463412	3.72461
Potri.001G061700	8	10	29	160	211	188	-1.36826	-1.1023	0.386582	2.89441	3.12883	3.0911	3.72284	AT1G71830.1	ATSERK1,SERK1	somatic embryogenesis receptor-like kinase 1
Potri.002G178300	14	17	22	293	256	270	-0.326441	0.0599747	-0.0523022	3.7454	3.47165	3.64381	3.71948	AT2G46760.1		D-arabinono-1,4-lactone oxidase family protein
Potri.001G080900	21	10	24	244	221	243	-0.0294591	-1.1023	0.12827	3.50756	3.20164	3.46637	3.71802	AT2G43000.1	anac042,NAC042	NAC domain containing protein 42
Potri.012G005700	0	5	0	36	34	36	-3.1338	-1.58772	-3.95919	1.43834	0.463603	0.598764	3.71578	AT3G11010.1	AtRLP34,RLP34	receptor like protein 34
Potri.011G030000	24	30	40	374	397	346	0.0361292	-0.45022	0.12827	3.582	3.6383	3.62807	3.71104	AT4G21410.1	CRK29	cysteine-rich RLK (RECEPTOR-like protein kinase) 29
Potri.013G025700	23	8	18	215	197	203	0.098865	-1.40715	-0.258753	3.33285	3.03051	3.20863	3.70919	AT1G54820.1		Protein kinase superfamily protein
Potri.005G187600	161	113	190	1791	2298	1935	2.87967	2.33193	3.05947	6.37895	6.56775	6.45266	3.70889	AT1G43800.1		Plant stearoyl-acyl-carrier-protein desaturase family protein
Potri.T163000	8	13	11	157	128	146	-1.75528	-1.1023	-1.02059	2.67127	2.03414	2.59337	3.70718	AT1G14550.1		Peroxidase superfamily protein
Potri.007G103400	15	4	21	140	182	154	-0.501528	-2.32469	-0.117891	2.62868	2.83631	2.7076	3.70559	AT4G22530.1		S-adenosyl-L-methionine-dependent methyltransferases superfamily protein
Potri.003G147600	115	83	203	1790	1662	1567	2.42079	1.9566	3.16665	6.3981	6.11133	6.17608	3.70351	AT1G02800.1	ATCEL2,CEL2	cellulase 2
Potri.001G013000	2	1	6	46	47	53	-1.2078	-2.68726	-0.900299	2.35588	2.10487	1.86359	3.70268	AT3G49110.1	ATPCA,ATPRX33,PRX33,PRXCA	peroxidase CA
Potri.007G049900	56	53	62	784	800	736	1.38977	1.2998	1.48927	5.18177	5.04407	5.06503	3.70157	AT4G37370.1	CYP81D8	cytochrome P450, family 81, subfamily D, polypeptide 8
Potri.T081500	3	1	2	37	29	26	-2.64837	-3.90965	-3.22223	0.796799	0.280156	0.260595	3.70065	AT1G79720.1		Eukaryotic aspartyl protease family protein
Potri.010G247700	11	11	13	180	156	144	-0.932162	-0.850758	-0.789268	3.08762	2.67828	2.78534	3.69991	AT3G10720.2		Plant invertase/pectin methylesterase inhibitor superfamily
Potri.001G049200	15	11	19	116	166	142	-1.06341	-0.971052	-0.334702	2.7823	3.03051	2.91205	3.69698	AT1G78950.1		Terpenoid cyclases family protein
Potri.001G011200	30	30	46	431	446	415	-0.0294591	-0.285161	0.605592	3.70497	3.80053	3.88361	3.69407	AT3G49120.1	ATPCB,ATPERX34,PERX34,PRX34,PRXCB	peroxidase CB
Potri.004G209200	6	4	4	74	76	59	-1.75528	-2.32469	-2.08472	1.80638	1.67364	1.42749	3.69182	AT2G16050.1		Cysteine/Histidine-rich C1 domain family protein
Potri.004G077700	12	10	10	115	147	114	-0.811868	-1.24669	-1.29623	2.77255	2.53194	2.40919	3.68995	AT1G65780.1		P-loop containing nucleoside triphosphate hydrolases superfamily protein
Potri.006G065500	70	67	110	1151	981	1011	1.5555	1.66526	2.17694	5.69275	5.30365	5.49485	3.68763	AT2G10940.1		Bifunctional inhibitor/lipid-transfer protein/seed storage 2S albumin superfamily protein
Potri.011G163000	14	13	16	166	196	208	-0.597743	-0.739727	-0.499761	2.956	3.03776	3.22964	3.68578	AT4G20820.1		FAD-binding Berberine family protein
Potri.006G018500	2	10	9	28	44	37	-5.45572	-3.17269	-3.95919	-0.677132	-0.847599	0.0245281	3.68324	AT4G16380.1		Heavy metal transport/detoxification superfamily protein
Potri.012G130900	18	10	21	192	189	237	-0.0981719	-0.971052	0.237204	3.35262	3.31339	3.55781	3.67945	AT5G62200.1		Embryo-specific protein 3, (ATS3)
Potri.005G078700	282	242	397	3294	4310	3741	3.75616	3.51381	4.18547	7.38116	7.58037	7.52827	3.67562	AT5G10170.1	ATMIPS3,MIPS3	myo-inositol-1-phosphate synthase 3
Potri.019G105700	2	8	2	43	23	44	-2.2858	-1.79417	-2.08472	1.82537	1.21769	1.86359	3.6756	AT5G02620.1	ANK1,ATANK1	ankyrin-like1
Potri.014G088500	35	25	44	413	450	455	0.694023	0.233306	1.0257	4.34112	4.25082	4.40458	3.67555	AT4G01370.1	ATMPK4,MPK4	MAP kinase 4
Potri.019G094000	10	10	15	171	245	210	0.566644	0.120096	1.25026	4.11294	4.37622	4.46489	3.66788	AT3G54420.1	ATCHITIV,ATEP3,CHIV,EP3	homolog of carrot EP3-3 chitinase
Potri.T094100	28	27	30	381	382	304	1.25852	0.571475	1.55388	4.87973	4.78876	4.72866	3.66688	AT4G11650.1	ATOSM34,OSM34	osmotin 34
Potri.001G391300	18	11	18	166	246	201	-0.24627	-0.971052	-0.258753	2.956	3.3488	3.18731	3.66254	AT1G78860.1		D-mannose binding lectin protein with Apple-like carbohydrate-binding domain
Potri.004G117300	10	3	17	131	132	130	-1.06341	-1.79417	-0.414872	2.62868	2.46898	2.63596	3.65998	AT3G29970.1		B12D protein
Potri.001G017900	54	64	142	1011	1050	922	1.51006	1.5822	2.78227	5.74602	5.59042	5.546	3.6553	AT4G31980.1
Potri.001G346800	503	459	627	7058	6551	6382	4.52299	4.3587	4.76077	8.36209	8.07864	8.17732	3.65455	AT5G14650.1		Pectin lyase-like superfamily protein
Potri.007G008900	2	2	10	60	54	42	-3.1338	-3.17269	-1.02059	1.53376	1.1657	0.975618	3.65407	AT2G22790.1
Potri.006G166800	2835	2218	4246	35559	39907	37048	7.50952	7.07595	7.99948	11.1916	11.1738	11.1864	3.65321	AT5G45670.1		GDSL-like Lipase/Acylhydrolase superfamily protein
Potri.014G037600	172	186	169	1840	1645	1560	2.23776	2.33193	2.49476	6.17485	5.86868	5.98543	3.64961	AT4G31940.1	CYP82C4	cytochrome P450, family 82, subfamily C, polypeptide 4
Potri.T160900	160	123	281	2025	2587	2158	2.94942	2.3819	3.62326	6.54633	6.7443	6.60581	3.64195
Potri.012G062600	11	13	13	232	104	123	-1.2078	-0.971052	-0.589959	3.46583	2.18542	2.57159	3.63739	ATCG00490.1		ribulose-bisphosphate carboxylases
Potri.008G214600	2	0	6	26	35	34	-2.2858	-5.49461	-3.22223	-0.0744678	0.0699387	-0.109773	3.63535	AT5G18600.1		Thioredoxin superfamily protein
Potri.005G143900	43	40	59	591	590	598	0.98722	0.845236	1.42163	4.79319	4.61547	4.7627	3.63194	AT4G37370.1	CYP81D8	cytochrome P450, family 81, subfamily D, polypeptide 8
Potri.001G334800	22	25	21	246	304	224	-0.0981719	0.120096	-0.258753	3.56516	3.66664	3.40612	3.62974	AT3G27220.1		Galactose oxidase/kelch repeat superfamily protein
Potri.007G111100	45	45	26	464	493	457	1.05207	1.04454	0.183765	4.43062	4.33856	4.3766	3.62914	AT5G60900.1	RLK1	receptor-like protein kinase 1
Potri.004G054100	73	32	64	427	637	544	1.76344	0.61391	1.71323	4.85915	5.08838	5.02152	3.62816	AT4G33070.1		Thiamine pyrophosphate dependent pyruvate decarboxylase family protein
Potri.019G093900	113	65	155	1196	1422	1214	2.64756	1.8363	3.05203	6.08121	6.22446	6.12279	3.62738	AT3G54420.1	ATCHITIV,ATEP3,CHIV,EP3	homolog of carrot EP3-3 chitinase
Potri.010G159300	0	11	16	52	48	37	-5.45572	-0.971052	-0.499761	1.41347	1.4528	1.13259	3.62497	AT1G26480.1	GF14 IOTA,GRF12	general regulatory factor 12
Potri.019G099500	3	0	12	36	29	35	-3.1338	-5.49461	-1.29623	0.757805	-0.393033	0.682422	3.62473	AT4G20970.1		basic helix-loop-helix (bHLH) DNA-binding superfamily protein
Potri.009G109200	52	51	142	873	997	854	1.25852	1.21963	2.63077	5.35996	5.37121	5.28338	3.6217
Potri.005G144000	403	365	554	5491	5382	5195	4.22551	4.06189	4.59923	8.03087	7.81761	7.90649	3.61798	AT5G36220.1	CYP81D1,CYP91A1	cytochrome p450 81d1
Potri.003G181700	2	5	0	25	30	26	-2.64837	-2.32469	-5.54416	0.240406	0.230403	-0.181923	3.61685	AT2G36430.1		Plant protein of unknown function (DUF247)
Potri.006G188400	12	17	13	154	189	185	-0.811868	-0.365331	-0.789268	2.83944	2.96357	3.07571	3.61619	AT4G19810.1		Glycosyl hydrolase family protein with chitinase insertion domain
Potri.008G174400	5	3	3	55	50	45	-1.99629	-2.68726	-2.7368	1.3624	1.02687	1.04047	3.61452	AT4G13540.1
Potri.014G146700	22	15	34	177	390	313	0.0361292	-0.365331	0.564369	3.08762	4.06817	3.88361	3.61086	AT5G16740.1		Transmembrane amino acid transporter family protein
Potri.016G001600	97	96	172	1627	1473	1308	2.20961	2.09784	2.91117	6.24526	5.93327	5.89626	3.60938	AT5G64620.1	ATC/VIF2,C/VIF2	cell wall / vacuolar inhibitor of fructosidase 2
Potri.016G052500	31	31	32	370	431	335	0.521556	0.436123	0.605592	4.16975	4.2161	3.99415	3.60662	AT4G15550.1	IAGLU	indole-3-acetate beta-D-glucosyltransferase
Potri.T143400	74	35	105	718	890	795	1.43909	0.571475	2.03327	4.87746	5.0296	4.96835	3.60555	AT5G54960.1	PDC2	pyruvate decarboxylase-2
Potri.001G167800	143	86	159	1512	1637	1465	2.7192	1.94001	2.79124	6.13736	6.07831	6.05477	3.60488	AT5G07990.1	CYP75B1,D501,TT7	Cytochrome P450 superfamily protein
Potri.016G098600	34	39	41	436	560	468	0.694023	0.845236	0.995003	4.35751	4.55865	4.43203	3.60482	AT2G36870.1	XTH32	xyloglucan endotransglucosylase/hydrolase 32
Potri.001G443600	52	27	58	644	633	610	2.13673	1.51661	2.32003	5.62258	5.54408	5.62741	3.60351	AT1G34050.1		Ankyrin repeat family protein
Potri.001G051500	204	217	320	3477	2758	2781	3.57494	3.55251	4.09066	7.65594	7.12522	7.25698	3.59808	AT5G13930.1	ATCHS,CHS,TT4	Chalcone and stilbene synthase family protein
Potri.004G102200	1	2	2	20	35	22	-3.87076	-3.17269	-3.22223	-0.0744678	0.54726	0.0245281	3.59744	AT5G16030.1
Potri.006G166700	1289	966	1708	15263	16155	15535	6.90375	6.3907	7.24028	10.4816	10.3937	10.4478	3.59371	AT5G45670.1		GDSL-like Lipase/Acylhydrolase superfamily protein
Potri.019G121900	18	12	39	261	428	329	-2.2858	-2.32469	-1.02059	1.3624	1.94441	1.8088	3.58679	AT1G73325.1		Kunitz family trypsin and protease inhibitor protein
Potri.017G051300	3	1	4	26	34	43	-2.64837	-3.90965	-2.37423	0.34934	0.506038	0.975618	3.58495	AT1G17840.1	ABCG11,ATWBC11,COF1,DSO,WBC11	white-brown complex homolog protein 11
Potri.011G020900	657	580	722	8693	7544	7341	4.9095	4.68654	4.96265	8.66214	8.27815	8.37669	3.58286	AT1G05010.1	ACO4,EAT1,EFE	ethylene-forming enzyme
Potri.010G171700	3	6	1	26	30	23	-2.64837	-1.79417	-5.54416	0.295901	0.328251	0.0872638	3.58065	AT4G39830.1		Cupredoxin superfamily protein
Potri.017G098800	4	2	6	51	49	47	-2.2858	-3.17269	-1.84372	1.25448	1.08401	1.10253	3.57612	AT3G29970.1		B12D protein
Potri.018G019700	9	2	8	74	76	66	-1.2078	-3.17269	-1.29623	1.78715	1.67364	1.58796	3.57378	AT1G80840.1	ATWRKY40,WRKY40	WRKY DNA-binding protein 40
Potri.015G122900	2	4	8	31	57	54	-2.64837	-1.58772	-1.63726	1.62326	1.53706	1.69255	3.56904	AT4G08850.1		Leucine-rich repeat receptor-like protein kinase family protein
Potri.002G218500	1	6	16	59	69	82	-2.2858	-2.03518	-0.589959	1.51049	2.14571	2.12513	3.5663	AT2G44310.1		Calcium-binding EF-hand family protein
Potri.009G064800	23	16	29	256	292	280	0.0361292	-0.365331	0.338488	3.51342	3.5498	3.63334	3.55929	AT1G12740.1	CYP87A2	cytochrome P450, family 87, subfamily A, polypeptide 2
Potri.011G026000	3	3	1	48	45	51	0.521556	-0.00276104	0.605592	4.06184	3.92694	3.81576	3.55778	AT1G24020.1	MLP423	MLP-like protein 423
Potri.014G029100	11	0	8	39	47	42	-0.932162	-5.49461	-1.45669	0.871761	0.936672	0.975618	3.55717	AT3G19270.1	CYP707A4	cytochrome P450, family 707, subfamily A, polypeptide 4
Potri.018G099100	5	0	3	13	32	31	-1.99629	-5.49461	-2.7368	-0.677132	0.419881	0.641199	3.55264	AT4G30410.1		sequence-specific DNA binding transcription factors
Potri.011G004000	271	253	378	3260	3830	3355	3.69656	3.46249	4.07606	7.27857	7.32954	7.2815	3.54831	AT5G38280.1	PR5K	PR5-like receptor kinase
Potri.004G184000	216	153	306	2498	2656	2513	3.28911	2.78616	3.71087	6.8554	6.76302	6.82471	3.54706	AT5G25940.1		early nodulin-related
Potri.006G128900	24	11	33	204	303	233	0.272197	-1.1023	0.521934	3.25798	3.6383	3.42446	3.54652	AT1G30760.1		FAD-binding Berberine family protein
Potri.010G017500	1	5	7	67	43	34	-3.87076	-2.03518	-1.63726	1.6448	0.840457	0.641199	3.53698	AT4G27300.1		S-locus lectin protein kinase family protein
Potri.001G140700	35	28	62	531	421	426	0.652801	0.338276	1.48927	4.66996	4.13392	4.33196	3.53584	AT2G23910.1		NAD(P)-binding Rossmann-fold superfamily protein
Potri.015G050200	27	15	15	245	189	237	0.377166	-0.540418	-0.499761	3.53088	2.9937	3.42446	3.53356	AT1G75290.1		NAD(P)-binding Rossmann-fold superfamily protein
Potri.001G227200	559	599	564	7416	6333	6317	4.67742	4.73541	4.61193	8.43323	8.02812	8.1626	3.53054	AT2G44480.1	BGLU17	beta glucosidase 17
Potri.005G089900	64	36	81	557	799	678	1.5777	0.69521	1.82217	4.70112	5.03504	4.93888	3.52719
Potri.019G038900	2	3	16	62	106	115	-0.0981719	-0.285161	0.433125	3.31952	3.68984	3.61748	3.52634	AT5G39890.1		Protein of unknown function (DUF1637)
Potri.003G084000	29	10	32	264	235	253	0.426919	-1.1023	0.478212	3.62055	3.27096	3.51281	3.52559	AT4G33550.2		Bifunctional inhibitor/lipid-transfer protein/seed storage 2S albumin superfamily protein
Potri.017G015800	43	17	49	348	372	308	0.652801	-0.540418	1.17009	4.03355	3.9881	3.85235	3.52482	AT2G20570.1	ATGLK1,GLK1,GPRI1	GBF\'s pro-rich region-interacting factor 1
Potri.010G151800	4	1	4	37	23	29	-2.2858	-3.90965	-1.84372	1.3624	0.463603	0.761494	3.52416	AT1G48090.1		calcium-dependent lipid-binding family protein
Potri.014G147300	77	74	118	997	1029	972	1.85716	1.72455	2.36873	5.57571	5.46428	5.49774	3.52268	AT3G28040.1		Leucine-rich receptor-like protein kinase family protein
Potri.001G011300	21	17	25	350	354	321	-0.24627	-0.365331	0.288735	3.43526	3.26479	3.55781	3.5176	AT3G49120.1	ATPCB,ATPERX34,PERX34,PRX34,PRXCB	peroxidase CB
Potri.017G089800	108	86	199	1155	1683	1413	2.31906	1.9566	3.1318	5.79258	6.14864	6.02803	3.51508	AT5G15410.1	ATCNGC2,CNGC2,DND1	Cyclic nucleotide-regulated ion channel family protein
Potri.003G102300	16	23	24	228	235	231	-0.41133	0.0599747	0.12827	3.47186	3.38336	3.48396	3.51435
Potri.010G145800	10	17	12	65	38	49	-2.64837	-2.68726	-5.54416	0.498718	-0.847599	0.0245281	3.5067	AT5G49460.1	ACLB-2	ATP citrate lyase subunit B 2
Potri.019G028700	10	8	2	105	50	63	-1.06341	-1.40715	-3.22223	2.28908	1.05572	1.52136	3.50633	ATCG00160.1		ribosomal protein S2
Potri.019G117700	16	7	18	126	152	157	-0.41133	-1.58772	-0.589959	2.53952	2.61183	2.77585	3.50583	AT4G10265.1		Wound-responsive family protein
Potri.003G061100	104	99	145	1342	1213	1161	3.18452	3.15284	3.51384	6.94438	6.6907	6.74669	3.50514	AT1G51915.1		cryptdin protein-related
Potri.019G108200	9	13	19	118	162	131	-0.597743	-0.365331	-1.15184	2.66074	2.86104	2.84101	3.50021	AT4G03500.1		Ankyrin repeat family protein
Potri.004G027400	8	5	0	30	46	29	-1.36826	-2.03518	-5.54416	0.498718	0.6643	0.314035	3.49755	AT1G11330.1		S-locus lectin protein kinase family protein
Potri.011G070000	16	1	27	96	101	100	-0.41133	-3.90965	0.183765	2.16044	2.03414	2.18373	3.4965	AT1G29270.1
Potri.016G011200	43	30	41	447	652	586	0.884126	0.338276	0.564369	3.74041	4.24143	4.25889	3.49353	AT1G53430.1		Leucine-rich repeat transmembrane protein kinase
Potri.012G047800	23	25	44	285	393	334	0.272197	0.286746	1.05576	3.89666	4.17723	4.01447	3.48819	AT1G73620.1		Pathogenesis-related thaumatin superfamily protein
Potri.013G125300	10	7	7	99	85	94	-1.06341	-1.58772	-1.63726	2.23332	1.83214	2.12513	3.48803	AT3G25180.1	CYP82G1	cytochrome P450, family 82, subfamily G, polypeptide 1
Potri.001G051600	496	420	658	6743	5565	5372	5.09213	4.91372	5.40931	8.93423	8.44506	8.51558	3.48785	AT5G13930.1	ATCHS,CHS,TT4	Chalcone and stilbene synthase family protein
Potri.003G167100	82	77	117	1048	1055	925	1.9789	1.80001	2.39248	5.67977	5.5106	5.45971	3.4874	AT5G13140.1		Pollen Ole e 1 allergen and extensin family protein
Potri.005G207500	2	6	10	74	55	91	-1.2078	-2.32469	-1.84372	1.8441	1.3633	1.899	3.48509	AT3G59030.1	ATTT12,TT12	MATE efflux family protein
Potri.004G181200	65	40	60	546	656	595	1.59956	0.880425	1.37471	4.70112	4.79946	4.79359	3.48252	AT1G47670.1		Transmembrane amino acid transporter family protein
Potri.009G048300	10	0	9	43	36	39	-5.45572	-2.68726	-1.84372	0.0598333	0.280156	0.147385	3.48111	AT3G07600.1		Heavy metal transport/detoxification superfamily protein
Potri.010G234100	57	34	61	610	560	506	1.38977	0.527754	1.44453	4.80519	4.50995	4.50278	3.48079	AT5G03760.1	ATCSLA09,ATCSLA9,CSLA09,CSLA9,RAT4	Nucleotide-diphospho-sugar transferases superfamily protein
Potri.001G145700	0	18	12	47	58	46	-5.45572	-0.850758	-1.29623	0.871761	1.11176	0.872525	3.47516	AT2G35390.2		Phosphoribosyltransferase family protein
Potri.007G111200	26	37	52	430	428	427	0.377166	0.69521	1.22403	4.33451	4.14066	4.27919	3.47467	AT5G60900.1	RLK1	receptor-like protein kinase 1
Potri.009G117000	9	3	12	66	96	88	-1.2078	-2.68726	-0.900299	1.6448	1.97494	2.00028	3.47466	AT2G18360.1		alpha/beta-Hydrolases superfamily protein
Potri.001G049100	8	6	15	142	141	135	-0.326441	-0.636633	0.288735	3.34606	3.13561	3.2909	3.47256	AT1G78955.1	CAMS1	camelliol C synthase 1
Potri.004G153800	298	299	428	3691	3798	3664	3.67613	3.6728	4.15107	7.38276	7.24006	7.31014	3.47233	AT4G34480.1		O-Glycosyl hydrolases family 17 protein
Potri.001G097300	10	5	0	47	27	28	-0.932162	-2.03518	-5.54416	1.13784	0.374793	0.365565	3.47171	AT3G18440.1	ALMT9,AtALMT9	aluminum-activated malate transporter 9
Potri.018G146100	216	150	259	2380	2254	2181	3.30915	2.73901	3.48651	6.78806	6.53033	6.62576	3.46556	AT2G30490.1	ATC4H,C4H,CYP73A5,REF3	cinnamate-4-hydroxylase
Potri.011G001900	8	2	2	58	40	29	-1.36826	-3.17269	-3.22223	1.43834	0.772553	0.415318	3.46339	AT5G52890.2		AT hook motif-containing protein
Potri.001G048900	122	150	183	1376	1856	1596	2.5832	2.81372	2.95967	6.12975	6.36077	6.25762	3.46231	AT1G15520.1	ABCG40,ATABCG40,ATPDR12,PDR12	pleiotropic drug resistance 12
Potri.007G115500	759	713	913	9627	8561	8117	5.11318	4.98213	5.29111	8.80392	8.45796	8.52109	3.46195	AT4G37370.1	CYP81D8	cytochrome P450, family 81, subfamily D, polypeptide 8
Potri.010G103100	4	4	11	55	74	82	-2.2858	-2.32469	-0.900299	1.3624	1.61668	1.899	3.45885	AT5G37490.1		ARM repeat superfamily protein
Potri.T100100	2	0	7	24	32	9	-3.1338	-5.49461	-1.63726	0.240406	0.463603	-0.609344	3.45677
Potri.001G203700	5	4	3	34	68	45	-1.99629	-2.32469	-2.7368	0.676505	1.49555	1.07183	3.45249
Potri.016G039500	9	7	7	77	82	80	-1.36826	-2.32469	-1.29623	1.72785	1.84872	1.77108	3.4473	AT3G50150.1		Plant protein of unknown function (DUF247)
Potri.017G030100	24	12	20	188	217	194	0.158986	-0.850758	-0.186603	3.13403	3.17559	3.1437	3.44694	AT3G59400.1	GUN4	enzyme binding;tetrapyrrole binding
Potri.T055700	148	115	266	1614	2195	1972	3.59684	3.01714	4.20906	6.93785	7.13582	7.10372	3.44674	AT4G13440.1		Calcium-binding EF-hand family protein
Potri.001G041700	174	106	194	1683	1659	1678	2.99136	2.22649	3.07423	6.28865	6.09839	6.24907	3.44468	AT1G79720.1		Eukaryotic aspartyl protease family protein
Potri.005G061500	208	224	292	2637	2616	2468	2.88857	3.02502	3.28557	6.62428	6.43059	6.49087	3.44352	AT5G09760.1		Plant invertase/pectin methylesterase inhibitor superfamily
Potri.009G097300	102	96	122	1115	1227	1141	2.23776	2.09784	2.39248	5.70048	5.66254	5.69947	3.44267	AT4G35220.1		Cyclase family protein
Potri.014G026500	64	68	94	872	769	746	1.46314	1.56067	1.97154	5.31197	4.97966	5.04542	3.43882	AT5G67090.1		Subtilisin-like serine endopeptidase family protein
Potri.010G071500	149	138	148	1563	1644	1543	2.7779	2.62951	2.67985	6.18591	6.08445	6.12933	3.43745	AT2G38940.1	ATPT2,PHT1;4	phosphate transporter 1;4
Potri.013G148100	3	1	14	32	72	44	-2.64837	-3.90965	-0.589959	0.590348	1.53706	1.00841	3.43681	AT4G10270.1		Wound-responsive family protein
Potri.014G037700	44	36	36	361	336	329	1.5555	1.88909	1.76873	5.34359	5.09187	5.09778	3.43584	AT4G31940.1	CYP82C4	cytochrome P450, family 82, subfamily C, polypeptide 4
Potri.009G140400	8	14	28	144	193	174	-1.36826	-0.540418	0.288735	2.73289	2.9937	2.97976	3.43312	AT5G39130.1		RmlC-like cupins superfamily protein
Potri.016G112400	34	24	52	348	450	412	0.773095	0.338276	1.17009	4.06583	4.2477	4.26908	3.43149	AT5G01210.1		HXXXD-type acyl-transferase family protein
Potri.017G108300	5	7	8	53	69	54	-1.99629	-3.17269	-2.7368	0.590348	0.967369	0.799462	3.43061	AT5G38760.1		Late embryogenesis abundant protein (LEA) family protein
Potri.019G107600	2	1	4	23	27	28	-3.87076	-3.17269	-3.95919	-0.00575503	-0.110634	-0.609344	3.42814	AT4G03500.1		Ankyrin repeat family protein
Potri.003G142300	144	133	180	1856	1699	1504	3.01595	2.7954	3.19394	6.67748	6.30703	6.31444	3.42669	AT4G23990.1	ATCSLG3,CSLG3	cellulose synthase like G3
Potri.T137200	4	6	1	24	40	35	-2.64837	-3.17269	-3.95919	0.0598333	0.374793	0.0245281	3.42527	AT3G50140.1		Plant protein of unknown function (DUF247)
Potri.007G089000	30	33	44	349	390	371	0.0361292	0.177811	0.605592	3.63676	3.71266	3.75909	3.42512	AT2G22240.1	ATIPS2,ATMIPS2,MIPS2	myo-inositol-1-phosphate synthase 2
Potri.001G091400	4	2	1	26	24	21	-2.2858	-3.17269	-3.95919	0.590348	0.0122232	0.260595	3.42388	AT4G23880.1
Potri.001G459200	20	8	28	118	222	231	-0.0981719	-1.40715	0.288735	2.45672	3.18868	3.38754	3.42156	AT1G26420.1		FAD-binding Berberine family protein
Potri.T160800	81	58	105	848	818	793	2.07566	1.51661	2.23063	5.45444	5.24535	5.40073	3.42139	AT3G28890.1	AtRLP43,RLP43	receptor like protein 43
Potri.009G082800	253	217	345	3213	2808	2626	3.5358	3.27026	3.89256	7.22239	6.85464	6.89434	3.41815	AT2G14610.1	ATPR1,PR 1,PR1	pathogenesis-related gene 1
Potri.010G125900	11	8	15	123	128	112	-0.932162	-1.40715	-0.589959	2.55097	2.41432	2.37188	3.41758	AT3G25882.1	NIMIN-2	NIM1-interacting 2
Potri.002G160100	2	8	0	19	24	24	-3.1338	-1.40715	-5.54416	-0.146618	0.0122232	0.260595	3.41491	AT1G01690.1	ATPRD3,PRD3	putative recombination initiation defects 3
Potri.012G090400	491	447	611	5195	5800	5452	4.49118	4.31435	4.71676	7.91823	7.90246	7.9496	3.41395	AT3G01680.1
Potri.011G126000	29	25	44	300	368	343	0.610365	0.338276	0.931578	3.99215	4.08926	4.03451	3.41011	AT4G10265.1		Wound-responsive family protein
Potri.001G012700	2	2	4	32	32	32	-3.1338	-3.17269	-2.37423	0.590348	0.419881	0.555043	3.40858	AT3G12120.1	FAD2	fatty acid desaturase 2
Potri.019G124400	53	46	80	539	739	658	1.38977	0.981119	1.76873	4.62732	4.88435	4.85122	3.40636	AT1G73325.1		Kunitz family trypsin and protease inhibitor protein
Potri.001G388200	10	5	9	97	101	71	-1.36826	-2.32469	-1.45669	1.8989	1.7104	1.42749	3.39481
Potri.001G286800	43	21	55	350	441	419	1.02001	-0.00276104	1.19731	3.97525	4.18051	4.23831	3.39271
Potri.007G132400	1	2	10	26	37	12	-3.1338	-3.17269	-1.63726	0.94302	1.02687	0.260595	3.39183	AT1G22340.1	AtUGT85A7,UGT85A7	UDP-glucosyl transferase 85A7
Potri.004G077100	6	3	7	93	99	86	-0.932162	-2.32469	-0.414872	2.00261	2.24926	2.25377	3.39175	AT1G65810.1		P-loop containing nucleoside triphosphate hydrolases superfamily protein
Potri.011G029700	0	2	2	33	28	35	-2.64837	-3.17269	-1.84372	0.757805	0.701294	1.07183	3.39128	AT4G21410.1	CRK29	cysteine-rich RLK (RECEPTOR-like protein kinase) 29
Potri.013G037500	7	11	14	94	109	97	-1.2078	-1.24669	-1.02059	2.01919	2.33415	2.33357	3.39078	AT4G08850.1		Leucine-rich repeat receptor-like protein kinase family protein
Potri.008G128700	13	17	22	191	184	162	-0.700836	-0.365331	-0.0523022	3.21544	2.95593	2.90336	3.38908	AT2G01340.1	At17.1
Potri.017G100600	247	259	329	3149	2957	2802	3.7755	3.70751	4.11227	7.41953	7.14634	7.20488	3.38686	AT5G15780.1		Pollen Ole e 1 allergen and extensin family protein
Potri.013G027100	17	10	28	179	186	175	-0.170322	-1.1023	0.338488	3.16417	2.96357	3.11388	3.38285	AT1G54740.1		Protein of unknown function (DUF3049)
Potri.016G037000	3	0	4	25	23	14	-2.64837	-5.49461	-2.37423	0.295901	-0.0478978	-0.609344	3.38241
Potri.010G218300	0	3	4	28	22	11	-5.45572	-2.68726	-2.37423	0.498718	-0.110634	-0.712438	3.38177
Potri.019G093200	16	24	6	144	168	150	0.0361292	0.69521	-0.258753	3.47186	3.50865	3.62807	3.38161	AT1G51990.2		O-methyltransferase family protein
Potri.010G015800	5	3	11	98	80	75	-1.54883	-1.58772	-1.02059	2.38176	1.89736	1.73235	3.3801	AT4G21380.1	ARK3,RK3	receptor kinase 3
Potri.007G107600	11	8	9	97	109	97	-0.932162	-1.40715	-1.29623	2.17531	2.1723	2.14001	3.37683	AT3G13310.1		Chaperone DnaJ-domain superfamily protein
Potri.008G182200	33	20	45	271	440	307	0.610365	-0.0683494	0.995003	3.65809	4.18705	3.80647	3.37663	AT1G67750.1		Pectate lyase family protein
Potri.T167100	697	514	1119	7222	7516	6642	5.20872	4.80345	5.75791	8.71208	8.60628	8.59177	3.37604	AT4G16260.1		Glycosyl hydrolase superfamily protein
Potri.004G181100	12	16	15	137	161	181	-0.597743	-0.285161	-0.589959	2.77255	2.80265	3.07571	3.37317	AT1G47670.1		Transmembrane amino acid transporter family protein
Potri.017G094700	13	11	20	122	213	147	-0.700836	-0.971052	0.0104335	2.52798	3.13561	2.77585	3.3727	AT5G39080.1		HXXXD-type acyl-transferase family protein
Potri.004G096000	10	9	19	103	155	143	-0.932162	-1.24669	-0.186603	2.28908	2.7329	2.71755	3.36913	AT3G18280.1		Bifunctional inhibitor/lipid-transfer protein/seed storage 2S albumin superfamily protein
Potri.002G190800	51	35	63	580	518	399	1.74395	1.13474	1.8737	5.24306	4.88435	4.74578	3.36893	AT1G02450.1	NIMIN-1,NIMIN1	NIM1-interacting 1
Potri.009G112000	279	240	376	2913	3198	3007	3.8366	3.56878	4.26159	7.29143	7.2518	7.24068	3.36815	AT1G45616.1	AtRLP6,RLP6	receptor like protein 6
Potri.006G179300	41	35	63	431	537	435	0.919316	0.655133	1.42163	4.3212	4.47833	4.30581	3.36733	AT2G18660.1	PNP-A	plant natriuretic peptide A
Potri.005G223200	5	5	7	56	65	59	-1.99629	-2.03518	-1.63726	1.43834	1.49555	1.49846	3.36635	AT3G23240.1	ATERF1,ERF1	ethylene response factor 1
Potri.015G003500	163	127	283	1670	2045	1921	2.89742	2.51101	3.62326	6.27836	6.40419	6.46304	3.36445	AT1G05260.1	RCI3,RCI3A	Peroxidase superfamily protein
Potri.T093600	86	66	112	990	905	817	1.99549	1.5822	2.28239	5.52871	5.22168	5.21479	3.36248	AT4G25780.1		CAP (Cysteine-rich secretory proteins, Antigen 5, and Pathogenesis-related 1 protein) superfamily protein
Potri.018G082600	48	36	69	464	539	543	1.28574	0.69521	1.5954	4.47637	4.50734	4.68876	3.36109	AT2G46225.2	ABIL1	ABI-1-like 1
Potri.013G139200	34	17	19	434	173	175	0.652801	-0.365331	-0.258753	4.33119	2.83631	2.988	3.36081
Potri.017G028100	154	138	231	1620	1713	1608	3.19891	2.81372	3.35973	6.54562	6.41397	6.49738	3.35848	AT5G10610.1	CYP81K1	cytochrome P450, family 81, subfamily K, polypeptide 1
Potri.014G108800	15	9	26	137	210	172	-0.41133	-1.24669	0.183765	2.59589	3.05215	2.9463	3.35827	AT4G01575.1		serine protease inhibitor, Kazal-type family protein
Potri.016G000600	77	74	106	705	1073	897	1.8204	1.76277	2.19055	5.03457	5.46293	5.34244	3.35578	AT5G10770.1		Eukaryotic aspartyl protease family protein
Potri.002G238800	44	43	58	538	477	425	1.05207	0.981119	1.48927	4.78351	4.42127	4.40766	3.35486	AT4G13710.1		Pectin lyase-like superfamily protein
Potri.011G026200	86	87	124	876	1033	977	2.27899	1.80001	2.6005	5.54024	5.54281	5.67031	3.35382	AT1G24020.1	MLP423	MLP-like protein 423
Potri.017G124200	104	89	135	1208	1049	1053	2.44514	2.19887	2.67016	5.9779	5.63652	5.76689	3.35013	AT1G74670.1	GASA6	Gibberellin-regulated family protein
Potri.014G053900	476	392	613	4428	5119	4715	4.19712	3.7931	4.57867	7.52744	7.54169	7.55764	3.34931	AT2G28580.1		Plant protein of unknown function (DUF247)
Potri.005G154300	21	6	5	140	58	101	-0.0294591	-1.79417	-2.08472	2.70241	1.26788	2.19801	3.34285	ATCG00830.1		ribosomal protein L2
Potri.001G080600	6	6	8	62	74	83	-1.75528	-1.79417	-1.45669	1.51049	1.59719	1.91638	3.34094	AT5G07480.1	KUOX1	KAR-UP oxidoreductase 1
Potri.013G137700	0	4	5	30	16	27	-5.45572	-2.32469	-2.08472	0.498718	-0.558093	0.314035	3.3397	ATCG00140.1		ATP synthase subunit C family protein
Potri.014G126100	132	125	210	1557	1619	1481	2.59412	2.48838	3.18716	6.18315	6.05706	6.05966	3.33649	AT2G47520.1	HRE2	Integrase-type DNA-binding superfamily protein
Potri.010G075700	36	24	40	363	323	321	0.377166	-0.00276104	0.645669	3.87859	3.50865	3.65938	3.33325	AT5G43580.1		Serine protease inhibitor, potato inhibitor I-type family protein
Potri.001G071200	4	8	4	20	42	41	-3.1338	-5.49461	-3.95919	-1.18409	-0.244935	-1.2194	3.33158	AT3G50120.1		Plant protein of unknown function (DUF247)
Potri.013G142400	12	3	0	55	22	21	-1.99629	-2.68726	-5.54416	0.757805	-0.473204	-0.513129	3.33155	ATCG00170.1		DNA-directed RNA polymerase family protein
Potri.011G139800	34	19	38	247	333	293	0.610365	-0.0683494	0.898788	3.65279	3.92303	3.84329	3.32686	AT3G14370.1	WAG2	Protein kinase superfamily protein
Potri.008G115900	15	13	12	161	139	142	-0.41133	-0.739727	-0.686174	2.91228	2.54217	2.69758	3.32503	AT3G25700.1		Eukaryotic aspartyl protease family protein
Potri.007G089400	13	10	18	134	140	141	-0.700836	-1.1023	-0.334702	2.63944	2.52163	2.67733	3.31933
Potri.001G143900	20	15	39	265	234	194	-0.0981719	-0.540418	0.759625	3.65279	3.31339	3.1437	3.31785	AT1G32540.2	LOL1	lsd one like 1
Potri.007G052600	16	18	24	180	210	184	-0.41133	-0.285161	0.0705545	3.11101	3.13561	3.0911	3.31778	AT4G33910.1		2-oxoglutarate (2OG) and Fe(II)-dependent oxygenase superfamily protein
Potri.014G026700	140	84	162	1202	1205	1160	2.73903	1.97299	2.95967	5.95761	5.78391	5.89407	3.31674	AT5G67090.1		Subtilisin-like serine endopeptidase family protein
Potri.010G068000	34	14	39	228	289	294	0.652801	-0.540418	0.759625	3.42285	3.62873	3.76869	3.31598	AT2G33420.1		Protein of unknown function (DUF810)
Potri.T063100	7	9	6	139	55	61	-1.54883	-1.24669	-1.84372	2.70241	1.19193	1.47519	3.31262	ATCG00490.1		ribulose-bisphosphate carboxylases
Potri.010G238100	1	5	6	60	15	43	-3.87076	-2.03518	-1.84372	1.51049	-0.176222	0.975618	3.31151	AT3G10080.1		RmlC-like cupins superfamily protein
Potri.009G108400	2	2	3	32	28	23	-3.1338	-3.17269	-2.7368	0.590348	0.230403	0.0872638	3.31134	AT2G23530.1		Zinc-finger domain of monoamine-oxidase A repressor R1
Potri.006G038900	16	6	14	118	103	120	-0.41133	-1.79417	-0.686174	2.48087	2.13222	2.44556	3.31017	AT2G41180.1		VQ motif-containing protein
Potri.016G006600	58	36	43	365	426	347	0.98722	0.482666	0.963639	4.04978	4.25082	4.04245	3.30679	AT5G50740.3		Heavy metal transport/detoxification superfamily protein
Potri.006G061300	6	1	1	21	24	26	-1.75528	-3.90965	-3.95919	-0.00575503	0.0122232	0.260595	3.30418	AT2G25470.1	AtRLP21,RLP21	receptor like protein 21
Potri.005G052700	9	12	12	96	126	114	-1.2078	-0.850758	-0.900299	2.14541	2.39187	2.40919	3.30337	AT3G63380.1		ATPase E1-E2 type family protein / haloacid dehalogenase-like hydrolase family protein
Potri.011G039700	10	2	4	49	51	44	-1.06341	-3.17269	-2.37423	1.22619	1.05572	1.00841	3.30295	AT4G27310.1		B-box type zinc finger family protein
Potri.004G096300	15	27	24	174	224	219	-0.597743	-0.45022	-1.29623	2.24746	2.45821	2.84101	3.30275	AT5G39050.1		HXXXD-type acyl-transferase family protein
Potri.014G106600	448	372	587	4961	4404	4227	4.34679	4.03872	4.67622	7.86131	7.51467	7.58914	3.29591	AT5G54160.1	ATOMT1,OMT1	O-methyltransferase 1
Potri.019G026200	16	21	20	193	176	167	-0.41133	-0.45022	-0.499761	3.07973	2.66898	2.79477	3.29527	AT3G05950.1		RmlC-like cupins superfamily protein
Potri.012G035100	8	6	7	96	89	82	-0.501528	-1.40715	-1.15184	2.34277	2.14571	2.33357	3.29387	AT3G60470.1		Plant protein of unknown function (DUF247)
Potri.019G099300	12	8	9	105	89	83	-1.36826	-1.58772	-1.63726	1.82537	1.63592	1.8273	3.29079	AT4G20970.1		basic helix-loop-helix (bHLH) DNA-binding superfamily protein
Potri.003G134600	123	124	123	1464	1106	1210	2.73903	2.75805	2.69902	6.33161	5.75562	5.98749	3.28822	AT1G64160.1		Disease resistance-responsive (dirigent-like protein) family protein
Potri.001G060500	79	70	128	928	916	836	1.87519	1.62433	2.51654	5.41739	5.24379	5.24262	3.28765	AT5G13140.1		Pollen Ole e 1 allergen and extensin family protein
Potri.001G326200	75	53	113	764	817	766	1.74395	1.35088	2.30759	5.14446	5.05483	5.08438	3.28665	AT5G41050.1		Pollen Ole e 1 allergen and extensin family protein
Potri.T178600	1	2	4	16	34	20	-2.64837	-5.49461	-2.37423	-0.146618	0.280156	-0.823469	3.28642	AT4G31980.1
Potri.018G057100	61	52	70	463	709	506	1.43909	0.948329	1.53266	4.39294	4.82483	4.52844	3.2804	AT5G25930.1		Protein kinase family protein with leucine-rich repeat domain
Potri.010G049900	6	0	1	32	31	32	-1.2078	-3.17269	-2.37423	1.13784	0.997426	0.942066	3.28003	AT3G26130.1		Cellulase (glycosyl hydrolase family 5) protein
Potri.002G033600	537	422	690	5760	5148	4980	4.6144	4.24179	4.90396	8.0672	7.72661	7.81735	3.27882	AT5G42800.1	DFR,M318,TT3	dihydroflavonol 4-reductase
Potri.T005800	22	29	27	455	185	215	0.0361292	0.388029	0.288735	4.39612	2.93279	3.28422	3.2753	ATCG00490.1		ribulose-bisphosphate carboxylases
Potri.004G025900	20	19	14	131	126	134	0.0361292	-0.137062	-0.900299	2.8016	2.8446	3.15106	3.27238	AT4G05200.1	CRK25	cysteine-rich RLK (RECEPTOR-like protein kinase) 25
Potri.002G241500	14	8	23	222	115	107	-0.597743	-1.40715	0.0104335	3.37211	2.23672	2.28087	3.27204	AT2G02850.1	ARPN	plantacyanin
Potri.003G111400	5203	4269	7038	55178	53049	49387	7.93565	7.60391	8.29022	11.3596	11.1286	11.1654	3.27133	AT4G12520.1		Bifunctional inhibitor/lipid-transfer protein/seed storage 2S albumin superfamily protein
Potri.T148200	2	5	12	65	76	62	-3.1338	-2.32469	-1.15184	1.13784	0.737363	1.37817	3.26878	AT3G14310.1	ATPME3,PME3	pectin methylesterase 3
Potri.016G002900	517	205	1202	2933	6981	5624	4.56248	3.18134	5.69006	7.09032	8.16352	7.9889	3.26743
Potri.001G017500	258	260	328	2632	2813	2640	3.59684	3.57953	3.85459	6.98451	6.90506	6.95237	3.2673	AT3G20820.1		Leucine-rich repeat (LRR) family protein
Potri.019G057500	415	420	565	4785	4382	4267	4.24645	4.22135	4.60432	7.79815	7.49242	7.59523	3.26612	AT2G40610.1	ATEXP8,ATEXPA8,ATHEXP ALPHA 1.11,EXP8,EXPA8	expansin A8
Potri.001G078000	7	2	13	56	63	59	-1.54883	-3.17269	-0.789268	1.43834	1.40874	1.45154	3.26533
Potri.001G121900	6	9	12	121	88	66	1.31246	1.62433	2.03327	5.21093	4.89237	4.68876	3.26479	AT4G12520.1		Bifunctional inhibitor/lipid-transfer protein/seed storage 2S albumin superfamily protein
Potri.003G159700	12	21	12	120	184	144	-0.811868	-0.00276104	-0.900299	2.49279	2.86919	2.68749	3.26309	AT5G13870.1	EXGT-A4,XTH5	xyloglucan endotransglucosylase/hydrolase 5
Potri.017G059900	14	12	21	145	143	164	-0.597743	-0.850758	-0.117891	2.79198	2.56242	2.89462	3.2618	AT4G14010.1	RALFL32	ralf-like 32
Potri.009G028300	134	96	203	1278	1465	1264	2.80637	2.26694	3.20068	6.05331	6.02094	5.99671	3.26115	AT5G43580.1		Serine protease inhibitor, potato inhibitor I-type family protein
Potri.016G125000	43	47	78	500	580	499	1.02001	1.07524	1.75047	4.55524	4.5861	4.50278	3.25952	AT2G41480.1		Peroxidase superfamily protein
Potri.010G142800	2277	1566	3550	22581	23696	22036	6.87379	6.20279	7.4033	10.1492	10.0497	10.0669	3.25869	AT4G16260.1		Glycosyl hydrolase superfamily protein
Potri.009G109300	112	61	169	913	1202	977	2.37082	1.47117	2.8863	5.40954	5.62933	5.46858	3.25614	AT2G15960.1
Potri.014G058100	2	4	5	33	53	29	-2.64837	-2.32469	-3.22223	0.796799	1.21769	-0.513129	3.25357	AT3G18670.1		Ankyrin repeat family protein
Potri.002G233600	99	86	153	1042	1124	1026	2.22376	1.9566	2.73662	5.61442	5.53898	5.5418	3.25331	AT3G28040.1		Leucine-rich receptor-like protein kinase family protein
Potri.014G143200	377	487	271	3681	3649	3238	4.0931	4.4376	3.55651	7.42187	7.22505	7.18798	3.25289	AT5G05340.1	AtPRX52	Peroxidase superfamily protein
Potri.014G053700	314	260	400	3012	3347	2977	4.10461	3.7026	4.34307	7.28501	7.33434	7.2936	3.25235	AT2G28580.1		Plant protein of unknown function (DUF247)
Potri.016G103900	10	3	14	91	83	65	-0.932162	-2.68726	-0.686174	2.09936	1.79839	1.5661	3.25122
Potri.012G042200	30	16	22	154	258	243	0.475013	-0.540418	-0.0523022	2.79198	3.38904	3.41226	3.24942	AT3G17790.1	ATACP5,ATPAP17,PAP17	purple acid phosphatase 17
Potri.011G029400	2	5	8	36	20	38	-3.87076	-3.17269	-2.08472	0.240406	-0.0478978	0.463412	3.24635	AT4G38830.1	CRK26	cysteine-rich RLK (RECEPTOR-like protein kinase) 26
Potri.T012700	2468	1849	3673	25086	24758	23415	7.02683	6.56642	7.47735	10.3716	10.2029	10.2423	3.24542	AT5G25610.1	ATRD22,RD22	BURP domain-containing protein
Potri.007G015100	2	4	3	40	26	32	-3.1338	-2.32469	-2.7368	0.90783	0.125434	0.555043	3.24526	AT1G15380.1		Lactoylglutathione lyase / glyoxalase I family protein
Potri.004G213300	10	13	47	129	230	189	-1.06341	-0.739727	1.0257	2.59589	3.27096	3.10632	3.24352	AT2G27990.1	BLH8,PNF	BEL1-like homeodomain 8
Potri.011G028500	3	2	6	29	37	34	-2.64837	-3.17269	-1.84372	0.54526	0.626332	0.907714	3.24344	AT4G05200.1	CRK25	cysteine-rich RLK (RECEPTOR-like protein kinase) 25
Potri.003G206200	10	3	6	48	35	59	0.098865	-0.285161	-1.02059	2.91228	2.72394	2.8591	3.23941	AT4G31980.1
Potri.010G160200	30	11	27	167	234	210	0.475013	-0.971052	0.288735	2.956	3.2586	3.25035	3.22907	AT3G29320.1		Glycosyl transferase, family 35
Potri.001G011000	86	68	105	641	765	669	2.38348	2.09784	3.01427	5.76949	5.72675	5.70448	3.22811	AT4G08780.1		Peroxidase superfamily protein
Potri.T155700	3	9	7	60	67	60	-1.99629	-1.40715	-1.84372	1.48684	1.49555	1.45154	3.22706	AT1G74190.1	AtRLP15,RLP15	receptor like protein 15
Potri.004G182000	946	796	1230	8996	9728	8979	5.46239	5.17338	5.76361	8.72493	8.66671	8.69231	3.22595	AT3G12500.1	ATHCHIB,B-CHI,CHI-B,HCHIB,PR-3,PR3	basic chitinase
Potri.017G097800	28	16	41	218	297	237	0.652801	0.233306	1.05576	3.80877	4.05751	3.74942	3.22559	AT3G51550.1	FER	Malectin/receptor-like protein kinase family protein
Potri.T071600	24	30	19	236	203	219	0.158986	0.120096	-0.900299	3.11101	2.86919	3.06015	3.22478	AT1G65060.1	4CL3	4-coumarate:CoA ligase 3
Potri.001G408300	46	37	69	418	490	464	1.08343	0.734205	1.55388	4.30438	4.34149	4.41073	3.22333	AT4G10265.1		Wound-responsive family protein
Potri.005G056800	2	11	11	33	53	62	-3.1338	-0.850758	-1.84372	0.977371	1.3862	1.47519	3.22321	AT5G60900.1	RLK1	receptor-like protein kinase 1
Potri.017G028200	18	14	43	217	226	280	1.08343	0.655133	1.75047	4.4119	4.26325	4.51424	3.22319	AT5G10610.1	CYP81K1	cytochrome P450, family 81, subfamily K, polypeptide 1
Potri.012G047500	15	9	11	129	96	114	-0.501528	-1.24669	-1.02059	2.59589	1.95976	2.37188	3.22273	ATCG00800.1		structural constituent of ribosome
Potri.004G101400	15	5	3	70	61	54	-0.501528	-2.03518	-2.7368	1.72785	1.34003	1.30086	3.21735	AT5G16080.1	AtCXE17,CXE17	carboxyesterase 17
Potri.005G150200	6	3	7	63	47	54	-1.54883	-2.68726	-1.15184	1.8626	1.13898	1.30086	3.21591	ATCG00500.1		acetyl-CoA carboxylase carboxyl transferase subunit beta
Potri.010G070700	14	10	10	106	120	107	-0.501528	-1.24669	-1.02059	2.26147	2.33415	2.26738	3.21564	AT1G07090.1	LSH6	Protein of unknown function (DUF640)
Potri.009G098400	1	4	2	23	32	17	-3.87076	-2.32469	-3.22223	0.122569	0.419881	-0.338042	3.21441	AT2G15480.1	UGT73B5	UDP-glucosyl transferase 73B5
Potri.005G211300	9	5	2	49	53	39	-1.2078	-2.03518	-3.22223	1.19734	1.11176	0.836456	3.21269	AT4G14860.1	atofp11,OFP11	ovate family protein 11
Potri.013G140300	3	12	7	101	53	51	-2.64837	-0.850758	-1.63726	2.2046	1.13898	1.21918	3.21266	ATCG00810.1		ribosomal protein L22
Potri.008G014300	70	48	134	697	745	738	1.68383	1.1053	2.56959	5.02022	4.93764	5.06113	3.20914	AT3G03770.1		Leucine-rich repeat protein kinase family protein
Potri.012G044500	47	47	65	401	558	539	1.11413	1.1053	1.53266	4.23154	4.52808	4.62146	3.20828	AT3G47570.1		Leucine-rich repeat protein kinase family protein
Potri.003G192600	3	7	4	34	59	46	-2.64837	-1.58772	-2.37423	0.590348	1.31638	1.07183	3.20816	AT5G16080.1	AtCXE17,CXE17	carboxyesterase 17
Potri.017G151900	25	33	49	351	440	398	0.098865	0.772172	1.05576	3.78473	3.95018	3.82039	3.2037	AT5G01320.1		Thiamine pyrophosphate dependent pyruvate decarboxylase family protein
Potri.009G033900	9	4	5	57	60	63	-1.2078	-2.03518	-2.08472	1.43834	1.31638	1.52136	3.20123	AT2G29090.1	CYP707A2	cytochrome P450, family 707, subfamily A, polypeptide 2
Potri.013G129800	3	4	11	36	51	62	-2.64837	-2.32469	-0.900299	0.94302	1.19193	1.60949	3.19929	AT4G20970.1		basic helix-loop-helix (bHLH) DNA-binding superfamily protein
Potri.002G072200	10	9	7	83	88	78	-1.2078	-1.1023	-1.63726	1.95168	1.86512	1.8273	3.19909	AT1G77110.1	PIN6	Auxin efflux carrier family protein
Potri.013G069200	5	26	29	122	110	118	-1.99629	-0.540418	0.0104335	2.55097	2.18542	2.39686	3.19843	AT3G03620.1		MATE efflux family protein
Potri.009G048100	3	6	3	16	34	26	-5.45572	-3.90965	-3.95919	-1.52513	-0.847599	-1.37986	3.19518	AT3G07600.1		Heavy metal transport/detoxification superfamily protein
Potri.009G133300	20	19	29	233	202	211	-0.0294591	-0.209212	0.338488	3.42285	3.05215	3.22964	3.19148	AT5G17050.1	UGT78D2	UDP-glucosyl transferase 78D2
Potri.013G133900	13	7	20	84	148	130	-0.700836	-1.40715	0.0705545	2.19003	2.60208	2.74699	3.19072	AT1G03670.1		ankyrin repeat family protein
Potri.006G130600	13	15	11	122	117	124	-0.700836	-0.540418	-1.02059	2.55097	2.27403	2.49268	3.18994	AT3G09730.2
Potri.T178700	22	19	34	125	146	159	-0.41133	-2.03518	0.0705545	2.06783	2.46898	2.6568	3.18964	AT3G21760.1	HYR1	UDP-Glycosyltransferase superfamily protein
Potri.010G129400	44	50	63	559	458	429	1.02001	1.1636	1.44453	4.69597	4.23198	4.28254	3.18428	AT1G13250.1	GATL3	galacturonosyltransferase-like 3
Potri.011G145600	10	10	17	111	122	111	-1.06341	-1.1023	-0.414872	2.36888	2.28626	2.33357	3.18322	AT1G76520.1		Auxin efflux carrier family protein
Potri.015G147300	86	102	144	895	1100	958	1.99549	2.19887	2.68946	5.42207	5.55296	5.47299	3.18256	AT5G23940.1	DCR,EMB3009,PEL3	HXXXD-type acyl-transferase family protein
Potri.013G083600	281	326	207	2339	2612	2304	3.68127	3.86952	3.15975	6.77225	6.75424	6.71476	3.18196	AT5G05340.1	AtPRX52	Peroxidase superfamily protein
Potri.006G052300	16	21	34	235	217	185	-0.41133	-0.0683494	0.564369	3.45368	3.14235	3.06795	3.18053	AT5G54970.1
Potri.006G228400	11	14	8	92	111	112	-0.932162	-0.636633	-1.29623	2.11487	2.19841	2.34646	3.17797	AT1G68400.1		leucine-rich repeat transmembrane protein kinase family protein
Potri.007G102300	14	18	19	151	176	151	-0.0981719	-0.285161	0.386582	3.02331	3.42818	3.06015	3.17351	AT2G04160.1	AIR3	Subtilisin-like serine endopeptidase family protein
Potri.005G097000	67	23	94	476	497	470	1.62109	0.0599747	2.01809	4.46431	4.35607	4.4199	3.17333	AT1G59960.1		NAD(P)-linked oxidoreductase superfamily protein
Potri.010G052900	1	3	3	29	21	27	-3.87076	-2.68726	-2.7368	0.450623	-0.473204	0.314035	3.17292	ATCG01130.1		Ycf1 protein
Potri.001G225600	7	19	7	70	109	105	-1.54883	-0.209212	-1.63726	1.70753	2.14571	2.24003	3.17023	AT3G59550.1	ATRAD21.2,ATSYN3,SYN3	Rad21/Rec8-like family protein
Potri.016G039800	4	1	4	22	28	30	-1.75528	-3.90965	-1.63726	0.676505	0.701294	0.836456	3.17022	AT3G50180.1		Plant protein of unknown function (DUF247)
Potri.006G067300	12	15	16	137	85	119	-1.75528	-0.850758	-0.789268	2.32953	1.59719	2.25377	3.16961	AT2G31050.1		Cupredoxin superfamily protein
Potri.002G178400	2	9	6	45	64	53	-3.1338	-1.58772	-1.45669	1.16789	1.08401	1.10253	3.16952	AT2G46760.1		D-arabinono-1,4-lactone oxidase family protein
Potri.001G387000	34	18	46	239	332	248	0.734101	-0.209212	1.11406	3.69984	3.81326	3.63334	3.1674
Potri.007G029100	3	1	5	24	38	25	-2.64837	-3.90965	-2.08472	0.0598333	0.626332	0.147385	3.16723	AT2G18540.1		RmlC-like cupins superfamily protein
Potri.014G165100	83	43	111	727	708	641	2.04412	1.19189	2.36873	5.2037	4.9588	4.95999	3.16629	AT2G05100.1	LHCB2,LHCB2.1	photosystem II light harvesting complex gene 2.1
Potri.015G003600	1189	1049	1423	13549	9731	9864	5.7737	5.54773	5.96512	9.31926	8.66262	8.82032	3.16611	AT1G05260.1	RCI3,RCI3A	Peroxidase superfamily protein
Potri.005G079000	2	1	7	25	30	26	-3.1338	-3.90965	-1.63726	0.240406	0.328251	0.260595	3.16498	AT5G10180.1	AST68,SULTR2;1	slufate transporter 2;1
Potri.016G096300	105	79	120	779	1031	914	2.26538	1.88909	2.35671	5.1946	5.42057	5.38832	3.16489	AT3G10040.1		sequence-specific DNA binding transcription factors
Potri.018G024400	13	26	22	207	192	203	-0.24627	0.177811	0.12827	3.27879	3.0664	3.22964	3.16433	AT5G38690.1		Zinc-finger domain of monoamine-oxidase A repressor R1 protein
Potri.019G028000	13	7	4	96	56	58	-0.501528	-1.40715	-2.37423	2.31617	1.3633	1.5439	3.16423	ATCG00180.1		DNA-directed RNA polymerase family protein
Potri.003G018800	27	16	36	197	259	233	0.325636	-0.45022	0.684663	3.23687	3.42265	3.39376	3.16327	AT4G22200.1	AKT2,AKT2/3,AKT3,KT2/3	potassium transport 2/3
Potri.001G292300	13	10	13	133	116	90	-0.501528	-0.636633	-0.589959	2.94736	2.49027	2.32058	3.15712	AT1G70210.1	ATCYCD1;1,CYCD1;1	CYCLIN D1;1
Potri.011G033400	5	3	5	35	18	31	-1.99629	-3.90965	-1.84372	0.717727	0.54726	0.463412	3.15615	AT4G21380.1	ARK3,RK3	receptor kinase 3
Potri.015G019000	6	1	3	25	52	33	-1.36826	-3.17269	-1.63726	1.22619	1.243	0.799462	3.15311	AT3G50160.1		Plant protein of unknown function (DUF247)
Potri.014G037400	165	153	189	1432	1346	1200	3.05603	2.96891	3.19394	6.45253	6.11819	6.11529	3.15191	AT4G31940.1	CYP82C4	cytochrome P450, family 82, subfamily C, polypeptide 4
Potri.012G018300	3	5	2	30	29	36	-2.64837	-2.03518	-3.22223	0.498718	0.328251	0.7225	3.1491	AT5G24330.1	ATXR6,SDG34	ARABIDOPSIS TRITHORAX-RELATED PROTEIN 6
Potri.018G082300	41	50	41	412	406	370	0.919316	1.21963	0.865236	4.30438	4.07171	4.0815	3.14899	AT3G24630.1
Potri.011G025900	59	65	119	779	911	829	1.94516	1.62433	2.57997	5.1595	5.22961	5.22355	3.14836	AT1G24020.1	MLP423	MLP-like protein 423
Potri.016G012100	17	32	13	143	231	171	-0.597743	-0.137062	-0.0523022	2.70241	3.04497	2.90336	3.14771	AT1G53430.1		Leucine-rich repeat transmembrane protein kinase
Potri.010G104900	16	9	7	54	82	58	-0.41133	-1.58772	-2.37423	1.53376	1.92889	1.5439	3.14712	AT1G14790.1	ATRDRP1,RDR1	RNA-dependent RNA polymerase 1
Potri.001G180400	4	5	2	46	35	28	-2.2858	-2.03518	-3.22223	1.10714	0.587338	0.2051	3.14697	AT1G79960.1	ATOFP14,OFP14	ovate family protein 14
Potri.016G120100	1398	1344	1774	12975	14476	12648	6.03362	5.96942	6.32659	9.29329	9.26677	9.21309	3.1464	AT4G33070.1		Thiamine pyrophosphate dependent pyruvate decarboxylase family protein
Potri.001G008500	216	148	306	1955	1910	1880	3.3025	2.72939	3.73429	6.50719	6.29951	6.4157	3.14561	AT2G44290.1		Bifunctional inhibitor/lipid-transfer protein/seed storage 2S albumin superfamily protein
Potri.004G186200	14	3	19	93	110	80	-0.597743	-2.32469	-0.186603	2.17531	2.21129	1.93355	3.14175	AT3G44610.1		Protein kinase superfamily protein
Potri.008G116500	93	79	96	904	742	747	2.1217	1.85411	2.03327	5.3985	4.94537	5.09968	3.14074	AT1G75290.1		NAD(P)-binding Rossmann-fold superfamily protein
Potri.019G124600	95	65	160	855	1198	883	1.28574	0.734205	1.93966	4.28051	4.72955	4.36715	3.13932	AT1G73325.1		Kunitz family trypsin and protease inhibitor protein
Potri.T054000	3	3	3	19	30	31	-3.1338	-2.68726	-2.7368	0.18269	0.178873	0.509955	3.13916
Potri.013G142300	4	2	3	49	23	27	-2.2858	-2.68726	-2.08472	1.51049	0.125434	0.799462	3.13786	ATCG00180.1		DNA-directed RNA polymerase family protein
Potri.001G380800	7	2	11	52	59	45	-1.54883	-3.17269	-1.02059	1.30945	1.29233	1.07183	3.13723	AT1G78530.1		Protein kinase superfamily protein
Potri.005G181600	40	66	56	530	469	410	0.98722	1.49407	1.25026	4.62732	4.26015	4.27246	3.13622	AT1G77380.1	AAP3,ATAAP3	amino acid permease 3
Potri.005G060700	8	5	7	75	50	64	-1.36826	-2.03518	-1.63726	1.78715	1.05572	1.5661	3.13582	AT5G48920.1	TED7	tracheary element differentiation-related 7
Potri.T072900	7	1	8	41	57	38	-1.36826	-2.68726	-0.258753	1.8626	1.72843	1.52136	3.13409	AT3G25820.1	ATTPS-CIN,TPS-CIN	terpene synthase-like sequence-1,8-cineole
Potri.019G121800	182	138	249	1431	1981	1752	3.94729	3.53053	4.49339	6.97179	7.23927	7.15724	3.12944
Potri.005G006000	3	6	24	96	132	99	-1.2078	-1.1023	0.0104335	2.40718	2.43643	2.26738	3.1292
Potri.011G113500	2	0	11	35	11	23	-3.1338	-5.49461	-1.15184	0.717727	-1.07892	0.0872638	3.12793	ATCG00720.1		photosynthetic electron transfer B
Potri.014G152800	75	48	96	745	875	732	1.62109	1.5822	2.03327	4.83125	5.02048	4.76749	3.12642	AT1G24020.1	MLP423	MLP-like protein 423
Potri.002G162400	1684	1193	2479	15691	15117	14346	6.27177	5.7336	6.74385	9.51402	9.28211	9.344	3.12615	AT3G61490.1		Pectin lyase-like superfamily protein
Potri.001G345400	5	6	17	69	94	62	-1.99629	-1.79417	-0.414872	1.68692	1.98997	1.49846	3.12539	AT3G27640.1		Transducin/WD40 repeat-like superfamily protein
Potri.013G152500	3	4	3	41	32	26	-2.64837	-2.32469	-1.84372	1.33616	0.701294	0.555043	3.12475
Potri.009G098500	600	618	678	6118	5530	5224	4.83545	4.86843	4.96661	8.21555	7.89524	7.94034	3.12384
Potri.011G044600	1	6	2	15	34	30	-3.87076	-1.79417	-3.22223	-0.477823	0.419881	0.509955	3.12274	AT1G07180.1	ATNDI1,NDA1	alternative NAD(P)H dehydrogenase 1
Potri.004G104700	4	1	7	37	40	43	-2.2858	-3.90965	-1.45669	0.54526	0.506038	0.682422	3.1226
Potri.004G114300	618	412	960	5938	5247	5074	5.00678	4.39261	5.53466	8.30004	7.97175	8.04084	3.12008	AT5G15780.1		Pollen Ole e 1 allergen and extensin family protein
Potri.010G174400	10	4	10	62	91	97	-0.811868	-1.79417	-1.02059	1.55666	1.95976	2.19801	3.11885	AT1G16390.1	3-Oct,ATOCT3	organic cation/carnitine transporter 3
Potri.019G049500	149	146	177	1594	1436	1245	2.87967	3.01714	3.01427	6.34647	5.98107	5.95105	3.11875	AT1G65060.1	4CL3	4-coumarate:CoA ligase 3
Potri.001G113900	62	61	85	514	688	631	1.5555	1.47117	1.8737	4.58618	4.82692	4.84215	3.11736	AT2G45550.1	CYP76C4	cytochrome P450, family 76, subfamily C, polypeptide 4
Potri.003G082300	8	4	3	60	42	26	-1.36826	-2.32469	-2.7368	1.57921	0.840457	0.509955	3.11674
Potri.015G039000	166	131	211	1143	1719	1559	3.12548	2.73901	3.44737	5.93812	6.37658	6.34606	3.11611	AT1G48600.2	AtPMEAMT,PMEAMT	S-adenosyl-L-methionine-dependent methyltransferases superfamily protein
Potri.013G054700	4	4	1	17	22	26	-1.99629	-1.24669	-3.22223	0.757805	0.840457	1.27414	3.11598	AT1G54400.1		HSP20-like chaperones superfamily protein
Potri.015G024100	9	17	13	160	132	130	0.098865	0.482666	0.0104335	3.47787	3.2771	3.18013	3.11333	AT5G24090.1	ATCHIA,CHIA	chitinase A
Potri.005G207600	19	17	32	187	181	168	-1.99629	-0.285161	0.338488	2.89441	2.06285	2.5383	3.11264	AT3G59030.1	ATTT12,TT12	MATE efflux family protein
Potri.018G001700	5	3	6	49	32	46	-1.99629	-2.68726	-1.84372	1.30945	0.419881	1.13259	3.1102
Potri.004G017700	342	313	572	3093	3660	3536	3.99342	3.7931	4.63948	7.18384	7.24633	7.34144	3.10978	AT5G36110.1	CYP716A1	cytochrome P450, family 716, subfamily A, polypeptide 1
Potri.014G069000	5	1	5	34	26	31	-1.99629	-3.90965	-2.08472	0.676505	0.178873	0.509955	3.10882	AT5G62280.1		Protein of unknown function (DUF1442)
Potri.017G094100	5	2	11	34	65	46	-1.99629	-2.68726	-1.02059	0.676505	1.53706	1.37817	3.10845	AT3G02110.1	scpl25	serine carboxypeptidase-like 25
Potri.005G141200	39	56	33	411	345	336	0.848057	1.2998	0.521934	4.26321	3.81747	3.91422	3.10569	AT5G67200.1		Leucine-rich repeat protein kinase family protein
Potri.002G037500	240	210	307	2103	2295	2067	3.44212	3.21619	3.72497	6.60587	6.55265	6.54844	3.10475	AT2G31160.1	LSH3	Protein of unknown function (DUF640)
Potri.019G093000	73	69	89	571	756	679	1.76344	1.53881	1.95569	4.68302	4.96071	4.92392	3.10404	AT4G35160.1		O-methyltransferase family protein
Potri.014G134000	9	11	23	124	140	101	-1.2078	-0.971052	0.0104335	2.49279	2.5008	2.1693	3.10366	AT3G62930.1		Thioredoxin superfamily protein
Potri.006G006300	36	26	37	297	293	254	0.694023	0.233306	0.684663	3.79439	3.59473	3.5411	3.1034	AT4G39720.1		VQ motif-containing protein
Potri.008G043900	8	11	9	56	88	90	-1.2078	-0.971052	-1.15184	1.6448	2.00484	2.32058	3.10309	AT1G07900.1	LBD1	LOB domain-containing protein 1
Potri.019G090300	5	1	8	39	42	34	-1.99629	-3.17269	-1.63726	0.94302	0.806904	0.761494	3.10223	AT2G42560.1		late embryogenesis abundant domain-containing protein / LEA domain-containing protein
Potri.001G355100	195	200	285	1983	2080	1845	3.25508	3.16002	3.66286	6.54419	6.44566	6.40034	3.09956	AT1G17020.1	ATSRG1,SRG1	senescence-related gene 1
Potri.001G046400	15	13	8	72	80	68	-1.99629	-3.90965	-2.7368	-0.0744678	0.125434	0.598764	3.09946	AT1G15950.1	ATCCR1,CCR1,IRX4	cinnamoyl coa reductase 1
Potri.011G042000	10	7	11	60	106	98	-1.06341	-1.58772	-0.789268	1.48684	2.1723	2.1693	3.09776
Potri.010G017400	26	27	26	211	285	257	0.272197	0.177811	0.12827	2.99004	3.4171	3.43656	3.09575	AT4G27290.1		S-locus lectin protein kinase family protein
Potri.011G095000	1	2	5	16	24	26	-3.87076	-3.17269	-2.08472	-0.146618	0.0122232	0.314035	3.09528	AT4G21740.1
Potri.019G117200	2	3	4	34	58	35	-1.54883	-1.24669	-1.02059	1.6014	2.36906	1.45154	3.09459	AT4G10265.1		Wound-responsive family protein
Potri.019G106200	6	2	1	21	31	35	-1.75528	-0.850758	-1.15184	1.6448	2.091	1.77108	3.09383	AT4G03500.1		Ankyrin repeat family protein
Potri.016G077800	26	44	30	283	260	266	0.216701	1.32556	0.478212	3.89216	3.72169	3.69507	3.09242	AT2G36200.1		P-loop containing nucleoside triphosphate hydrolases superfamily protein
Potri.014G050600	15	8	15	100	117	106	-0.501528	-1.40715	-0.499761	2.23332	2.29838	2.33357	3.09131	AT5G51160.1		Ankyrin repeat family protein
Potri.006G070400	36	25	51	344	289	301	0.953667	0.338276	1.27602	4.20279	3.72619	3.93994	3.08904	AT2G06925.1	ATSPLA2-ALPHA,PLA2-ALPHA	Phospholipase A2 family protein
Potri.002G186400	7	9	9	41	119	81	-1.54883	-1.24669	-1.29623	0.90783	2.29838	1.899	3.08838	AT3G62100.1	IAA30	indole-3-acetic acid inducible 30
Potri.001G003200	10	16	12	118	102	118	-1.06341	-0.365331	-0.900299	2.46885	2.06285	2.43354	3.08832	AT4G04220.1	AtRLP46,RLP46	receptor like protein 46
Potri.014G092800	149	110	208	288	508	385	0.811063	0.286746	1.82217	3.7354	4.34734	4.10443	3.08778	AT5G24090.1	ATCHIA,CHIA	chitinase A
Potri.008G022000	3	4	7	45	46	35	-2.64837	-2.32469	-1.63726	1.04371	0.936672	0.682422	3.08714	AT3G20970.1	ATNFU2,NFU4	NFU domain protein 4
Potri.T111200	3	0	4	24	22	20	-2.64837	-5.49461	-2.7368	-0.788164	-0.64829	-0.181923	3.08538	AT1G24020.1	MLP423	MLP-like protein 423
Potri.006G117500	201	182	255	1717	1925	1789	3.26879	3.03286	3.50841	6.35955	6.34039	6.37227	3.08466	AT3G10040.1		sequence-specific DNA binding transcription factors
Potri.010G150500	3975	3134	5523	35609	35337	33666	7.55078	7.17183	7.94732	10.7485	10.5537	10.6228	3.0817	AT3G17210.1	ATHS1,HS1	heat stable protein 1
Potri.013G139800	397	292	293	4801	2041	2155	4.18271	3.70751	3.68226	7.80832	6.40138	6.62113	3.08018
Potri.013G122400	8	8	10	59	77	52	-1.75528	-1.40715	-2.08472	1.53376	1.243	1.21918	3.07832	AT4G35160.1		O-methyltransferase family protein
Potri.009G142000	33	13	48	146	117	128	-0.597743	-0.850758	-0.499761	2.55097	2.2617	2.49268	3.07746	AT3G12500.1	ATHCHIB,B-CHI,CHI-B,HCHIB,PR-3,PR3	basic chitinase
Potri.010G075200	36	21	42	291	321	356	-1.2078	-1.1023	0.0104335	2.21903	2.18542	2.56058	3.07543	AT5G43580.1		Serine protease inhibitor, potato inhibitor I-type family protein
Potri.010G025800	4	5	6	26	39	43	-2.2858	-2.32469	-1.29623	0.977371	1.05572	1.30086	3.07539	AT4G27290.1		S-locus lectin protein kinase family protein
Potri.010G104200	55	63	56	622	436	455	1.33869	1.47117	1.32621	4.85223	4.16735	4.36715	3.07481	AT2G01770.1	ATVIT1,VIT1	vacuolar iron transporter 1
Potri.015G124400	11	13	13	89	74	81	-1.36826	-0.636633	-0.334702	2.63944	2.01957	2.28087	3.07426	AT4G08850.1		Leucine-rich repeat receptor-like protein kinase family protein
Potri.008G213100	29	17	55	257	270	237	0.426919	-0.365331	1.11406	3.54812	3.46091	3.40612	3.07174	AT1G24020.1	MLP423	MLP-like protein 423
Potri.019G028600	13	21	11	168	116	102	-0.700836	-0.0683494	-1.02059	2.97312	2.2617	2.21216	3.07161	ATCG00150.1		ATPase, F0 complex, subunit A protein
Potri.017G139600	72	61	81	531	670	623	1.76344	1.47117	1.82217	4.6488	4.79305	4.82385	3.07013	AT1G65920.1		Regulator of chromosome condensation (RCC1) family with FYVE zinc finger domain
Potri.008G195700	13	13	15	127	117	108	-0.700836	-0.739727	-0.499761	2.61783	2.3104	2.35922	3.06928
Potri.016G140200	37	26	43	281	312	299	0.734101	0.286746	0.931578	3.71009	3.68984	3.76869	3.06893	AT5G01950.1		Leucine-rich repeat protein kinase family protein
Potri.012G137200	203	155	215	1810	1595	1480	3.26879	2.85853	3.27921	6.431	6.07655	6.10963	3.06713	AT2G45550.1	CYP76C4	cytochrome P450, family 76, subfamily C, polypeptide 4
Potri.009G016500	4	0	3	47	22	20	-2.2858	-2.68726	-2.7368	1.51049	-0.0478978	0.0872638	3.06486	ATCG00280.1		photosystem II reaction center protein C
Potri.010G032800	46	38	58	463	406	354	1.14419	0.914777	1.48927	4.47637	4.17065	4.11576	3.0645	AT1G10370.1	ATGSTU17,ERD9,GST30,GST30B	Glutathione S-transferase family protein
Potri.012G056800	67	49	63	441	554	536	1.62109	1.24685	1.51113	4.38656	4.54599	4.63202	3.06396	AT3G02550.1	LBD41	LOB domain-containing protein 41
Potri.T055900	18	9	9	58	75	52	-1.54883	-1.1023	-0.789268	2.23332	1.79839	1.75184	3.06336	AT4G13440.1		Calcium-binding EF-hand family protein
Potri.011G122400	13	9	13	101	100	91	-0.932162	-1.40715	-0.900299	2.13022	1.89736	1.93355	3.0626	AT5G54190.1	PORA	protochlorophyllide oxidoreductase A
Potri.005G043700	58	59	58	456	523	495	1.41464	1.4002	1.32621	4.40561	4.42956	4.48832	3.06163	AT1G05700.1		Leucine-rich repeat transmembrane protein kinase protein
Potri.019G028500	10	7	4	73	58	42	-1.75528	-1.58772	-2.37423	1.48684	1.11176	0.872525	3.06161	ATCG00140.1		ATP synthase subunit C family protein
Potri.007G107300	448	412	561	4205	3988	3686	4.36923	4.19364	4.60432	7.61732	7.35842	7.38618	3.06121	AT5G09760.1		Plant invertase/pectin methylesterase inhibitor superfamily
Potri.010G233200	376	277	437	2796	3125	3015	4.10461	3.59019	4.24863	7.02818	7.00461	7.09277	3.05872	AT3G52990.1		Pyruvate kinase family protein
Potri.005G165900	6	2	3	42	28	27	-1.75528	-3.17269	-2.7368	0.977371	0.230403	0.314035	3.05457	AT2G07698.1		ATPase, F1 complex, alpha subunit protein
Potri.018G088200	10	13	14	105	109	104	-1.06341	-0.850758	-0.589959	2.17531	2.11861	2.38442	3.05449	AT5G25930.1		Protein kinase family protein with leucine-rich repeat domain
Potri.002G055100	232	181	332	2168	1937	1874	3.59684	3.18838	4.06132	6.86174	6.54885	6.61582	3.05305	AT3G59030.1	ATTT12,TT12	MATE efflux family protein
Potri.014G057900	3	5	8	40	41	50	-2.64837	-2.03518	-1.45669	1.07577	0.737363	1.24692	3.05299	AT5G35830.1		Ankyrin repeat family protein
Potri.004G032500	3	1	8	17	38	36	-2.64837	-3.90965	-1.45669	-0.222566	0.626332	0.7225	3.05273	AT4G05120.1	ATENT3,ENT3,FUR1	Major facilitator superfamily protein
Potri.016G065700	13	12	16	121	142	94	-0.700836	-0.850758	-0.499761	2.50462	2.56242	2.01649	3.04831	AT2G38910.1	CPK20	calcium-dependent protein kinase 20
Potri.009G141800	7	7	11	62	50	71	-0.326441	-1.40715	0.386582	2.70241	2.47966	2.64642	3.04717	AT3G12500.1	ATHCHIB,B-CHI,CHI-B,HCHIB,PR-3,PR3	basic chitinase
Potri.008G071900	5	7	6	51	55	60	-1.99629	-1.40715	-1.84372	1.25448	1.19193	1.45154	3.04501	AT5G05510.1		Mad3/BUB1 homology region 1
Potri.001G257400	1	3	8	44	29	19	-3.87076	-2.68726	-1.45669	1.07577	0.280156	-0.181923	3.04485	AT2G01870.1
Potri.017G096100	7	6	8	63	78	63	-3.1338	-1.79417	-1.84372	0.757805	0.772553	0.836456	3.04078	AT3G51550.1	FER	Malectin/receptor-like protein kinase family protein
Potri.011G135000	161	126	157	1175	1313	1173	2.87967	2.48838	2.77326	5.77438	5.75781	5.72928	3.04078	AT1G11580.1	ATPMEPCRA,PMEPCRA	methylesterase PCR A
Potri.005G064300	36	29	33	263	311	242	0.734101	0.338276	0.521934	3.57641	3.6806	3.43656	3.03795	AT2G13610.1		ABC-2 type transporter family protein
Potri.010G151000	88	54	140	579	867	746	2.01188	1.27357	2.59027	4.74913	5.16487	5.07667	3.0361	AT3G17210.1	ATHS1,HS1	heat stable protein 1
Potri.004G010100	89	48	86	690	572	515	2.02809	1.07524	1.89047	5.00989	4.55612	4.5453	3.03499	AT4G22010.1	sks4	SKU5 similar 4
Potri.018G117600	1	5	2	26	17	18	-3.87076	-2.32469	-2.7368	0.450623	0.328251	-0.609344	3.03438	AT1G74170.1	AtRLP13,RLP13	receptor like protein 13
Potri.004G173300	11	10	12	94	84	101	-0.932162	-1.1023	-0.900299	2.16044	1.83214	2.19801	3.03369	AT4G38650.1		Glycosyl hydrolase family 10 protein
Potri.006G171700	13	4	8	66	58	44	-0.41133	-1.58772	-0.499761	2.23332	2.3104	2.04837	3.03337	AT4G15560.1	CLA,CLA1,DEF,DXPS2,DXS	Deoxyxylulose-5-phosphate synthase
Potri.018G005300	1	1	7	15	23	26	-3.87076	-3.90965	-1.63726	-0.574039	-0.0478978	0.314035	3.0316	AT1G22640.1	ATMYB3,MYB3	myb domain protein 3
Potri.008G095900	106	88	110	908	804	817	2.27899	1.9892	2.26963	5.37614	5.06018	5.20245	3.0301	AT1G10380.1		Putative membrane lipoprotein
Potri.013G152400	642	547	742	4859	5701	5108	4.87183	4.59946	4.99984	7.82581	7.8802	7.85446	3.02916	AT4G03210.1	XTH9	xyloglucan endotransglucosylase/hydrolase 9
Potri.002G038500	5	3	13	57	59	40	-1.99629	-2.68726	-0.789268	1.41347	1.31638	0.872525	3.02171	AT2G31180.1	ATMYB14,MYB14,MYB14AT	myb domain protein 14
Potri.009G129000	6	4	2	31	24	23	-2.2858	-3.17269	-3.22223	0.54526	-0.176222	0.0245281	3.01718	AT4G34860.1		Plant neutral invertase family protein
Potri.T030200	4	5	3	37	45	27	-2.2858	-2.03518	-2.7368	0.94302	0.54726	0.509955	3.01585	AT3G06840.1
Potri.T162600	19	13	44	168	289	244	0.694023	0.177811	0.795695	3.3262	3.70813	3.66453	3.01458	AT4G10265.1		Wound-responsive family protein
Potri.003G082600	17	26	31	215	183	182	-0.24627	0.286746	0.433125	3.41033	2.9937	3.15106	3.0141	AT4G16970.1		Protein kinase superfamily protein
Potri.010G228200	5	5	9	40	68	51	-1.99629	-2.03518	-1.29623	0.94302	1.51645	1.21918	3.01008	AT3G47570.1		Leucine-rich repeat protein kinase family protein
Potri.006G205400	11	7	15	77	98	90	-0.932162	-1.58772	-0.589959	1.8626	2.01957	2.03252	3.00761	AT2G36026.1		Ovate family protein
Potri.001G308200	3	0	2	15	36	13	-2.64837	-5.49461	-3.95919	-1.18409	-0.393033	-1.56043	3.0072	AT3G25820.1	ATTPS-CIN,TPS-CIN	terpene synthase-like sequence-1,8-cineole
Potri.002G102100	107	71	94	753	740	688	2.29247	1.64494	2.06317	5.12927	4.92792	4.95999	3.00525	AT5G65380.1		MATE efflux family protein
Potri.013G141600	5	26	15	119	71	96	-2.64837	0.233306	-0.686174	2.46885	1.51645	2.01649	3.00381
Potri.006G053700	52	56	68	445	517	465	1.28574	1.32556	1.69425	4.41504	4.45956	4.45303	3.00377	AT2G41890.1		curculin-like (mannose-binding) lectin family protein / PAN domain-containing protein
Potri.001G106800	25	34	36	233	300	226	0.216701	0.571475	0.645669	3.44756	3.6383	3.35604	3.00345	AT3G51970.1	ASAT1,ATASAT1,ATSAT1	acyl-CoA sterol acyl transferase 1
Potri.012G027600	8	3	4	27	21	22	-1.75528	-3.17269	-3.22223	-0.00575503	0.280156	0.555043	3.00114	AT1G45616.1	AtRLP6,RLP6	receptor like protein 6
Potri.016G001500	5	4	4	38	53	26	-1.99629	-2.32469	-2.37423	0.871761	1.13898	0.260595	3.00086
Potri.008G094200	106	123	116	773	897	700	1.99549	2.11272	2.2174	5.16696	5.17148	4.99108	3.00001	AT1G26560.1	BGLU40	beta glucosidase 40
Potri.002G080200	3	8	3	33	35	43	-2.64837	-1.24669	-2.7368	0.717727	0.506038	1.16203	2.9987	AT1G77400.1
Potri.006G218300	12	16	8	94	89	106	-0.811868	-0.45022	-1.45669	2.14541	1.86512	2.26738	2.99667	AT2G45700.1		sterile alpha motif (SAM) domain-containing protein
Potri.002G233100	4	4	5	60	78	61	-1.2078	-1.1023	-0.414872	1.8989	2.18542	2.18373	2.99612	AT5G16740.1		Transmembrane amino acid transporter family protein
Potri.006G141400	437	351	437	2967	3682	3182	4.41001	4.04648	4.38214	7.21836	7.32991	7.26887	2.99372	AT5G07990.1	CYP75B1,D501,TT7	Cytochrome P450 superfamily protein
Potri.008G072800	15	14	16	150	120	114	-0.501528	-0.636633	-0.414872	2.79198	2.2617	2.39686	2.99136	AT2G30130.1	ASL5,LBD12,PCK1	Lateral organ boundaries (LOB) domain family protein
Potri.010G138400	72	68	72	700	487	481	1.70415	1.35088	1.90706	5.08467	4.37622	4.50278	2.98983	AT3G45070.1		P-loop containing nucleoside triphosphate hydrolases superfamily protein
Potri.012G103700	250	301	221	2005	2164	1958	3.5527	3.78847	3.32312	6.5983	6.50571	6.52384	2.9895	AT3G48770.1		DNA binding;ATP binding
Potri.017G115900	80	54	80	573	570	545	1.87519	1.27357	1.82217	4.75162	4.55865	4.63465	2.98886	AT3G47570.1		Leucine-rich repeat protein kinase family protein
Potri.005G073800	61	73	149	700	736	645	1.48679	1.66526	2.68946	5.03457	4.92401	4.87808	2.98542	AT1G22360.1	AtUGT85A2,UGT85A2	UDP-glucosyl transferase 85A2
Potri.006G082700	57	43	69	365	541	443	1.48679	0.948329	1.57479	4.11294	4.49686	4.34164	2.98465	AT2G37460.1		nodulin MtN21 /EamA-like transporter family protein
Potri.003G134800	29	43	10	230	145	160	0.377166	0.914777	-0.499761	3.57641	2.98623	3.18731	2.98465	AT1G64160.1		Disease resistance-responsive (dirigent-like protein) family protein
Potri.006G005900	5	6	0	19	40	31	-1.99629	-1.79417	-3.95919	-0.0744678	0.701294	0.509955	2.98318	AT3G42640.1	AHA8,HA8	H(+)-ATPase 8
Potri.004G187500	45	41	55	379	352	322	0.98722	0.571475	1.17009	4.07776	3.78768	3.82959	2.98249	AT5G22580.1		Stress responsive A/B Barrel Domain
Potri.006G012400	3	1	6	25	32	15	-1.75528	-3.17269	-2.08472	0.498718	0.737363	0.682422	2.98189	AT5G45540.1		Protein of unknown function (DUF594)
Potri.015G027700	8	10	2	67	88	77	-0.932162	-1.1023	-0.686174	2.16044	1.94441	2.14001	2.98178	AT3G16520.3	UGT88A1	UDP-glucosyl transferase 88A1
Potri.002G201600	330	272	330	2456	2438	2350	3.86846	3.57416	3.86311	6.8473	6.65696	6.74851	2.9806	AT2G47520.1	HRE2	Integrase-type DNA-binding superfamily protein
Potri.013G012600	3	3	12	53	43	32	-2.64837	-2.68726	-0.900299	1.30945	0.873247	0.555043	2.97963	AT1G09155.1	AtPP2-B15,PP2-B15	phloem protein 2-B15
Potri.013G140500	13	23	23	202	133	143	-0.700836	-0.00276104	-0.0523022	3.21544	2.41432	2.60414	2.97814	ATCG00790.1		ribosomal protein L16
Potri.016G039700	1	6	10	26	27	23	-3.87076	-2.68726	-1.29623	0.122569	0.506038	0.463412	2.97703	AT3G50120.1		Plant protein of unknown function (DUF247)
Potri.011G066800	88	79	62	637	628	617	2.16633	1.9892	1.55388	4.98478	4.7823	4.86247	2.97702	AT5G43060.1		Granulin repeat cysteine protease family protein
Potri.011G066400	23	23	46	219	217	256	0.272197	0.0599747	1.0852	3.42907	3.3312	3.61216	2.97367	AT2G42610.1	LSH10	Protein of unknown function (DUF640)
Potri.007G104800	12	8	21	107	103	103	-0.811868	-1.40715	-0.186603	2.30269	2.07699	2.15473	2.97078	AT2G13610.1		ABC-2 type transporter family protein
Potri.004G093800	38	60	41	399	339	337	0.773095	1.47117	0.684663	4.20279	3.77038	3.87919	2.96965	AT5G39080.1		HXXXD-type acyl-transferase family protein
Potri.001G020000	223	229	141	1707	1477	1454	3.03212	3.25022	2.47265	6.16184	5.7622	5.72928	2.96893
Potri.002G093900	155	130	149	1021	1272	1120	2.83429	2.5443	2.67985	5.57571	5.70528	5.67414	2.96801	AT1G78060.1		Glycosyl hydrolase family protein
Potri.010G246800	95	71	94	611	713	629	2.19533	1.81827	2.2174	5.01816	5.0584	5.05133	2.96548	AT5G17770.1	ATCBR,CBR,CBR1	NADH:cytochrome B5 reductase 1
Potri.016G090400	5	6	6	43	64	39	-1.99629	-1.79417	-1.84372	1.01092	1.3862	0.836456	2.96516	AT5G03250.1		Phototropic-responsive NPH3 family protein
Potri.007G053400	134	114	135	1036	1017	936	2.61574	2.33193	2.55913	5.5952	5.39116	5.41149	2.96225	AT5G67400.1	RHS19	root hair specific 19
Potri.015G113400	8	8	10	74	104	69	-1.06341	-1.58772	-1.02059	1.72785	1.98997	1.47519	2.96222	AT5G45540.1		Protein of unknown function (DUF594)
Potri.005G072500	163	153	197	1268	1436	1272	2.87967	2.72939	3.09609	5.86203	5.87881	5.84499	2.9582	AT5G65280.1	GCL1	GCR2-like 1
Potri.010G115100	20	12	18	134	125	132	-0.0981719	-0.850758	-0.334702	2.65013	2.36906	2.58252	2.95735	AT2G01300.1
Potri.019G071000	546	486	634	3838	4247	3877	5.27135	5.00623	5.44666	8.28812	8.14728	8.16624	2.95705	AT5G53390.1		O-acyltransferase (WSD1-like) family protein
Potri.002G197400	19	17	19	151	147	138	-0.24627	-0.365331	-0.258753	2.79198	2.60208	2.61482	2.95683	AT4G02110.1		transcription coactivators
Potri.002G118600	2	7	2	24	33	26	-3.1338	-1.58772	-3.22223	0.18269	0.463603	0.260595	2.95655	AT5G58610.1		PHD finger transcription factor, putative
Potri.T073000	8	1	1	36	25	21	-2.64837	-2.32469	-3.22223	0.34934	0.701294	-0.422931	2.9564	AT3G25820.1	ATTPS-CIN,TPS-CIN	terpene synthase-like sequence-1,8-cineole
Potri.011G062300	2	4	5	44	25	26	-3.1338	-2.32469	-2.08472	1.04371	0.0699387	0.260595	2.95285	AT2G34060.1		Peroxidase superfamily protein
Potri.001G323700	1	5	4	38	27	15	-3.87076	-2.03518	-2.37423	0.834767	0.280156	-0.513129	2.95269	AT4G15620.1		Uncharacterised protein family (UPF0497)
Potri.002G025800	1	3	9	28	40	38	-3.1338	-1.79417	-1.15184	0.34934	1.3862	1.00841	2.9516	AT4G31500.1	ATR4,CYP83B1,RED1,RNT1,SUR2	cytochrome P450, family 83, subfamily B, polypeptide 1
Potri.016G043700	41	32	42	291	363	266	1.14419	0.571475	0.963639	3.81353	3.99557	3.70009	2.94892	AT4G20990.1	ACA4,ATACA4	alpha carbonic anhydrase 4
Potri.019G009200	2	3	2	28	14	21	-5.45572	-3.90965	-5.54416	-1.73158	-1.6956	-2.65997	2.94474	AT1G29670.1		GDSL-like Lipase/Acylhydrolase superfamily protein
Potri.001G128400	5	5	7	44	53	49	-1.99629	-2.03518	-1.45669	1.04371	1.13898	1.16203	2.94329	AT1G45616.1	AtRLP6,RLP6	receptor like protein 6
Potri.009G161700	10	13	19	127	108	76	-0.932162	-0.739727	-0.258753	2.70241	2.24926	1.9673	2.93995	AT2G18500.1	ATOFP7,OFP7	ovate family protein 7
Potri.007G102200	47	32	45	361	362	350	0.98722	0.880425	1.14235	3.96672	3.89537	3.96939	2.93745	AT2G04160.1	AIR3	Subtilisin-like serine endopeptidase family protein
Potri.007G024100	2	11	0	17	25	23	-1.99629	-0.971052	-5.54416	-0.146618	0.125434	0.260595	2.93546	AT2G18350.1	AtHB24,HB24	homeobox protein 24
Potri.001G082500	51	52	77	379	539	503	1.25852	1.32556	1.76873	4.15857	4.48099	4.52278	2.93487	AT4G24110.1
Potri.002G072100	6761	5990	8239	52586	55818	51638	8.27443	8.05914	8.47674	11.2571	11.1674	11.1933	2.93423	AT1G77120.1	ADH,ADH1,ATADH,ATADH1	alcohol dehydrogenase 1
Potri.009G140800	193	126	176	1292	1243	1161	3.1479	2.51101	2.87791	5.92278	5.67654	5.73541	2.93267	AT1G47670.1		Transmembrane amino acid transporter family protein
Potri.004G173400	186	134	233	1187	1540	1411	3.12548	2.58753	3.34763	5.81769	6.01268	6.02703	2.93098	AT4G34950.1		Major facilitator superfamily protein
Potri.001G348100	6	1	13	39	44	33	-1.75528	-3.90965	-0.789268	0.871761	0.873247	0.598764	2.92986	AT2G16890.2		UDP-Glycosyltransferase superfamily protein
Potri.011G071100	6	2	5	41	27	29	-1.99629	-3.17269	-3.95919	-0.0744678	-0.110634	-0.181923	2.92837	AT5G09360.1	LAC14	laccase 14
Potri.016G040100	8	7	10	71	66	83	-1.2078	-0.971052	-1.29623	1.78715	1.61668	1.91638	2.92763	AT3G50150.1		Plant protein of unknown function (DUF247)
Potri.007G102100	52	67	71	480	609	520	1.85716	2.05228	2.12118	4.85915	4.9965	4.95789	2.92663	AT2G04160.1	AIR3	Subtilisin-like serine endopeptidase family protein
Potri.014G157500	17	14	26	130	159	145	-0.326441	-0.636633	0.183765	2.58479	2.72394	2.69758	2.92617	AT3G21670.1		Major facilitator superfamily protein
Potri.013G120200	8	5	8	44	72	52	-1.06341	-1.40715	-1.45669	1.62326	1.79839	1.40304	2.92542	AT5G09640.1	SCPL19,SNG2	serine carboxypeptidase-like 19
Potri.017G153600	12	2	7	25	69	55	-0.811868	-3.17269	-1.63726	0.240406	1.51645	1.32709	2.92514	AT1G17860.1		Kunitz family trypsin and protease inhibitor protein
Potri.018G124400	4	1	0	50	55	38	-0.501528	-0.850758	-1.29623	2.08368	1.97494	2.04837	2.92207	AT1G58190.1	AtRLP9,RLP9	receptor like protein 9
Potri.017G152500	6	11	14	55	53	60	-3.1338	-0.850758	-0.589959	1.41347	1.3633	1.45154	2.92146	AT3G47570.1		Leucine-rich repeat protein kinase family protein
Potri.004G114400	61	59	100	702	628	564	2.50428	1.85411	2.80014	5.53593	5.20567	5.18642	2.9169	AT5G15780.1		Pollen Ole e 1 allergen and extensin family protein
Potri.005G079800	160	147	207	1167	1411	1303	2.87967	2.75805	3.21407	5.80459	5.89586	5.90608	2.91551	AT4G39700.1		Heavy metal transport/detoxification superfamily protein
Potri.015G041400	7	15	11	72	95	80	-1.54883	-0.540418	-1.02059	1.74789	1.98997	1.8814	2.91104	AT1G18090.1		5\'-3\' exonuclease family protein
Potri.001G151900	32	44	37	274	311	258	0.566644	0.981119	0.645669	3.67389	3.70358	3.5411	2.90946	AT4G16970.1		Protein kinase superfamily protein
Potri.003G176900	235	192	310	2130	1674	1651	3.07175	2.93584	3.34154	6.32579	5.81167	5.95737	2.9082	AT5G13930.1	ATCHS,CHS,TT4	Chalcone and stilbene synthase family protein
Potri.001G411100	21	8	30	134	138	149	0.848057	0.914777	0.865236	3.50756	3.85899	3.97354	2.90785	AT4G27290.1		S-locus lectin protein kinase family protein
Potri.006G167600	5	4	8	65	48	29	-1.99629	-2.32469	-1.45669	1.6014	0.997426	0.365565	2.90737	AT3G02920.1	ATRPA32B,RPA32B	Replication protein A, subunit RPA32
Potri.013G144500	5	3	2	35	25	33	-1.99629	-2.32469	-3.22223	0.676505	0.0122232	0.509955	2.90611	AT1G11120.2
Potri.005G189000	13	8	12	80	104	78	-0.700836	-1.24669	-0.900299	1.91671	2.091	1.84556	2.906	AT1G76010.1		Alba DNA/RNA-binding protein
Potri.001G415100	4	1	10	18	39	39	-2.2858	-3.90965	-1.15184	-0.222566	0.701294	0.872525	2.906	AT5G23960.2	ATTPS21,TPS21	terpene synthase 21
Potri.019G017100	12	17	3	58	79	85	0.0361292	-1.24669	-1.63726	1.91671	1.67364	2.26738	2.90518
Potri.019G018600	11	8	12	81	77	80	-0.932162	-1.40715	-0.900299	1.95168	1.69213	1.84556	2.90404	AT5G28490.1	LSH1	Protein of unknown function (DUF640)
Potri.004G216500	88	95	121	744	839	712	1.9789	2.11272	2.39248	5.11004	5.08664	5.00333	2.90134	AT2G36830.1	GAMMA-TIP,GAMMA-TIP1,TIP1;1	gamma tonoplast intrinsic protein
Potri.005G082900	30	27	38	224	267	216	0.475013	0.286746	0.722631	3.39135	3.47165	3.32384	2.90044	AT3G07610.1	IBM1	Transcription factor jumonji (jmjC) domain-containing protein
Potri.001G275500	154	149	206	1195	1322	1270	2.88857	2.84968	3.16665	5.85742	5.84097	5.91476	2.89959	AT2G26870.1	NPC2	non-specific phospholipase C2
Potri.001G053100	6	4	5	40	40	50	-1.75528	-2.32469	-1.63726	0.977371	0.772553	1.24692	2.89736	AT3G24060.1		Plant self-incompatibility protein S1 family
Potri.002G152700	8	4	2	25	33	38	-1.75528	-2.68726	-3.22223	-0.0744678	0.280156	0.799462	2.89732	AT4G00770.1
Potri.003G210000	1	4	4	27	20	26	-3.87076	-1.79417	-3.22223	0.0598333	-0.317084	0.0872638	2.8959	AT4G31980.1
Potri.003G165500	82	104	107	612	616	529	0.610365	0.69521	0.645669	3.45368	3.74403	3.41226	2.8923	AT5G13200.1		GRAM domain family protein
Potri.017G140900	69	66	97	584	588	555	2.16633	2.11272	2.50569	5.24129	5.10918	5.11858	2.89005	AT1G65820.1		microsomal glutathione s-transferase, putative
Potri.017G108500	29	13	40	133	281	252	1.05207	0.0599747	1.22403	3.20823	3.91518	3.85686	2.88892	AT5G38760.1		Late embryogenesis abundant protein (LEA) family protein
Potri.016G094200	4	9	3	31	31	23	-2.2858	-1.1023	-2.7368	0.94302	0.6643	0.942066	2.8875	ATCG00540.1		photosynthetic electron transfer A
Potri.003G076900	18	11	10	90	94	93	-0.24627	-0.971052	-1.15184	2.13022	2.01957	2.12513	2.88538	AT5G47500.1		Pectin lyase-like superfamily protein
Potri.008G211900	15	12	8	110	77	72	-0.597743	-0.850758	-1.45669	2.35588	1.67364	1.73235	2.88441	AT1G23460.1		Pectin lyase-like superfamily protein
Potri.002G177900	5	10	11	55	73	59	-1.99629	-1.24669	-1.02059	1.3624	1.59719	1.42749	2.88265	AT1G01140.1	CIPK9,PKS6,SnRK3.12	CBL-interacting protein kinase 9
Potri.002G108400	304	218	448	2316	2335	2266	3.80402	3.27688	4.27762	6.74696	6.58703	6.67956	2.879	AT5G65640.1	bHLH093	beta HLH protein 93
Potri.002G022500	9	3	9	25	48	32	-1.99629	-1.58772	-1.45669	0.590348	1.43094	1.5439	2.87825	AT2G18420.1		Gibberellin-regulated family protein
Potri.019G105300	25	30	42	155	143	159	-0.700836	-0.209212	-1.45669	2.17531	1.81537	2.28087	2.87663
Potri.012G098300	330	325	298	2394	2373	2152	3.95154	3.89985	3.75276	6.88171	6.67393	6.66806	2.87352	AT3G48560.1	AHAS,ALS,CSR1,IMR1,TZP5	chlorsulfuron/imidazolinone resistant 1
Potri.006G093200	122	87	116	769	836	777	2.48091	1.97299	2.34459	5.16137	5.11262	5.13908	2.8719	AT2G26975.1		Ctr copper transporter family
Potri.004G180500	216	223	243	1951	1585	1517	3.3025	3.30305	3.40129	6.50278	6.02459	6.10111	2.86926	AT1G76160.1	sks5	SKU5 similar 5
Potri.001G250200	9	17	19	123	121	99	-0.932162	-0.285161	-0.258753	2.52798	2.36906	2.25377	2.86902	AT1G07270.1		Cell division control, Cdc6
Potri.013G029900	155	139	166	962	1213	1069	2.7586	2.56608	2.77326	5.48012	5.63652	5.58456	2.86889	AT3G06350.1	EMB3004,MEE32	dehydroquinate dehydratase, putative / shikimate dehydrogenase, putative
Potri.001G046100	4	4	4	60	34	40	-1.2078	-1.24669	-0.789268	2.0518	1.3862	1.9673	2.86546	AT1G15950.1	ATCCR1,CCR1,IRX4	cinnamoyl coa reductase 1
Potri.005G256100	3	2	8	34	29	27	-2.64837	-3.17269	-1.45669	0.757805	0.280156	0.314035	2.86409	AT1G76430.1	PHT1;9	phosphate transporter 1;9
Potri.006G177000	53	51	48	379	373	370	1.28574	1.19189	1.05576	4.13973	3.92303	4.066	2.86371	AT4G30410.1		sequence-specific DNA binding transcription factors
Potri.003G206700	6	16	9	83	89	82	-0.932162	-0.540418	-0.499761	2.2046	2.34588	2.06406	2.86342	AT4G31980.1
Potri.015G013700	1115	965	1297	8201	8725	7675	5.6742	5.42797	5.81065	8.57772	8.48738	8.44172	2.86341	AT3G49220.1		Plant invertase/pectin methylesterase inhibitor superfamily
Potri.T135600	9	11	12	38	61	57	-1.54883	0.0599747	-0.589959	2.27534	2.15906	2.09492	2.86164	AT5G45540.1		Protein of unknown function (DUF594)
Potri.001G181700	4	11	16	74	64	58	-2.2858	-0.739727	-0.499761	2.08368	1.47433	1.5661	2.86163
Potri.013G013200	21	22	25	156	193	155	-0.0294591	-0.00276104	0.12827	2.86719	3.00114	2.80414	2.86084	AT3G05620.1		Plant invertase/pectin methylesterase inhibitor superfamily
Potri.017G024600	12	9	14	82	90	93	-0.811868	-1.40715	-0.334702	2.26147	1.84872	1.95053	2.86045	AT3G60470.1		Plant protein of unknown function (DUF247)
Potri.008G211800	11	10	7	68	84	73	-0.932162	-1.1023	-1.29623	1.70753	1.81537	1.71258	2.86029	AT2G42800.1	AtRLP29,RLP29	receptor like protein 29
Potri.011G128800	19	23	27	169	185	164	-0.0981719	0.0599747	0.386582	3.01506	2.96357	2.95474	2.85663	AT4G27290.1		S-locus lectin protein kinase family protein
Potri.015G027800	10	11	13	47	51	54	-1.54883	-0.971052	-2.08472	1.10714	1.34003	1.49846	2.85522	AT3G16520.3	UGT88A1	UDP-glucosyl transferase 88A1
Potri.012G128700	24	22	41	182	206	194	0.0361292	-0.0683494	0.795695	3.11101	3.10142	3.1363	2.85414	AT5G51560.1		Leucine-rich repeat protein kinase family protein
Potri.017G015600	36	58	37	267	354	312	1.05207	1.24685	0.931578	3.78473	4.04677	3.94419	2.85386	AT3G14460.1		LRR and NB-ARC domains-containing disease resistance protein
Potri.017G142700	52	65	91	441	537	534	1.36446	1.56067	2.00274	4.38336	4.49423	4.62939	2.85384	AT1G01580.1	ATFRO2,FRD1,FRO2	ferric reduction oxidase 2
Potri.001G019900	272	303	207	2001	1826	1608	3.76102	3.79771	3.25998	6.69436	6.34405	6.32912	2.85192			PtEXT6
Potri.013G133500	40	27	43	223	286	242	1.64231	1.53881	1.51113	4.27706	4.50473	4.45303	2.85171	AT4G03440.1		Ankyrin repeat family protein
Potri.001G451900	7	3	7	50	41	41	-1.54883	-2.32469	-1.63726	1.28223	0.806904	0.975618	2.85023	AT4G10490.1		2-oxoglutarate (2OG) and Fe(II)-dependent oxygenase superfamily protein
Potri.014G024400	16	27	16	149	126	142	-0.41133	0.286746	-0.499761	2.82065	2.40314	2.71755	2.84789	AT5G43020.1		Leucine-rich repeat protein kinase family protein
Potri.013G074700	5	9	3	59	32	28	-1.99629	-1.24669	-2.08472	1.8441	0.772553	0.641199	2.84739	ATCG01110.1		NAD(P)H dehydrogenase subunit H
Potri.016G132900	13	15	16	140	94	98	-0.700836	-0.540418	-0.499761	2.71264	1.97494	2.15473	2.84704	AT5G05340.1	AtPRX52	Peroxidase superfamily protein
Potri.008G143000	11	28	20	125	161	134	-0.932162	0.388029	-0.334702	2.50462	2.60208	2.56058	2.84635	AT1G65810.1		P-loop containing nucleoside triphosphate hydrolases superfamily protein
Potri.011G140400	48	23	62	323	299	288	0.475013	-0.45022	1.0257	3.31952	3.0159	3.2909	2.8462	AT1G78380.1	ATGSTU19,GST8,GSTU19	glutathione S-transferase TAU 19
Potri.T148700	0	1	6	20	22	25	-5.45572	-3.17269	-2.37423	-0.908458	-0.473204	-1.07501	2.84528	AT1G22340.1	AtUGT85A7,UGT85A7	UDP-glucosyl transferase 85A7
Potri.018G065600	12	6	12	51	79	75	-0.811868	-1.79417	-0.900299	1.33616	1.78122	1.8814	2.84106	AT2G06050.1	DDE1,OPR3	oxophytodienoate-reductase 3
Potri.012G007300	13	5	3	54	36	50	-0.700836	-2.03518	-2.7368	1.33616	0.54726	1.19089	2.8404	AT5G24580.1		Heavy metal transport/detoxification superfamily protein
Potri.003G107100	4	4	10	46	45	39	-2.2858	-2.32469	-1.15184	1.10714	0.840457	0.836456	2.84008	AT4G39730.1		Lipase/lipooxygenase, PLAT/LH2 family protein
Potri.005G047500	5	9	2	23	51	36	-1.99629	-1.24669	-3.22223	0.18269	1.08401	0.7225	2.83951	AT1G05460.1	SDE3	P-loop containing nucleoside triphosphate hydrolases superfamily protein
Potri.014G050200	28	26	16	167	172	129	0.216701	0.177811	-0.499761	2.98161	2.86104	2.54948	2.83943	AT1G05490.1	chr31	chromatin remodeling 31
Potri.016G052200	23	25	23	185	138	143	0.216701	0.233306	0.0104335	3.28566	2.81958	2.88582	2.83813
Potri.003G176700	321	289	400	2675	2247	2136	4.47944	4.22477	4.77665	7.62106	7.17045	7.21896	2.83771	AT5G13930.1	ATCHS,CHS,TT4	Chalcone and stilbene synthase family protein
Potri.001G411000	43	51	30	263	264	336	0.734101	0.61391	0.386582	3.65809	3.05929	3.55227	2.83643	AT4G27290.1		S-locus lectin protein kinase family protein
Potri.003G218900	74	63	108	598	573	532	1.76344	1.47117	2.2174	4.81946	4.56869	4.59202	2.83497	AT4G25650.1	ACD1-LIKE,PTC52,TIC55-IV	ACD1-like
Potri.004G134000	59	53	39	376	341	358	1.38977	1.2998	0.830884	4.1623	3.82587	4.03451	2.83401	AT5G49160.1	DDM2,DMT01,DMT1,MET1,MET2,METI	methyltransferase 1
Potri.001G308700	0	5	3	43	33	38	-1.75528	-0.739727	-0.686174	1.76765	1.61668	1.9673	2.83228	AT1G29660.1		GDSL-like Lipase/Acylhydrolase superfamily protein
Potri.017G097500	48	31	81	293	393	311	1.64231	1.04454	2.51654	4.43062	4.67944	4.60815	2.83199	AT3G51550.1	FER	Malectin/receptor-like protein kinase family protein
Potri.001G162500	252	257	317	1847	2037	1771	4.42845	4.32716	4.63948	7.34585	7.27307	7.2773	2.8315	AT3G14310.1	ATPME3,PME3	pectin methylesterase 3
Potri.003G108400	91	90	73	622	635	623	2.05998	1.9892	1.82217	4.83828	4.71153	4.81229	2.83081	AT5G62410.1	ATCAP-E1,ATSMC4,SMC2,TTN3	structural maintenance of chromosomes 2
Potri.016G015500	13198	13184	14059	102077	99298	88620	9.30474	9.26501	9.32404	12.2797	12.066	12.0395	2.82902	AT3G22142.1		Bifunctional inhibitor/lipid-transfer protein/seed storage 2S albumin superfamily protein
Potri.010G025700	3	2	4	25	33	45	-1.99629	-2.68726	-2.08472	0.295901	0.419881	1.00841	2.82843	AT4G27290.1		S-locus lectin protein kinase family protein
Potri.016G015600	5	7	13	69	78	63	-1.54883	-0.971052	-0.686174	1.80638	1.83214	1.65162	2.82805	AT3G54540.1	ATGCN4,GCN4	general control non-repressible 4
Potri.006G086100	236	212	323	1706	1984	1791	3.44212	3.29002	3.83306	6.32662	6.373	6.35803	2.82743	AT2G37640.1	ATEXP3,ATEXPA3,ATHEXP ALPHA 1.9,EXP3	Barwin-like endoglucanases superfamily protein
Potri.T132000	3	3	6	23	37	34	-2.2858	-1.24669	-0.414872	1.38816	1.43094	1.75184	2.82581	AT4G25835.1		P-loop containing nucleoside triphosphate hydrolases superfamily protein
Potri.T090900	1	6	2	16	25	23	-3.87076	-1.79417	-3.22223	-0.387626	0.0699387	-0.109773	2.82505
Potri.017G139400	53	42	96	399	466	428	1.28574	0.914777	2.06317	4.22083	4.25705	4.27919	2.82318	AT1G65900.1
Potri.019G107000	0	1	2	43	49	46	-2.2858	-2.03518	-1.02059	0.90783	1.29233	0.907714	2.81997	AT4G03500.1		Ankyrin repeat family protein
Potri.012G091500	190	229	172	1271	1287	1303	3.46016	3.64238	3.18036	6.31575	6.14864	6.27288	2.81931	AT4G24780.1		Pectin lyase-like superfamily protein
Potri.005G218400	17	21	24	135	146	159	-0.24627	-0.0683494	0.0104335	2.67127	2.59227	2.90336	2.81804	AT3G54650.1	FBL17	RNI-like superfamily protein
Potri.005G252000	24	38	22	153	201	205	0.0361292	0.734205	-0.186603	2.8016	3.0664	3.15106	2.81768	AT1G20650.1		Protein kinase superfamily protein
Potri.005G117700	29	22	38	170	248	206	0.426919	-0.00276104	0.898788	3.08762	3.40033	3.28422	2.81684	AT5G46330.1	FLS2	Leucine-rich receptor-like protein kinase family protein
Potri.010G068900	48	28	47	239	288	323	1.14419	0.338276	1.0257	3.50167	3.58487	3.8703	2.81592	AT4G14305.1		Peroxisomal membrane 22 kDa (Mpv17/PMP22) family protein
Potri.T119100	43	30	51	271	338	310	0.953667	0.233306	1.17009	3.51342	3.60453	3.69002	2.81489	AT3G28890.1	AtRLP43,RLP43	receptor like protein 43
Potri.016G094100	2	8	4	46	27	26	-3.1338	-1.40715	-2.37423	1.13784	0.178873	0.260595	2.81367	ATCG00530.1		CemA-like proton extrusion protein-related
Potri.T107500	7	3	14	33	60	51	-1.36826	-1.40715	-0.186603	1.6014	2.11861	1.75184	2.8133	AT1G77120.1	ADH,ADH1,ATADH,ATADH1	alcohol dehydrogenase 1
Potri.T126700	13	14	26	156	146	138	0.158986	-0.209212	0.521934	2.956	3.00114	2.9463	2.80798	AT1G16120.1	WAKL1	wall associated kinase-like 1
Potri.007G008500	16	25	26	92	236	177	-0.41133	0.177811	0.237204	2.09936	3.2771	3.00435	2.80651	AT5G65730.1	XTH6	xyloglucan endotransglucosylase/hydrolase 6
Potri.010G138500	43	54	51	472	330	338	1.72419	2.05228	1.65552	5.02844	4.33562	4.50278	2.80417	AT3G45070.1		P-loop containing nucleoside triphosphate hydrolases superfamily protein
Potri.008G025600	52	29	61	313	352	289	1.25852	0.388029	1.37471	3.8603	3.86716	3.7051	2.80299	AT5G03680.1	PTL	Duplicated homeodomain-like superfamily protein
Potri.002G070800	34	24	57	240	266	270	0.652801	0.233306	1.35066	3.48386	3.52937	3.64902	2.80097	AT5G41470.1		Nuclear transport factor 2 (NTF2) family protein
Potri.019G027800	10	11	12	112	84	63	-1.06341	-0.971052	-0.900299	2.30269	1.7104	1.47519	2.79935	ATCG00170.1		DNA-directed RNA polymerase family protein
Potri.001G089000	11	10	14	75	88	86	-0.932162	-1.1023	-0.686174	1.82537	1.88133	1.9673	2.79645	AT3G61920.1
Potri.T084300	33	47	54	297	335	323	0.694023	1.01318	1.19731	3.75037	3.70813	3.84782	2.79433	AT5G60900.1	RLK1	receptor-like protein kinase 1
Potri.019G117600	39	20	36	158	230	206	1.8204	1.07524	1.55388	3.97525	4.45956	4.3703	2.79361	AT4G10265.1		Wound-responsive family protein
Potri.009G048400	3	3	4	21	42	35	-1.99629	-1.40715	-2.08472	0.240406	1.31638	1.27414	2.78996	AT3G07600.1		Heavy metal transport/detoxification superfamily protein
Potri.008G132700	389	413	368	2694	2966	2478	4.26366	4.34301	4.08702	7.09326	7.04205	6.92365	2.78995	AT1G70710.1	ATGH9B1,CEL1,GH9B1	glycosyl hydrolase 9B1
Potri.017G063100	3	4	3	38	25	18	-2.64837	-2.32469	-2.7368	0.871761	0.0699387	-0.257872	2.78954	ATCG00170.1		DNA-directed RNA polymerase family protein
Potri.004G073600	22	23	20	145	144	154	0.0361292	-0.0683494	-0.186603	2.75286	2.58239	2.80414	2.78377	AT5G52640.1	ATHS83,AtHsp90-1,ATHSP90.1,HSP81-1,HSP81.1,HSP83,HSP90.1	heat shock protein 90.1
Potri.003G104500	20	17	20	153	134	95	-0.326441	-0.365331	-0.258753	2.83944	2.44736	2.12513	2.78344	AT2G38250.1		Homeodomain-like superfamily protein
Potri.013G090200	7	0	15	18	33	30	-1.54883	-5.49461	-0.589959	-0.222566	0.463603	0.463412	2.78333	AT5G05220.1
Potri.012G114100	6	17	3	55	52	44	-1.75528	-0.365331	-2.7368	1.3624	1.11176	1.00841	2.78197	AT4G25120.1	ATSRS2,SRS2	P-loop containing nucleoside triphosphate hydrolases superfamily protein
Potri.001G059100	0	6	9	11	38	23	-5.45572	-1.79417	-1.15184	-0.908458	0.626332	0.2051	2.781	AT5G14090.1
Potri.010G001200	183	222	155	1355	1315	1164	3.1553	3.30952	2.76418	6.01868	5.79465	5.74517	2.77898			PtEXT9
Potri.013G058700	41	33	24	206	244	203	0.848057	0.571475	0.12827	3.30607	3.3312	3.22267	2.77861	AT1G54385.1		ARM repeat superfamily protein
Potri.018G088100	35	44	67	277	375	342	0.734101	0.981119	1.5954	3.7454	3.9806	3.93569	2.77851	AT5G25930.1		Protein kinase family protein with leucine-rich repeat domain
Potri.011G022400	22	26	12	58	70	74	-0.932162	-1.79417	-1.29623	1.25448	1.47433	1.5661	2.77695	AT4G05530.1	IBR1,SDRA	indole-3-butyric acid response 1
Potri.002G260000	36	25	53	230	263	232	0.734101	0.120096	1.05576	3.45976	3.42265	3.36873	2.77658	AT1G75250.2	ATRL6,RL6,RSM3	RAD-like 6
Potri.004G006700	6	2	2	17	28	25	-1.75528	-3.17269	-3.22223	-0.302737	0.230403	0.2051	2.77426	AT5G35735.1		Auxin-responsive family protein
Potri.008G070200	42	29	45	273	254	262	0.953667	0.388029	0.963639	3.66338	3.40033	3.5798	2.77392	AT3G55990.1	ESK1,TBL29	Plant protein of unknown function (DUF828)
Potri.005G223300	6	5	9	49	60	35	-1.75528	-2.03518	-1.29623	1.19734	1.34003	0.682422	2.77388	AT3G23240.1	ATERF1,ERF1	ethylene response factor 1
Potri.004G148400	31	28	26	203	195	175	0.521556	0.338276	0.183765	3.31281	3.00854	3.04443	2.77242	AT3G18950.1		Transducin/WD40 repeat-like superfamily protein
Potri.001G263900	446	431	521	3307	3350	2939	4.44363	4.33034	4.57608	7.33347	7.19051	7.14853	2.77224	AT3G08030.1		Protein of unknown function, DUF642
Potri.010G011800	28	21	12	112	154	136	0.377166	-0.0683494	-0.900299	2.38176	2.66898	2.62543	2.77138	AT5G49110.1
Potri.002G049500	51	46	44	319	309	275	1.17363	0.914777	0.931578	3.95815	3.69443	3.68496	2.77125	AT3G51895.1	AST12,SULTR3;1	sulfate transporter 3;1
Potri.006G002300	18	3	26	79	88	78	-0.24627	-2.68726	0.183765	1.88086	1.86512	1.8273	2.7696
Potri.007G120400	90	65	110	609	708	661	2.49264	1.76277	2.73662	4.95922	5.16818	5.17563	2.76903	AT3G22060.1		Receptor-like protein kinase-related family protein
Potri.002G147000	32	35	50	246	273	221	0.521556	0.338276	1.11406	3.48982	3.50342	3.29755	2.76795	AT2G45340.1		Leucine-rich repeat protein kinase family protein
Potri.010G000600	104	70	117	629	735	604	2.25164	1.64494	2.35671	4.86604	4.91617	4.77227	2.76667	AT1G24020.1	MLP423	MLP-like protein 423
Potri.008G214800	4	0	10	49	50	28	-1.36826	-2.32469	-0.789268	1.55666	1.243	1.04047	2.76667	AT5G18600.1		Thioredoxin superfamily protein
Potri.005G224100	19	7	35	144	117	101	-0.170322	-1.58772	0.605592	2.74291	2.24926	2.19801	2.7662	AT3G23250.1	ATMYB15,ATY19,MYB15	myb domain protein 15
Potri.005G187300	23	22	17	109	178	172	0.098865	0.0599747	-0.186603	2.35588	2.91715	2.96313	2.76523	AT1G21460.1		Nodulin MtN3 family protein
Potri.007G098800	176	117	184	628	1507	1230	3.04013	2.41828	3.05947	4.92002	6.01452	5.84839	2.76365	AT3G14880.2
Potri.001G451600	207	199	284	1631	1581	1474	3.2756	3.20929	3.65797	6.29633	6.06241	6.09157	2.76363	AT4G10500.1		2-oxoglutarate (2OG) and Fe(II)-dependent oxygenase superfamily protein
Potri.008G088300	1127	1134	1161	7443	8543	7507	5.70099	5.68716	5.67441	8.44995	8.47308	8.4217	2.76117	AT1G69530.1	AT-EXP1,ATEXP1,ATEXPA1,ATHEXP ALPHA 1.2,EXP1,EXPA1	expansin A1
Potri.012G007200	5	2	4	20	23	40	-1.99629	-3.17269	-2.37423	-0.0744678	-0.0478978	0.872525	2.75954	AT4G27590.1		Heavy metal transport/detoxification superfamily protein
Potri.015G093400	32	23	41	244	211	197	0.610365	0.0599747	0.830884	3.53088	3.11519	3.15838	2.75884	AT2G26700.1	PID2	AGC (cAMP-dependent, cGMP-dependent and protein kinase C) kinase family protein
Potri.005G071200	7	7	17	72	65	65	-1.54883	-1.58772	-0.414872	1.74789	1.43094	1.58796	2.75881
Potri.008G143500	2	1	3	15	24	24	-3.1338	-3.17269	-2.08472	-0.387626	0.0122232	0.260595	2.7579
Potri.015G123400	13	12	20	80	105	97	-0.932162	-0.209212	0.0705545	2.30269	2.40314	2.51567	2.75681	AT4G08850.1		Leucine-rich repeat receptor-like protein kinase family protein
Potri.006G103300	77	88	78	565	545	525	1.893	2.09784	1.82217	4.80519	4.60575	4.6735	2.75558	AT3G08947.1		ARM repeat superfamily protein
Potri.014G066300	64	53	64	485	406	348	1.5555	1.24685	1.46707	4.49724	4.06817	3.98182	2.75512	AT1G65680.1	ATEXPB2,ATHEXP BETA 1.4,EXPB2	expansin B2
Potri.013G154700	106	92	79	670	587	616	2.29247	2.02109	1.80457	4.97206	4.59841	4.81229	2.7547	AT2G40610.1	ATEXP8,ATEXPA8,ATHEXP ALPHA 1.11,EXP8,EXPA8	expansin A8
Potri.004G093000	4	11	5	49	48	61	-1.75528	-0.739727	-2.08472	1.22619	0.997426	1.47519	2.75463	AT2G01300.1
Potri.003G144000	4	7	9	23	48	40	-1.75528	-1.58772	-1.45669	0.871761	1.43094	1.13259	2.75437	AT4G24040.1	ATTRE1,TRE1	trehalase 1
Potri.001G062500	47	63	58	353	398	368	1.08343	1.4479	1.35066	4.06184	4.00669	4.08534	2.75369	AT5G13220.1	JAS1,JAZ10,TIFY9	jasmonate-zim-domain protein 10
Potri.009G123900	42	21	47	212	251	222	0.98722	-0.0683494	1.0257	3.36564	3.46629	3.36873	2.75287	AT4G39010.1	AtGH9B18,GH9B18	glycosyl hydrolase 9B18
Potri.005G200700	11	7	5	39	62	57	-0.932162	-1.58772	-2.08472	0.871761	1.3633	1.37817	2.75174	AT5G09360.1	LAC14	laccase 14
Potri.010G067900	23	22	28	155	168	128	0.0361292	-0.137062	0.12827	2.89441	2.83631	2.54948	2.75124	AT3G23530.1		Cyclopropane-fatty-acyl-phospholipid synthase
Potri.003G119100	235	241	336	2004	1816	1723	3.43606	3.39108	3.86311	6.50425	6.20447	6.2542	2.75124	AT4G22880.1	ANS,LDOX,TDS4,TT18	leucoanthocyanidin dioxygenase
Potri.004G051500	104	58	165	639	748	647	2.20961	1.35088	2.92752	4.9156	4.97966	4.86471	2.75036	AT5G28010.1		Polyketide cyclase/dehydrase and lipid transport superfamily protein
Potri.015G115300	9	4	15	50	84	80	-0.932162	-2.03518	-0.334702	1.25448	1.78122	1.899	2.74776	AT5G45470.1		Protein of unknown function (DUF594)
Potri.003G176800	181	179	239	1415	1420	1229	3.52442	3.48553	4.14059	6.64913	6.38442	6.37934	2.74665	AT5G13930.1	ATCHS,CHS,TT4	Chalcone and stilbene synthase family protein
Potri.011G020200	3	1	6	16	13	32	-2.64837	-3.90965	-1.63726	0.122569	-0.64829	0.641199	2.74614	AT3G18670.1		Ankyrin repeat family protein
Potri.016G085600	49	55	62	368	347	374	1.17363	1.24685	1.35066	4.11294	3.84666	4.066	2.74496	AT3G53320.1
Potri.003G026700	57	31	68	296	404	329	1.11413	0.527754	1.76873	3.78473	4.04677	3.82039	2.74489
Potri.014G123400	15	24	23	136	149	133	-0.501528	0.120096	0.0104335	2.66074	2.62152	2.59337	2.74445	AT5G38700.1
Potri.013G140600	18	14	18	153	108	91	-0.24627	-0.636633	-0.334702	2.83008	2.15906	2.04837	2.74285	ATCG00780.1		ribosomal protein L14
Potri.001G412400	15	14	24	129	113	109	-0.501528	-0.739727	0.12827	2.61783	2.1723	2.35922	2.74044	AT4G21380.1	ARK3,RK3	receptor kinase 3
Potri.013G148000	1	4	9	18	39	27	-3.87076	-2.32469	-1.29623	-0.222566	0.626332	0.314035	2.7399	AT4G10270.1		Wound-responsive family protein
Potri.019G108700	77	96	69	546	529	511	1.96213	2.08281	2.01809	4.98267	4.67014	4.63989	2.73969
Potri.004G004700	208	142	208	1125	1352	1235	3.26879	2.6602	3.17352	5.712	5.79786	5.80822	2.73956	AT1G62360.1	BUM,BUM1,SHL,STM,WAM,WAM1	KNOX/ELK homeobox transcription factor
Potri.003G212000	39	29	22	208	191	203	0.98722	0.948329	0.433125	3.72027	3.2771	3.59607	2.73869	AT5G60900.1	RLK1	receptor-like protein kinase 1
Potri.007G021300	245	192	263	1468	1649	1571	3.48972	3.10901	3.51384	6.09105	6.08445	6.15335	2.73792	AT3G11480.1	ATBSMT1,BSMT1	S-adenosyl-L-methionine-dependent methyltransferases superfamily protein
Potri.013G122900	22	19	17	98	123	120	1.38977	0.69521	1.46707	3.91449	3.9881	3.85686	2.73623	AT4G35160.1		O-methyltransferase family protein
Potri.002G202500	74	120	103	701	641	626	1.76344	2.4302	2.1632	5.03457	4.72507	4.82154	2.7344	AT4G02320.1		Plant invertase/pectin methylesterase inhibitor superfamily
Potri.004G157100	25	15	13	100	130	98	0.272197	-0.739727	-0.589959	2.27534	2.56242	2.25377	2.72961	AT4G39210.1	APL3	Glucose-1-phosphate adenylyltransferase family protein
Potri.011G025200	649	473	878	3987	4587	4208	4.74517	4.27853	5.17095	7.45081	7.46545	7.47574	2.7293	AT5G54770.1	THI1,THI4,TZ	thiazole biosynthetic enzyme, chloroplast (ARA6) (THI1) (THI4)
Potri.018G068400	41	34	77	330	319	317	0.919316	0.655133	1.75047	3.96672	3.72619	3.85686	2.72891	AT5G19730.1		Pectin lyase-like superfamily protein
Potri.015G144800	14	9	20	92	106	82	-0.597743	-1.24669	-0.186603	2.09936	2.1723	1.8814	2.72765	AT5G52390.1		PAR1 protein
Potri.010G040900	4	1	2	28	26	17	-1.99629	-2.32469	-2.37423	0.498718	0.701294	0.260595	2.72627	AT1G70370.1	PG2	polygalacturonase 2
Potri.001G240300	21	19	7	82	96	94	-0.0294591	-0.209212	-1.84372	1.95168	2.03414	2.06406	2.72595	AT3G55440.1	ATCTIMC,CYTOTPI,TPI	triosephosphate isomerase
Potri.001G110900	4	4	5	34	35	25	-2.2858	-2.32469	-2.08472	0.676505	0.54726	0.260595	2.72588	AT4G23020.2
Potri.013G149200	4	7	2	29	35	32	-2.2858	-1.58772	-2.7368	0.450623	0.54726	0.555043	2.72458	AT2G31180.1	ATMYB14,MYB14,MYB14AT	myb domain protein 14
Potri.T170200	253	172	306	1711	1760	1571	5.36844	5.03774	5.63638	8.12843	8.06673	8.02641	2.72436	AT5G53390.1		O-acyltransferase (WSD1-like) family protein
Potri.009G142100	15	4	21	80	106	105	-0.501528	-0.739727	0.12827	2.26147	2.60208	2.18373	2.72294	AT3G12500.1	ATHCHIB,B-CHI,CHI-B,HCHIB,PR-3,PR3	basic chitinase
Potri.016G036600	10	9	17	70	94	77	-1.06341	-1.24669	-0.414872	1.70753	1.92889	1.8088	2.72268	AT3G56710.1	SIB1	sigma factor binding protein 1
Potri.005G210000	19	17	18	109	130	116	-0.170322	-0.365331	-0.499761	2.35588	2.39187	2.37188	2.7217	AT5G19330.1	ARIA	ARM repeat protein interacting with ABF2
Potri.002G162800	24	10	24	121	130	119	0.158986	-1.1023	0.12827	2.49279	2.42542	2.43354	2.72049	AT2G46100.1		Nuclear transport factor 2 (NTF2) family protein
Potri.001G278300	52	66	73	397	424	411	1.31246	1.51661	1.73197	4.28394	4.16735	4.28923	2.72028	AT5G58600.1	PMR5,TBL44	Plant protein of unknown function (DUF828)
Potri.010G097100	27	17	26	159	164	124	0.325636	-0.540418	0.237204	2.89441	2.7682	2.51567	2.71874
Potri.001G255500	12	12	12	94	102	75	-0.700836	-0.850758	-0.499761	2.19003	2.091	1.8273	2.71871	AT3G51950.1		Zinc finger (CCCH-type) family protein / RNA recognition motif (RRM)-containing protein
Potri.005G081000	21	13	27	119	140	133	-0.0294591	-0.739727	0.237204	2.48087	2.54217	2.60414	2.7173	AT4G02340.1		alpha/beta-Hydrolases superfamily protein
Potri.010G018100	13	6	15	68	107	99	-0.501528	-0.540418	0.0705545	2.19003	2.57244	2.40919	2.71648	AT4G27290.1		S-locus lectin protein kinase family protein
Potri.011G164700	8	2	4	25	35	31	-1.36826	-3.17269	-2.37423	0.240406	0.506038	0.463412	2.71615	AT1G30570.1	HERK2	hercules receptor kinase 2
Potri.015G125900	140	127	190	975	1051	925	2.86169	2.62951	3.25351	5.71709	5.58301	5.60615	2.71531	AT2G20142.1		Toll-Interleukin-Resistance (TIR) domain family protein
Potri.015G041900	19	9	20	87	140	98	-0.170322	-1.24669	-0.117891	1.95168	2.5008	2.12513	2.71417	AT1G15125.1		S-adenosyl-L-methionine-dependent methyltransferases superfamily protein
Potri.007G091900	213	205	207	1475	1349	1208	3.32891	3.20929	3.22072	6.16277	5.87881	5.86191	2.71377	AT4G39840.1
Potri.019G122700	7	6	1	24	26	24	-5.45572	-2.32469	-1.15184	0.122569	-0.244935	-0.609344	2.71376	AT4G08850.1		Leucine-rich repeat receptor-like protein kinase family protein
Potri.004G030700	1313	1230	1483	9785	8381	8285	5.91986	5.78674	6.01379	8.84868	8.45254	8.56996	2.7135	AT1G61720.1	BAN	NAD(P)-binding Rossmann-fold superfamily protein
Potri.004G129400	73	32	77	356	390	330	1.74395	0.388029	1.75047	4.05381	4.02869	3.93994	2.71231	AT5G39890.1		Protein of unknown function (DUF1637)
Potri.010G229000	175	188	198	1292	1180	1253	3.07175	3.12377	3.12473	5.95654	5.64366	5.86415	2.71102	AT5G04310.1		Pectin lyase-like superfamily protein
Potri.005G053300	9	13	24	90	105	99	-1.2078	-0.540418	0.0705545	2.0518	2.18542	2.24003	2.70997	AT4G12540.1
Potri.002G251000	374	257	641	2726	2832	2534	4.12359	3.52498	4.9843	7.01842	6.89761	6.8689	2.70928	AT5G48485.1	DIR1	Bifunctional inhibitor/lipid-transfer protein/seed storage 2S albumin superfamily protein
Potri.005G215700	6	7	4	38	44	37	-1.75528	-1.40715	-2.37423	0.834767	0.936672	0.799462	2.70776	AT3G22930.1	CML11	calmodulin-like 11
Potri.006G173500	7	8	10	49	54	66	-0.597743	-0.137062	-0.589959	2.06783	2.3104	2.40919	2.70726	AT4G15560.1	CLA,CLA1,DEF,DXPS2,DXS	Deoxyxylulose-5-phosphate synthase
Potri.004G106600	77	62	118	404	709	552	1.8389	1.47117	2.34459	4.23864	4.86817	4.66067	2.7069	AT3G25180.1	CYP82G1	cytochrome P450, family 82, subfamily G, polypeptide 1
Potri.009G081800	225	213	292	1488	1648	1629	3.36126	3.25693	3.65797	6.11728	6.08533	6.20377	2.70652	AT1G09970.1	LRR XI-23,RLK7	Leucine-rich receptor-like protein kinase family protein
Potri.013G134500	188	163	242	1128	1382	1175	3.69148	3.20929	3.96957	6.20324	6.39505	6.38793	2.70377	AT1G03670.1		ankyrin repeat family protein
Potri.005G027800	61	64	35	295	313	349	1.5555	1.60342	0.645669	3.91449	3.87122	4.10821	2.70369	AT4G02570.1	ATCUL1,AXR6,CUL1	cullin 1
Potri.012G020600	32	26	48	192	237	228	0.811063	0.527754	1.05576	3.42907	3.51386	3.55781	2.70027	AT1G71400.1	AtRLP12,RLP12	receptor like protein 12
Potri.015G071500	22	16	17	129	116	110	-0.0981719	-0.45022	-0.414872	2.56233	2.2617	2.32058	2.70006	AT5G14920.1	GASA14	Gibberellin-regulated family protein
Potri.003G181800	6	7	7	24	29	18	-1.36826	-1.40715	-2.7368	1.25448	0.905308	0.415318	2.69998	AT3G50170.1		Plant protein of unknown function (DUF247)
Potri.016G017000	5	12	11	80	97	100	-0.501528	-0.636633	-0.686174	2.11487	2.091	2.06406	2.69932	AT3G21760.1	HYR1	UDP-Glycosyltransferase superfamily protein
Potri.013G133400	179	207	260	1212	1640	1399	3.1553	3.32875	3.48098	5.83301	6.17928	6.04788	2.69844	AT1G03670.1		ankyrin repeat family protein
Potri.003G066600	192	197	244	1320	1552	1429	3.39914	3.25022	3.61824	6.1307	6.10875	6.12933	2.69796	AT5G07990.1	CYP75B1,D501,TT7	Cytochrome P450 superfamily protein
Potri.001G162600	157	117	161	1084	952	1028	3.24818	3.16002	3.40129	6.09497	5.86155	5.95737	2.69785	AT3G14310.1	ATPME3,PME3	pectin methylesterase 3
Potri.010G100800	25	26	32	178	190	184	0.216701	0.286746	0.521934	3.06384	2.97871	3.0911	2.69784	AT2G30070.1	ATKT1,ATKT1P,ATKUP1,KT1,KUP1	potassium transporter 1
Potri.005G238500	15	2	7	45	53	31	-0.501528	-3.17269	-1.63726	1.07577	1.1657	0.509955	2.69775	AT1G75720.2		Plant protein of unknown function (DUF827)
Potri.003G151000	10	9	24	83	100	80	-1.06341	-1.24669	0.0705545	1.95168	2.04857	1.86359	2.69502	AT5G07580.1		Integrase-type DNA-binding superfamily protein
Potri.015G099200	11	6	21	82	71	75	-0.932162	-1.79417	-0.117891	1.95168	1.55738	1.77108	2.69385	AT5G13080.1	ATWRKY75,WRKY75	WRKY DNA-binding protein 75
Potri.013G142600	7	9	7	75	44	44	-1.54883	-1.24669	-1.63726	1.80638	0.873247	1.00841	2.69263	ATCG00160.1		ribosomal protein S2
Potri.009G169900	2044	1940	2511	14341	14216	13085	6.57667	6.47009	6.8054	9.43202	9.24501	9.25958	2.6925	AT1G76490.1	HMG1,HMGR1	hydroxy methylglutaryl CoA reductase 1
Potri.015G123100	2	5	2	17	36	35	-3.87076	-2.68726	-3.22223	-0.788164	-0.64829	-0.257872	2.69228	AT4G08850.1		Leucine-rich repeat receptor-like protein kinase family protein
Potri.011G140700	48	42	85	358	408	339	1.43909	0.914777	2.12118	4.25972	4.32084	3.98182	2.69115	AT1G78380.1	ATGSTU19,GST8,GSTU19	glutathione S-transferase TAU 19
Potri.002G094000	307	329	342	2009	2281	2096	3.84119	3.87389	3.88839	6.54705	6.55581	6.57125	2.68983	AT1G78060.1		Glycosyl hydrolase family protein
Potri.012G130300	9	9	5	65	43	43	-1.2078	-1.24669	-2.08472	1.6014	0.873247	1.07183	2.68737	AT4G22860.1		Cell cycle regulated microtubule associated protein
Potri.005G006300	5	3	10	41	29	43	-1.99629	-2.68726	-1.15184	0.977371	0.328251	0.975618	2.68737
Potri.013G134600	22	15	12	128	147	131	-0.326441	-2.03518	-0.414872	1.4628	2.01957	1.77108	2.68657	AT1G03670.1		ankyrin repeat family protein
Potri.004G017600	31	19	26	152	171	173	0.521556	-0.209212	0.237204	2.83008	2.80265	2.97147	2.68527	AT3G26040.1		HXXXD-type acyl-transferase family protein
Potri.005G225600	86	110	97	585	682	599	1.9789	2.29329	2.0779	4.78836	4.8311	4.78652	2.68523	AT2G31160.1	LSH3	Protein of unknown function (DUF640)
Potri.013G138200	8	7	8	69	35	61	-1.36826	-1.58772	-1.45669	1.68692	0.54726	1.47519	2.68347	ATCG00040.1		maturase K
Potri.007G007800	18	31	20	137	153	166	-0.24627	0.527754	0.12827	2.76274	2.71493	2.9962	2.68237	AT4G37770.1	ACS8	1-amino-cyclopropane-1-carboxylate synthase 8
Potri.006G014200	18	20	20	103	143	148	-0.170322	-0.137062	-0.117891	2.27534	2.57244	2.76629	2.68235
Potri.T107300	16	24	18	108	150	95	-1.36826	-1.24669	-1.15184	1.43834	1.63592	1.19089	2.68228	AT1G77120.1	ADH,ADH1,ATADH,ATADH1	alcohol dehydrogenase 1
Potri.011G026100	22	18	32	269	243	256	-0.700836	-1.40715	-0.499761	2.16044	1.81537	1.47519	2.68164	AT1G24020.1	MLP423	MLP-like protein 423
Potri.006G045100	13	12	10	69	91	72	-0.700836	-0.850758	-1.15184	1.68692	1.91321	1.71258	2.68033	AT2G41450.1		N-acetyltransferases;N-acetyltransferases
Potri.006G040700	49	52	39	291	307	295	1.14419	1.21963	0.759625	3.76027	3.66196	3.7348	2.67997	AT3G10180.1		P-loop containing nucleoside triphosphate hydrolases superfamily protein
Potri.001G141800	100	96	92	508	690	648	2.16633	2.12744	1.97154	4.56657	4.83527	4.8803	2.67675
Potri.016G071900	569	544	521	3735	3525	3332	4.72294	4.6021	4.50705	7.43854	7.1758	7.24197	2.67435	AT3G52500.1		Eukaryotic aspartyl protease family protein
Potri.T133400	23	29	23	189	138	157	0.694023	1.1053	0.0705545	3.41033	3.2145	3.25719	2.67405	AT1G74190.1	AtRLP15,RLP15	receptor like protein 15
Potri.001G385400	18	11	29	105	157	107	-0.501528	-0.971052	0.12827	1.95168	2.44736	2.26738	2.67354	AT1G53430.1		Leucine-rich repeat transmembrane protein kinase
Potri.006G002200	10	8	23	84	75	88	-1.06341	-1.40715	0.0104335	1.96886	1.63592	2.00028	2.67214
Potri.002G024300	68	55	69	403	436	382	1.64231	1.2998	1.55388	4.23154	4.16404	4.11199	2.67062	AT1G75580.1		SAUR-like auxin-responsive protein family
Potri.006G001800	7	8	1	22	36	28	-1.54883	-1.24669	-3.95919	0.0598333	0.6643	0.463412	2.66805	AT4G05030.1		Copper transport protein family
Potri.001G168000	8	4	8	40	46	40	-1.36826	-2.32469	-1.45669	1.01092	0.967369	0.872525	2.66692	AT2G05940.1		Protein kinase superfamily protein
Potri.009G127500	5	2	2	12	26	34	-1.99629	-3.17269	-3.22223	-0.908458	0.0122232	0.463412	2.66678	AT2G21210.1		SAUR-like auxin-responsive protein family
Potri.013G060000	14	9	21	75	99	84	-0.700836	-1.40715	-0.0523022	1.8626	2.04857	1.93355	2.66647	AT5G60900.1	RLK1	receptor-like protein kinase 1
Potri.011G095300	3	7	4	59	34	39	-2.64837	-1.79417	-2.37423	0.94302	-0.244935	0.555043	2.66632	ATCG00580.1		photosystem II reaction center protein E
Potri.010G074900	43	24	27	201	217	162	0.98722	0.120096	0.237204	3.25798	3.14906	2.90336	2.66199	AT3G02400.1		SMAD/FHA domain-containing protein
Potri.001G324500	13	11	18	93	81	88	-0.700836	-0.971052	-0.589959	2.06783	1.72843	1.95053	2.66165	AT4G18930.1		RNA ligase/cyclic nucleotide phosphodiesterase family protein
Potri.003G066800	16	11	17	123	156	97	2.59412	2.34459	2.99112	5.3287	5.29913	5.29838	2.66099	AT5G07990.1	CYP75B1,D501,TT7	Cytochrome P450 superfamily protein
Potri.001G462900	4	14	9	58	43	52	-2.64837	-1.58772	-1.45669	0.94302	0.419881	0.975618	2.66059	AT1G30760.1		FAD-binding Berberine family protein
Potri.009G117100	13	10	21	71	111	97	-0.700836	-1.1023	-0.117891	1.72785	2.18542	2.14001	2.66045	AT2G18360.1		alpha/beta-Hydrolases superfamily protein
Potri.005G018400	19	21	16	97	115	119	-0.932162	-1.24669	-0.414872	1.53376	1.91321	1.93355	2.65957	AT2G19130.1		S-locus lectin protein kinase family protein
Potri.019G101700	29	41	33	200	244	209	0.426919	0.880425	0.386582	3.16417	3.2771	3.22267	2.65948	AT1G03670.1		ankyrin repeat family protein
Potri.005G247700	782	776	809	5158	5044	4807	5.16541	5.10994	5.12029	7.90713	7.69972	7.76734	2.65822	AT1G76160.1	sks5	SKU5 similar 5
Potri.019G037400	2667	2347	3321	18466	17347	16361	6.96239	6.74289	7.20257	9.7859	9.52321	9.58163	2.65795	AT5G20950.1		Glycosyl hydrolase family protein
Potri.006G093500	24	36	27	191	213	157	0.158986	0.69521	0.288735	3.14918	3.13561	2.82269	2.65617	AT1G53540.1		HSP20-like chaperones superfamily protein
Potri.016G080400	28	21	61	216	238	199	0.377166	0.0599747	1.42163	3.33285	3.30741	3.20863	2.65321	AT2G37390.1		Chloroplast-targeted copper chaperone protein
Potri.014G041000	11	13	24	53	153	121	-0.932162	-0.739727	0.12827	1.30945	2.63113	2.43354	2.65219	AT5G42610.1		Protein of unknown function (DUF607)
Potri.001G053000	19	25	18	100	177	102	-0.501528	0.120096	-0.186603	2.16044	2.86919	2.32058	2.652	AT1G04650.1
Potri.001G249500	3	3	4	17	26	30	-2.64837	-2.68726	-2.37423	-0.302737	0.125434	0.415318	2.65192	AT1G07300.1		josephin protein-related
Potri.006G251200	45	46	34	275	265	240	1.05207	1.01318	0.605592	3.71009	3.477	3.43052	2.65046	AT3G22780.1	ATTSO1,TSO1	Tesmin/TSO1-like CXC domain-containing protein
Potri.019G083600	7	6	2	31	24	36	-1.54883	-1.79417	-3.22223	0.634069	0.0122232	0.761494	2.65034	AT1G71930.1	ANAC030,VND7	vascular related NAC-domain protein 7
Potri.016G043300	8	16	9	65	83	64	-1.36826	-0.45022	-1.15184	1.62326	1.78122	1.5661	2.65003
Potri.011G140600	24	12	21	140	141	113	0.158986	-0.365331	0.0705545	2.62868	2.42542	2.77585	2.64994	AT1G78340.1	ATGSTU22,GSTU22	glutathione S-transferase TAU 22
Potri.T099900	48	61	71	551	499	451	3.11033	3.24348	3.1318	6.0733	5.66606	5.69318	2.64569
Potri.002G028500	18	8	13	98	107	59	-0.24627	-1.24669	-0.686174	2.17531	2.13222	1.42749	2.64557	AT1G75520.1	SRS5	SHI-related sequence 5
Potri.T159500	12	17	8	86	80	82	-3.87076	-3.90965	-2.37423	-0.477823	-0.64829	-1.07501	2.64542	AT5G10400.1		Histone superfamily protein
Potri.007G083400	11	14	7	67	65	69	-0.932162	-0.636633	-1.63726	1.6448	1.43094	1.65162	2.64474	AT4G38400.1	ATEXLA2,ATEXPL2,ATHEXP BETA 2.2,EXLA2,EXPL2	expansin-like A2
Potri.017G108200	2	0	1	11	25	35	-3.87076	-5.49461	-5.54416	-3.11009	-1.90205	-2.00789	2.64344	AT5G03340.1		ATPase, AAA-type, CDC48 protein
Potri.008G013500	96	100	132	743	722	633	2.15161	2.21274	2.52731	5.11391	4.88234	4.83988	2.64234	AT5G04885.1		Glycosyl hydrolase family protein
Potri.003G066400	870	777	1016	5389	5956	5408	5.40303	5.20496	5.5453	8.04232	8.02334	8.01712	2.64218	AT5G07990.1	CYP75B1,D501,TT7	Cytochrome P450 superfamily protein
Potri.015G127600	2	4	5	32	23	28	-2.64837	-2.32469	-2.08472	0.590348	-0.0478978	0.365565	2.64102	AT1G68180.1		RING/U-box superfamily protein
Potri.017G096200	48	46	84	301	461	384	0.953667	0.571475	1.65552	3.50167	3.78338	3.825	2.63923	AT3G51550.1	FER	Malectin/receptor-like protein kinase family protein
Potri.005G229700	11	11	18	74	136	109	-0.326441	-0.850758	-0.258753	1.82537	2.43643	2.18373	2.63741	AT1G27680.1	APL2	ADPGLC-PPase large subunit
Potri.017G052600	19	22	35	132	174	173	-0.0981719	-0.0683494	0.795695	2.68172	2.86919	3.00435	2.63547	AT1G02170.1	AMC1,ATMC1,ATMCPB1,LOL3,MCP1B	metacaspase 1
Potri.001G158100	16	12	8	72	85	65	-0.41133	-0.850758	-1.45669	1.72785	1.83214	1.58796	2.63327
Potri.019G118600	45	31	65	274	314	275	1.05207	0.527754	1.57479	3.67912	3.71266	3.67478	2.63229	AT4G03270.1	CYCD6;1	Cyclin D6;1
Potri.008G124900	6	4	8	30	48	39	-1.75528	-2.32469	-1.45669	0.498718	0.997426	0.836456	2.63022	AT3G02600.2	ATLPP3,LPP3	lipid phosphate phosphatase 3
Potri.001G388900	909	843	875	5924	5376	5014	5.37637	5.23246	5.25755	8.12029	7.79906	7.84116	2.62979
Potri.010G072300	14	8	28	83	113	88	-0.597743	-1.40715	0.288735	1.96886	2.21129	2.00028	2.6297	AT3G23240.1	ATERF1,ERF1	ethylene response factor 1
Potri.009G037000	12	12	21	87	90	78	-0.932162	-0.850758	-0.334702	2.06783	1.91321	1.8088	2.62964	AT3G46780.1	PTAC16	plastid transcriptionally active 16
Potri.015G116100	7	1	10	35	42	12	-2.2858	-3.17269	-1.45669	0.634069	1.11176	-0.823469	2.62913	AT5G45540.1		Protein of unknown function (DUF594)
Potri.003G198400	112	113	120	646	771	737	2.7192	2.8228	2.67016	5.23598	5.36402	5.48323	2.62485	AT3G13080.1	ATMRP3,MRP3	multidrug resistance-associated protein 3
Potri.014G161200	9	9	20	81	92	57	-1.2078	-1.24669	-0.186603	1.9343	1.92889	1.37817	2.62391	AT2G44310.1		Calcium-binding EF-hand family protein
Potri.009G139800	632	639	763	3950	4552	4076	4.84692	4.83294	5.02854	7.5158	7.54424	7.52225	2.62369	AT4G35160.1		O-methyltransferase family protein
Potri.001G404400	6	15	8	47	72	56	-1.75528	-0.540418	-1.45669	1.16789	1.57742	1.35285	2.62339	AT3G15510.1	ANAC056,ATNAC2,NAC2,NARS1	NAC domain containing protein 2
Potri.019G080000	81	75	85	442	575	511	1.9106	1.78151	1.93966	4.36726	4.57369	4.55365	2.623	AT1G22610.1		C2 calcium/lipid-binding plant phosphoribosyltransferase family protein
Potri.001G402600	54	38	44	329	314	258	1.31246	1.01318	0.995003	3.91449	3.70813	3.55227	2.61931	AT1G07750.1		RmlC-like cupins superfamily protein
Potri.004G193700	88	104	84	531	640	558	2.04412	2.29329	1.89047	4.63003	4.75176	4.69381	2.61927	AT3G44050.1		P-loop containing nucleoside triphosphate hydrolases superfamily protein
Potri.002G108600	196	182	257	1135	1515	1284	3.32891	3.16716	3.61824	5.87689	6.09925	5.99773	2.61895	AT5G64460.1		Phosphoglycerate mutase family protein
Potri.006G261200	63	59	68	423	407	359	1.53296	1.4002	1.5954	4.301	4.07171	4.02252	2.61892	AT5G25190.1		Integrase-type DNA-binding superfamily protein
Potri.010G043300	36	39	31	216	210	239	0.773095	0.809167	0.433125	3.33285	3.10832	3.43656	2.6186	AT1G60790.1	TBL2	Plant protein of unknown function (DUF828)
Potri.014G002600	5	5	5	41	51	36	0.566644	-0.0683494	0.759625	2.84875	3.25238	2.9962	2.61856	AT1G78955.1	CAMS1	camelliol C synthase 1
Potri.005G056700	3	2	4	35	33	26	-1.75528	-1.79417	-1.45669	1.28223	0.936672	0.641199	2.61781	AT5G60900.1	RLK1	receptor-like protein kinase 1
Potri.005G035700	15	7	14	58	68	59	-0.326441	-1.79417	-1.15184	1.48684	1.40874	1.67223	2.61522	AT3G07040.1	RPM1,RPS3	NB-ARC domain-containing disease resistance protein
Potri.007G005700	7	9	12	50	77	48	-1.54883	-1.24669	-0.900299	1.28223	1.7104	1.13259	2.61356	AT1G70210.1	ATCYCD1;1,CYCD1;1	CYCLIN D1;1
Potri.012G091300	3	7	9	39	42	43	2.35806	2.74856	2.77326	5.3287	5.13307	5.27498	2.61283	AT4G24780.1		Pectin lyase-like superfamily protein
Potri.001G113100	1283	1077	1517	8234	7893	7506	6.05356	5.75272	6.21448	8.76742	8.51994	8.57971	2.61274	AT4G22880.1	ANS,LDOX,TDS4,TT18	leucoanthocyanidin dioxygenase
Potri.015G115200	8	7	7	53	60	68	-2.64837	-2.32469	-2.08472	0.240406	0.0122232	0.555043	2.61245
Potri.016G014500	851	766	1017	5316	5744	5055	5.28659	5.09878	5.46497	7.95721	7.88899	7.84542	2.61234	AT1G07250.1	UGT71C4	UDP-glucosyl transferase 71C4
Potri.012G101400	195	168	257	996	1508	1295	3.19173	2.94418	3.46987	5.56445	5.96594	5.90826	2.61128	AT5G63530.1	ATFP3,FP3	farnesylated protein 3
Potri.005G154900	16	21	19	172	116	93	-0.41133	0.0599747	-0.186603	3.01506	2.23672	2.07957	2.61094	ATCG00140.1		ATP synthase subunit C family protein
Potri.019G026700	12	10	7	54	47	60	-0.811868	-1.24669	-1.63726	1.55666	1.29233	1.27414	2.60792	AT3G05950.1		RmlC-like cupins superfamily protein
Potri.008G056000	213	250	268	1497	1559	1415	3.28237	3.4798	3.53533	6.12305	6.00346	6.00384	2.60782	AT3G55430.1		O-Glycosyl hydrolases family 17 protein
Potri.019G117500	38	31	56	207	299	215	-0.41133	-0.365331	0.433125	2.4445	2.75066	2.28087	2.60727	AT4G10265.1		Wound-responsive family protein
Potri.014G143900	24	48	24	101	89	104	-0.41133	-0.0683494	-1.84372	1.91671	1.59719	1.9673	2.60522	AT5G13960.1	KYP,SDG33,SUVH4	SU(VAR)3-9 homolog 4
Potri.008G062300	23	21	31	151	191	127	0.098865	-0.0683494	0.521934	2.84875	2.98623	2.52703	2.60458	AT1G53540.1		HSP20-like chaperones superfamily protein
Potri.009G141600	57	54	39	245	341	307	1.38977	1.2998	0.898788	3.59865	3.87527	3.89681	2.60255	AT2G17040.1	anac036,NAC036	NAC domain containing protein 36
Potri.005G114000	102	93	141	852	722	685	3.58045	3.48553	3.70614	6.44104	6.00531	6.14232	2.60067	AT3G51240.1	F3\'H,F3H,TT6	flavanone 3-hydroxylase
Potri.014G088400	209	204	290	1497	1485	1368	3.20605	3.10158	3.59795	6.05028	5.86053	5.81171	2.60058	AT2G22590.1		UDP-Glycosyltransferase superfamily protein
Potri.015G003800	17	13	17	88	132	85	-0.326441	-0.45022	-0.258753	2.08368	2.54217	2.1101	2.60003	AT4G27590.1		Heavy metal transport/detoxification superfamily protein
Potri.001G398800	407	458	535	2518	3261	2714	4.20427	4.38956	4.52597	6.88398	7.08729	6.94921	2.59963	AT5G53870.1	AtENODL1,ENODL1	early nodulin-like protein 1
Potri.010G075600	6	8	19	46	49	54	-1.99629	-3.17269	-0.589959	0.717727	0.587338	0.761494	2.59898	AT5G43580.1		Serine protease inhibitor, potato inhibitor I-type family protein
Potri.008G017100	16	6	8	48	54	53	-0.501528	-1.79417	-1.63726	1.3624	1.13898	1.35285	2.59749	AT5G04770.1	ATCAT6,CAT6	cationic amino acid transporter 6
Potri.019G099400	4	5	4	23	28	33	-1.54883	-1.79417	-2.37423	0.94302	0.419881	0.7225	2.59432	AT4G20970.1		basic helix-loop-helix (bHLH) DNA-binding superfamily protein
Potri.009G112300	18	18	20	123	120	103	-0.24627	-0.365331	-0.186603	2.48087	2.3104	2.19801	2.5935	AT3G18850.1	LPAT5	lysophosphatidyl acyltransferase 5
Potri.007G108400	30	31	36	148	234	161	1.70415	1.56067	1.78676	4.08171	4.41293	4.32547	2.59304	AT1G77120.1	ADH,ADH1,ATADH,ATADH1	alcohol dehydrogenase 1
Potri.019G120700	33	31	27	109	175	125	0.216701	-0.00276104	0.0104335	2.67127	2.7329	2.58252	2.59122	AT1G35710.1		Protein kinase family protein with leucine-rich repeat domain
Potri.001G020100	94	107	72	674	587	583	2.59412	2.78616	2.20404	5.28993	5.00392	5.05917	2.59089
Potri.003G027600	19	16	29	104	107	88	-0.811868	-1.24669	0.183765	2.08368	1.86512	1.98389	2.58998	AT2G25470.1	AtRLP21,RLP21	receptor like protein 21
Potri.003G072800	1435	1269	1770	9225	9254	8407	6.22595	5.98769	6.4569	8.93246	8.75541	8.75811	2.58946	AT3G14310.1	ATPME3,PME3	pectin methylesterase 3
Potri.006G162300	12	7	5	48	47	51	-0.41133	-0.739727	-1.15184	1.72785	1.81537	1.899	2.58793	AT3G24480.1		Leucine-rich repeat (LRR) family protein
Potri.013G133700	49	36	56	274	340	327	1.20249	0.880425	1.30133	3.67912	3.71266	3.75909	2.58773	AT1G03670.1		ankyrin repeat family protein
Potri.005G239300	800	696	998	4485	5135	4408	5.48459	5.27605	5.69604	8.10774	8.08806	8.02265	2.58608	AT2G34430.1	LHB1B1,LHCB1.4	light-harvesting chlorophyll-protein complex II subunit B1
Potri.005G150800	191	223	173	1199	1222	1157	3.22023	3.34144	2.9676	5.82949	5.69041	5.76209	2.58548	AT5G60930.1		P-loop containing nucleoside triphosphate hydrolases superfamily protein
Potri.003G029200	1	5	2	24	13	27	-5.45572	-2.68726	-3.22223	-1.52513	-1.6956	-0.338042	2.58518	AT1G07390.2	AtRLP1,RLP1	receptor like protein 1
Potri.004G210300	57	70	55	353	372	361	1.38977	1.64494	1.27602	4.05381	3.96547	4.0464	2.58474	AT3G45230.1		hydroxyproline-rich glycoprotein family protein
Potri.012G065200	140	124	122	729	811	752	2.68893	2.41828	2.40421	5.09056	5.06728	5.09968	2.58434	AT3G42660.1		transducin family protein / WD-40 repeat family protein
Potri.005G228400	21	15	34	119	167	132	-0.0294591	-0.365331	0.759625	2.61783	2.86919	2.63596	2.58401	AT1G75260.1		oxidoreductases, acting on NADH or NADPH
Potri.004G149800	10	29	13	79	113	96	-1.06341	0.388029	-0.789268	1.88086	2.2617	2.12513	2.58302	AT5G66580.1
Potri.013G136600	5	18	15	88	66	46	-1.99629	-0.209212	-0.589959	2.11487	1.55738	1.32709	2.5822	ATCG00810.1		ribosomal protein L22
Potri.013G067000	137	148	267	948	1105	1131	2.64756	2.70996	3.53533	5.46658	5.51191	5.68686	2.58184	AT5G17800.1	AtMYB56,MYB56	myb domain protein 56
Potri.015G121800	11	7	13	49	67	73	-0.932162	-1.58772	-0.789268	1.22619	1.47433	1.73235	2.58105	AT3G14470.1		NB-ARC domain-containing disease resistance protein
Potri.003G165600	90	79	90	517	485	448	2.74885	2.6602	2.48375	5.30015	5.13982	5.18999	2.58001	AT5G13200.1		GRAM domain family protein
Potri.T003600	50	27	33	185	182	162	0.884126	-0.137062	0.931578	3.25097	3.0664	3.11388	2.57983	AT4G27220.1		NB-ARC domain-containing disease resistance protein
Potri.005G239200	753	598	902	4114	5253	4577	5.72107	5.52983	6.00226	8.24845	8.41684	8.3276	2.57976	AT2G34430.1	LHB1B1,LHCB1.4	light-harvesting chlorophyll-protein complex II subunit B1
Potri.011G103100	2	5	6	36	27	24	-3.1338	-1.79417	-1.84372	0.676505	0.178873	0.147385	2.57956	AT3G14740.2		RING/FYVE/PHD zinc finger superfamily protein
Potri.002G173900	39	26	28	200	169	190	0.848057	0.286746	0.288735	3.22976	2.81958	3.12139	2.5791	AT1G22640.1	ATMYB3,MYB3	myb domain protein 3
Potri.004G050000	12	7	10	76	72	55	-0.811868	-1.1023	-1.15184	1.80638	1.53706	1.32709	2.57864	AT2G39200.1	ATMLO12,MLO12	Seven transmembrane MLO family protein
Potri.018G102000	37	32	37	208	222	226	0.811063	0.527754	0.795695	3.2993	3.2145	3.3624	2.5782	AT2G23970.1		Class I glutamine amidotransferase-like superfamily protein
Potri.004G082000	280	242	395	1703	2016	1727	3.7167	3.5082	4.15107	6.35711	6.4299	6.32831	2.5766	AT1G65880.1	BZO1	benzoyloxyglucosinolate 1
Potri.001G208000	18	29	41	181	155	158	-0.24627	0.388029	0.898788	3.15669	2.75066	2.91205	2.5754	AT2G01080.1		Late embryogenesis abundant (LEA) hydroxyproline-rich glycoprotein family
Potri.010G210500	442	453	529	2625	2498	2423	4.57356	4.29818	4.81009	7.26734	7.03391	7.11223	2.57352	AT3G09110.1		Protein of unknown function (DUF674)
Potri.015G126000	28	18	25	116	109	92	-0.326441	-0.739727	-0.334702	2.38176	1.86512	2.09492	2.57109	AT4G33050.4	EDA39	calmodulin-binding family protein
Potri.015G123800	3	2	4	25	20	16	-2.2858	-3.17269	-3.95919	-0.222566	-0.95863	-0.513129	2.56965	AT4G08850.1		Leucine-rich repeat receptor-like protein kinase family protein
Potri.004G214100	4	3	5	28	32	17	-2.2858	-2.68726	-2.08472	0.40087	0.419881	-0.181923	2.56903	AT2G36970.1		UDP-Glycosyltransferase superfamily protein
Potri.006G014300	549	512	587	3525	3196	3124	4.64887	4.49832	4.65674	7.35282	7.02755	7.13792	2.56883	AT1G53430.2		Leucine-rich repeat transmembrane protein kinase
Potri.015G081300	81	69	77	437	499	446	2.62643	2.39413	2.00274	4.92002	4.91223	4.87808	2.56863	AT1G12940.1	ATNRT2.5,NRT2.5	nitrate transporter2.5
Potri.010G131800	35	40	64	240	315	266	0.884126	0.69521	1.48927	3.49576	3.69443	3.59067	2.56796	AT1G68750.1	ATPPC4,PPC4	phosphoenolpyruvate carboxylase 4
Potri.018G148300	16	10	29	89	107	89	-0.501528	-0.636633	0.12827	2.27534	2.23672	2.19801	2.56757	AT1G16120.1	WAKL1	wall associated kinase-like 1
Potri.014G019700	265	228	286	1326	1719	1552	3.52442	3.27688	3.5877	5.90169	6.0862	6.10016	2.56689	AT4G24220.1	AWI31,VEP1	NAD(P)-binding Rossmann-fold superfamily protein
Potri.008G073400	103	94	131	639	717	616	2.50428	2.2401	2.81779	5.16696	5.10055	5.00333	2.56594	AT2G40330.1	PYL6,RCAR9	PYR1-like 6
Potri.017G012100	13	14	13	49	83	90	-0.326441	-0.137062	-0.0523022	2.4445	2.19841	2.56058	2.56437	AT1G19715.1		Mannose-binding lectin superfamily protein
Potri.008G057100	414	479	457	2670	2747	2599	4.24645	4.41678	4.32158	6.96164	6.83553	6.88057	2.56283	AT2G39700.1	ATEXP4,ATEXPA4,ATHEXP ALPHA 1.6,EXPA4	expansin A4
Potri.013G000900	36	39	35	241	225	195	0.734101	0.809167	0.605592	3.46583	3.2145	3.15838	2.56141	AT3G05910.1		Pectinacetylesterase family protein
Potri.011G116700	25	9	29	114	142	85	0.216701	-1.24669	0.338488	2.40718	2.58239	1.98389	2.56005	AT3G15260.1		Protein phosphatase 2C family protein
Potri.006G186800	8	5	7	55	37	43	-1.99629	-1.24669	-2.08472	1.16789	0.419881	0.799462	2.55838	AT2G24270.1	ALDH11A3	aldehyde dehydrogenase 11A3
Potri.006G210700	111	113	110	617	661	615	2.34518	2.35713	2.36873	4.93539	4.92792	4.88251	2.55817	AT2G36200.1		P-loop containing nucleoside triphosphate hydrolases superfamily protein
Potri.015G127100	68	56	39	342	293	313	1.66322	1.37575	0.759625	4.013	3.61426	3.83417	2.5565	AT1G62660.1		Glycosyl hydrolases family 32 protein
Potri.018G141500	11	1	7	29	49	47	-1.36826	-1.79417	-1.45669	0.977371	1.02687	1.04047	2.55549	AT5G57150.2		basic helix-loop-helix (bHLH) DNA-binding superfamily protein
Potri.006G037800	29	43	53	240	249	241	0.426919	0.948329	1.22403	3.48386	3.36041	3.44855	2.55467
Potri.011G047300	3256	3380	3249	21396	18904	18361	7.2231	7.25756	7.14562	9.97355	9.61452	9.70897	2.55466
Potri.010G020200	4	1	3	37	24	35	-1.99629	-3.90965	-2.7368	-0.302737	-0.558093	-0.109773	2.55378	AT4G27290.1		S-locus lectin protein kinase family protein
Potri.003G165700	132	167	137	873	988	820	2.80637	3.01714	2.84386	5.46507	5.46562	5.39454	2.55271	AT5G13200.1		GRAM domain family protein
Potri.001G056700	8	7	15	49	58	77	-1.06341	-1.24669	0.237204	1.6448	1.76384	2.21216	2.55259	AT3G61470.1	LHCA2	photosystem I light harvesting complex gene 2
Potri.003G207800	10	5	9	28	43	35	-0.41133	-1.58772	-0.789268	1.6014	1.88133	1.35285	2.55167	AT4G31980.1
Potri.009G134500	11	9	5	55	60	38	-0.811868	-1.24669	-2.08472	1.3624	1.31638	0.799462	2.55153	AT2G20980.1	MCM10	minichromosome maintenance 10
Potri.013G140400	11	13	8	47	24	28	-1.36826	-0.365331	-2.7368	1.41347	0.701294	1.07183	2.54774	ATCG00800.1		structural constituent of ribosome
Potri.009G161300	7	4	2	15	39	35	-1.54883	-2.03518	-2.37423	-0.146618	0.772553	1.00841	2.54574	AT2G27300.1	ANAC040,NTL8	NTM1-like 8
Potri.017G089900	14	7	12	78	71	52	-0.597743	-1.58772	-0.789268	1.8626	1.55738	1.24692	2.54571	AT5G15410.2	ATCNGC2,CNGC2,DND1	Cyclic nucleotide-regulated ion channel family protein
Potri.007G133500	14	8	9	69	68	50	-1.06341	-1.58772	-1.15184	1.6448	1.3862	0.799462	2.54535	AT3G14225.1	GLIP4	GDSL-motif lipase 4
Potri.004G215100	17	10	18	100	77	94	-0.41133	-0.971052	-0.334702	2.21903	1.6549	2.07957	2.54406	AT5G57620.1	AtMYB36,MYB36	myb domain protein 36
Potri.007G040300	24	9	25	130	171	136	0.652801	0.120096	1.19731	3.20823	3.22724	3.18013	2.54328	AT2G26560.1	PLA IIA,PLA2A,PLP2	phospholipase A 2A
Potri.011G023500	14	4	2	27	24	25	-0.700836	-2.32469	-3.95919	0.295901	0.0122232	0.314035	2.54306	AT3G17640.1		Leucine-rich repeat (LRR) family protein
Potri.013G074800	13	4	8	57	26	56	-0.700836	-2.32469	-1.45669	1.48684	0.280156	1.45154	2.54268	ATCG01100.1		NADH dehydrogenase family protein
Potri.011G110200	1498	1224	2357	7650	11103	9853	6.17318	5.84468	6.74154	8.56983	8.92822	8.88617	2.5412	AT1G78860.1		D-mannose binding lectin protein with Apple-like carbohydrate-binding domain
Potri.012G014500	460	397	478	2796	2641	2351	4.4007	4.14744	4.3762	7.03533	6.76793	6.74608	2.54	AT3G49220.1		Plant invertase/pectin methylesterase inhibitor superfamily
Potri.008G165600	19	11	11	79	90	70	-0.170322	-0.971052	-1.02059	1.8989	1.86512	1.67223	2.53984	AT5G07050.1		nodulin MtN21 /EamA-like transporter family protein
Potri.017G110800	423	501	464	2590	2208	2068	4.42233	4.45813	4.18886	7.20664	6.73931	6.74182	2.53825
Potri.019G080600	5	7	13	57	57	33	-1.99629	-1.58772	-0.789268	1.41347	1.243	0.598764	2.53789	AT1G72060.1		serine-type endopeptidase inhibitors
Potri.005G082800	27	38	37	172	219	203	0.325636	0.772172	0.684663	3.00677	3.18868	3.20156	2.5376	AT4G39640.1	GGT1	gamma-glutamyl transpeptidase 1
Potri.017G050200	138	213	108	959	872	758	2.6684	3.32237	2.28239	5.50682	5.20889	5.16294	2.53717	AT5G64310.1	AGP1,ATAGP1	arabinogalactan protein 1
Potri.001G271400	10	5	9	48	39	50	-1.36826	-1.79417	-1.63726	1.19734	0.6643	0.975618	2.53642	AT5G48060.1		C2 calcium/lipid-binding plant phosphoribosyltransferase family protein
Potri.011G158900	11	18	13	68	87	83	-0.597743	-0.45022	-0.499761	1.88086	2.00484	2.1693	2.53417
Potri.010G032700	3	7	5	67	34	22	-2.64837	-2.03518	-2.08472	1.3624	-0.0478978	-0.422931	2.5339	ATCG00280.1		photosystem II reaction center protein C
Potri.002G229900	254	230	292	1322	1660	1558	3.54146	3.37266	3.67259	5.94898	6.09839	6.13769	2.53237	AT2G32400.1	ATGLR3.7,GLR3.7,GLR5	glutamate receptor 5
Potri.003G179900	17	22	7	87	84	75	-0.326441	-0.00276104	-1.63726	2.01919	1.79839	1.79006	2.53203	AT5G25190.1		Integrase-type DNA-binding superfamily protein
Potri.008G132600	125	112	167	812	822	707	2.53863	2.34459	2.83522	5.2342	5.08139	5.01144	2.532	AT1G14890.1		Plant invertase/pectin methylesterase inhibitor superfamily protein
Potri.015G044600	20	39	43	230	235	190	0.216701	1.07524	1.17009	3.45368	3.35462	3.27751	2.53167	AT1G18370.1	ATNACK1,HIK,NACK1	ATP binding microtubule motor family protein
Potri.011G115400	3	7	5	27	48	16	-2.64837	-1.58772	-2.37423	0.34934	0.997426	-0.422931	2.5298	AT5G53950.1	ANAC098,ATCUC2,CUC2	NAC (No Apical Meristem) domain transcriptional regulator superfamily protein
Potri.014G058000	4	6	13	54	75	47	-1.54883	-1.40715	-0.186603	1.74789	1.34003	1.40304	2.52821	AT3G54070.1		Ankyrin repeat family protein
Potri.009G064200	6	1	7	22	26	23	-1.75528	-3.90965	-1.63726	0.0598333	0.125434	0.0872638	2.52478	AT3G52115.1	ATCOM1,ATGR1,COM1,GR1	gamma response gene 1
Potri.011G158400	16	15	16	101	107	73	-0.41133	-0.540418	-0.499761	2.23332	2.14571	1.73235	2.5234	AT1G34575.1		FAD-binding Berberine family protein
Potri.016G137900	341	309	388	1914	2045	1921	3.99755	3.816	4.12296	6.52254	6.45922	6.53021	2.52329	AT3G56400.1	ATWRKY70,WRKY70	WRKY DNA-binding protein 70
Potri.006G204700	118	120	127	718	667	687	2.49264	2.48838	2.55913	5.16882	4.89836	5.04936	2.52156	AT3G52500.1		Eukaryotic aspartyl protease family protein
Potri.001G009600	182	202	204	1150	1156	1095	3.06391	3.17427	3.13884	5.74103	5.57431	5.63137	2.52106	AT1G69770.1	CMT3	chromomethylase 3
Potri.007G108500	27	26	25	185	216	150	-3.1338	-3.90965	-3.22223	-0.788164	-0.558093	-1.37986	2.52049	AT1G77120.1	ADH,ADH1,ATADH,ATADH1	alcohol dehydrogenase 1
Potri.002G190700	19	19	23	117	121	126	-0.170322	-0.137062	0.12827	2.49279	2.35752	2.54948	2.52014
Potri.018G112800	87	89	96	536	574	504	2.26538	2.15644	2.19055	4.7956	4.72057	4.6555	2.51997	AT2G07690.1	MCM5	Minichromosome maintenance (MCM2/3/5) family protein
Potri.005G048500	11	19	12	75	96	77	-0.0981719	-0.209212	0.521934	2.59589	2.52163	2.67733	2.51872	AT4G14880.1	ATCYS-3A,CYTACS1,OASA1,OLD3	O-acetylserine (thiol) lyase (OAS-TL) isoform A1
Potri.T160100	6	5	3	25	18	32	-2.64837	-1.58772	-3.95919	-0.0744678	-0.847599	0.314035	2.51744	AT1G14550.1		Peroxidase superfamily protein
Potri.001G071400	10	28	19	100	87	86	-0.700836	0.655133	0.645669	2.86719	2.60208	2.72743	2.51589	AT3G50120.1		Plant protein of unknown function (DUF247)
Potri.003G206300	9	26	22	78	69	75	-0.170322	0.61391	0.898788	3.07973	2.94055	2.90336	2.51567	AT4G31980.1
Potri.001G367600	23	20	21	112	145	120	0.098865	-0.137062	-0.0523022	2.36888	2.62152	2.44556	2.51515
Potri.005G006500	194	163	188	1061	1037	1000	3.1479	2.86733	2.99112	5.63205	5.4178	5.50062	2.51395	AT1G09390.1		GDSL-like Lipase/Acylhydrolase superfamily protein
Potri.005G103200	4	7	9	31	44	58	-1.99629	-1.24669	-1.15184	0.676505	1.02687	1.45154	2.51389	AT2G17040.1	anac036,NAC036	NAC domain containing protein 36
Potri.012G054300	197	180	196	1284	993	1042	3.16998	3.01714	3.09609	5.90058	5.3669	5.56816	2.51308	AT3G18280.1		Bifunctional inhibitor/lipid-transfer protein/seed storage 2S albumin superfamily protein
Potri.002G033400	152	116	141	670	851	788	2.84348	2.51101	2.70851	5.07677	5.24379	5.2733	2.51271	AT1G27680.1	APL2	ADPGLC-PPase large subunit
Potri.001G050300	32	35	61	218	264	242	0.610365	0.69521	1.39836	3.35914	3.43917	3.46045	2.51143	AT1G04730.1	CTF18	P-loop containing nucleoside triphosphate hydrolases superfamily protein
Potri.014G149900	7362	5534	9797	44178	43621	39426	8.45632	8.00934	8.80561	11.0745	10.8691	10.8654	2.5096	AT5G48490.1		Bifunctional inhibitor/lipid-transfer protein/seed storage 2S albumin superfamily protein
Potri.013G081600	238	262	239	1457	1445	1378	3.53012	3.58487	3.44737	6.12879	5.94874	6.01296	2.50864	AT3G03130.1
Potri.T144900	5	12	14	67	75	86	0.216701	0.981119	1.14235	3.18637	3.28321	3.40612	2.50381	AT2G36200.1		P-loop containing nucleoside triphosphate hydrolases superfamily protein
Potri.001G385600	8	14	12	23	31	40	-2.2858	-2.03518	-2.08472	0.240406	0.230403	0.641199	2.50204	AT1G53430.1		Leucine-rich repeat transmembrane protein kinase
Potri.T100300	10	14	19	98	131	75	-0.170322	-0.365331	0.0104335	2.32953	2.68753	1.93355	2.50142
Potri.016G072800	5	3	11	37	50	30	-1.54883	-2.68726	-1.02059	0.796799	1.11176	0.314035	2.50108	AT3G52525.1	ATOFP6,OFP6	ovate family protein 6
Potri.005G063700	11	8	1	21	40	33	-0.932162	-1.24669	-3.95919	-0.00575503	0.701294	0.598764	2.50104	AT3G19380.1	PUB25	plant U-box 25
Potri.001G146000	20	30	35	146	165	167	-0.0981719	0.436123	0.605592	2.76274	2.75946	2.9463	2.50064	AT5G07610.1		F-box family protein
Potri.010G091900	2	7	5	24	31	23	-3.1338	-1.58772	-2.08472	0.18269	0.419881	0.0872638	2.50034
Potri.010G056500	19	20	19	87	118	132	-0.170322	-0.137062	-0.258753	2.01919	2.32233	2.58252	2.50012	AT1G27880.1		DEAD/DEAH box RNA helicase family protein
Potri.001G358100	49	46	40	271	265	241	1.20249	1.04454	0.795695	3.65809	3.43369	3.44855	2.49993	AT4G21070.1	ATBRCA1,BRCA1	breast cancer susceptibility1
Potri.002G070100	6230	6663	6000	38719	35172	33537	8.1914	8.24232	8.04444	10.842	10.5355	10.6041	2.4996	AT1G21310.1	ATEXT3,EXT3,RSH	extensin 3
Potri.005G040700	80	130	96	621	558	536	1.87519	2.53329	2.0483	4.85223	4.52034	4.59742	2.49924	AT1G54690.1	G-H2AX,GAMMA-H2AX,H2AXB,HTA3	gamma histone variant H2AX
Potri.019G107300	12	7	24	77	88	114	-0.932162	-1.58772	-0.414872	1.3624	1.40874	1.8088	2.49832	AT4G03500.1		Ankyrin repeat family protein
Potri.002G224200	33	33	30	244	175	165	0.811063	0.69521	0.478212	3.5595	2.96357	2.97147	2.49782	AT4G03965.1		RING/U-box superfamily protein
Potri.009G058900	245	273	238	1345	1555	1371	3.45417	3.56338	3.35369	5.95222	5.97824	5.92874	2.49738	AT3G23890.2	ATTOPII,TOPII	topoisomerase II
Potri.006G034000	466	291	618	2517	2538	2424	4.40691	3.69768	4.7424	6.86919	6.70386	6.77793	2.49675	AT1G68570.1		Major facilitator superfamily protein
Potri.003G083400	27	33	32	177	173	178	0.325636	0.61391	0.478212	3.05582	2.85284	3.01246	2.49572	AT5G43530.1		Helicase protein with RING/U-box domain
Potri.001G129400	1	3	13	28	25	19	-3.87076	-2.68726	-0.686174	0.40087	0.0699387	-0.181923	2.49478	AT5G61320.1	CYP89A3	cytochrome P450, family 89, subfamily A, polypeptide 3
Potri.015G086000	31	20	47	156	204	186	0.694023	-0.0683494	1.0852	2.90337	3.12883	3.16567	2.4942	AT1G13080.1	CYP71B2	cytochrome P450, family 71, subfamily B, polypeptide 2
Potri.010G173500	7	5	2	32	23	32	-1.36826	-2.03518	-3.22223	0.634069	-0.176222	0.415318	2.49176	AT1G79480.1		Carbohydrate-binding X8 domain superfamily protein
Potri.003G131400	67	70	74	409	382	433	1.76344	1.66526	1.75047	4.28737	4.01038	4.36715	2.48978	AT5G41460.1		Protein of unknown function (DUF604)
Potri.009G093100	8	6	8	34	49	45	-1.36826	-1.79417	-1.45669	0.676505	1.02687	1.13259	2.48969	AT1G47230.1	CYCA3;4	CYCLIN A3;4
Potri.001G167900	1118	1097	1275	6320	7205	6275	5.71983	5.6583	5.83576	8.24228	8.24741	8.19301	2.48918	AT5G07990.1	CYP75B1,D501,TT7	Cytochrome P450 superfamily protein
Potri.017G010900	34	20	34	107	164	137	-0.170322	-1.24669	0.237204	1.91671	2.3104	2.04837	2.48883	AT1G19715.1		Mannose-binding lectin superfamily protein
Potri.001G270900	37	34	37	199	221	190	0.773095	0.61391	0.684663	3.22976	3.19517	3.10632	2.48742	AT3G20950.1	CYP705A32	cytochrome P450, family 705, subfamily A, polypeptide 32
Potri.007G090000	12	6	6	29	36	36	-1.36826	-2.32469	-2.08472	0.54526	0.419881	0.7225	2.48707	AT4G39790.1		Protein of unknown function (DUF630 and DUF632)
Potri.008G065000	52	49	62	305	325	281	1.25852	1.07524	1.42163	3.82301	3.73514	3.66453	2.48656	AT2G39980.1		HXXXD-type acyl-transferase family protein
Potri.013G138800	6	8	3	49	23	30	-1.75528	-1.40715	-2.7368	1.19734	-0.0478978	0.463412	2.48644	ATCG00890.1		NADH-Ubiquinone/plastoquinone (complex I) protein
Potri.008G225800	2	7	3	30	20	21	-2.64837	-1.58772	-3.22223	-0.477823	0.280156	0.147385	2.48331	AT4G15830.1		ARM repeat superfamily protein
Potri.015G132900	148	153	159	848	865	886	2.79694	2.78616	2.78227	5.31533	5.16487	5.33761	2.48226	AT5G62200.1		Embryo-specific protein 3, (ATS3)
Potri.006G188700	62	72	67	362	400	368	1.46314	1.62433	1.51113	4.04169	3.9881	4.0185	2.48201	AT2G07690.1	MCM5	Minichromosome maintenance (MCM2/3/5) family protein
Potri.007G108600	7	12	4	49	64	38	-2.2858	-1.79417	-2.37423	0.40087	0.230403	0.365565	2.48085	AT1G77120.1	ADH,ADH1,ATADH,ATADH1	alcohol dehydrogenase 1
Potri.007G144400	23	33	27	135	153	181	0.694023	1.04454	0.963639	3.27188	3.36041	3.51852	2.4806	AT3G59850.1		Pectin lyase-like superfamily protein
Potri.001G070500	226	266	186	1192	1361	1241	3.374	3.57416	3.03705	5.79258	5.80743	5.81403	2.47975	AT1G44900.1	ATMCM2,MCM2	minichromosome maintenance (MCM2/3/5) family protein
Potri.010G220100	157	151	171	937	921	801	2.76828	2.72939	2.8863	5.44219	5.22327	5.16294	2.47864	AT3G07990.1	SCPL27	serine carboxypeptidase-like 27
Potri.T107400	6	3	7	29	21	27	0.773095	0.286746	0.605592	3.10326	3.03776	2.95474	2.47765	AT1G77120.1	ADH,ADH1,ATADH,ATADH1	alcohol dehydrogenase 1
Potri.016G057800	2	10	8	43	36	48	-2.2858	-0.850758	-1.45669	1.10714	0.587338	1.19089	2.47728	AT5G45730.1		Cysteine/Histidine-rich C1 domain family protein
Potri.019G020800	143	113	131	758	746	672	3.46016	3.17427	3.41874	5.95222	5.74569	5.78947	2.4765	AT3G28520.1		P-loop containing nucleoside triphosphate hydrolases superfamily protein
Potri.001G074000	124	116	139	699	776	672	2.50428	2.36957	2.64072	5.02228	4.99463	4.92607	2.47468	AT5G44635.1	MCM6	minichromosome maintenance (MCM2/3/5) family protein
Potri.002G025300	2	9	5	49	29	24	-1.75528	-0.45022	-2.37423	1.70753	0.701294	0.463412	2.47459	AT4G31500.1	ATR4,CYP83B1,RED1,RNT1,SUR2	cytochrome P450, family 83, subfamily B, polypeptide 1
Potri.016G016400	40	38	55	213	177	229	0.652801	0.436123	0.759625	3.22976	2.80265	3.27077	2.474	AT3G21780.1	UGT71B6	UDP-glucosyl transferase 71B6
Potri.011G167000	15	20	31	119	99	108	-0.700836	-0.209212	0.386582	2.55097	2.10487	2.29423	2.4738	AT5G23810.1	AAP7	amino acid permease 7
Potri.009G144600	9	15	17	54	108	74	-1.2078	-0.540418	-0.414872	1.33616	2.15906	1.73235	2.47353	AT3G07350.1		Protein of unknown function (DUF506)
Potri.019G026400	3	4	4	29	20	13	-1.99629	-2.03518	-0.900299	1.28223	0.772553	0.463412	2.47313	AT3G05950.1		RmlC-like cupins superfamily protein
Potri.011G078500	22	20	24	105	136	128	0.0361292	-0.0683494	0.0104335	2.31617	2.55233	2.51567	2.47265	AT1G29380.1		Carbohydrate-binding X8 domain superfamily protein
Potri.T034000	7	17	6	25	40	34	-1.36826	-0.540418	-1.15184	1.4628	1.53706	1.35285	2.47256	AT1G65470.1	FAS1,NFB2	chromatin assembly factor-1 (FASCIATA1) (FAS1)
Potri.003G081500	6	6	11	32	51	49	-1.75528	-1.79417	-1.02059	0.590348	1.08401	1.16203	2.47186	AT4G16820.1	PLA-I{beta]2	alpha/beta-Hydrolases superfamily protein
Potri.007G103500	30	22	54	162	202	175	0.773095	-0.209212	1.39836	3.13403	3.14235	3.12139	2.47181
Potri.001G102400	5139	4403	6963	30906	32148	28988	8.03976	7.78949	8.39753	10.6354	10.5114	10.5024	2.47173	AT4G11650.1	ATOSM34,OSM34	osmotin 34
Potri.006G084500	3	13	6	42	40	30	-2.64837	-0.739727	-1.84372	0.977371	0.737363	0.463412	2.46578	AT3G09430.1
Potri.005G064400	19	22	24	123	128	120	-0.0981719	-0.00276104	0.0705545	2.52798	2.39187	2.45749	2.46523	AT4G39490.1	CYP96A10	cytochrome P450, family 96, subfamily A, polypeptide 10
Potri.014G127500	16	18	26	149	109	91	-0.41133	-0.285161	0.183765	2.74291	2.14571	2.03252	2.46465	AT4G02370.1		Protein of unknown function, DUF538
Potri.008G102600	16	18	31	119	131	111	-0.41133	-0.209212	0.433125	2.46885	2.41432	2.34646	2.46462	AT3G17130.1		Plant invertase/pectin methylesterase inhibitor superfamily protein
Potri.018G031600	59	62	92	313	462	419	1.43909	1.49407	2.03327	3.86948	4.23829	4.25548	2.46407	AT2G25600.1	AKT6,SPIK	Shaker pollen inward K+ channel
Potri.004G037500	1	7	9	26	29	22	-3.87076	-1.58772	-1.29623	0.295901	0.280156	0.0872638	2.46345	AT1G11112.1
Potri.007G044500	233	271	288	1551	1463	1430	3.42997	3.63724	3.69664	6.18774	5.93619	6.03997	2.46214	AT5G67050.1		alpha/beta-Hydrolases superfamily protein
Potri.003G206500	19	34	45	174	210	156	0.377166	0.61391	1.0852	3.14163	3.23356	3.09873	2.46142	AT4G31980.1
Potri.011G063600	4	3	3	22	18	22	-2.2858	-2.68726	-2.7368	0.0598333	-0.393033	0.0245281	2.46009
Potri.012G039300	29	22	21	125	143	133	0.426919	-0.00276104	-0.0523022	2.56233	2.57244	2.60414	2.45967	AT5G22110.1	ATDPB2,CYL2,DPB2	DNA polymerase epsilon subunit B2
Potri.T139300	9	7	2	22	25	19	-1.36826	-2.03518	-3.95919	0.240406	0.328251	-0.609344	2.45927	AT1G11340.1		S-locus lectin protein kinase family protein
Potri.014G019200	163	145	189	1064	869	826	2.89742	2.69026	3.03705	5.628	5.16156	5.22877	2.45871	AT5G48810.1	ATB5-B,ATCB5-D,B5 #3,CB5-D	cytochrome B5 isoform D
Potri.013G036600	4	4	2	15	24	25	-2.2858	-2.32469	-1.63726	0.0598333	0.463603	0.598764	2.45862	AT4G08850.1		Leucine-rich repeat receptor-like protein kinase family protein
Potri.T042200	14	10	14	44	52	62	-2.64837	-3.90965	-1.84372	0.122569	-1.21017	0.147385	2.45754	AT4G08850.1		Leucine-rich repeat receptor-like protein kinase family protein
Potri.010G099600	32	58	31	271	189	201	0.566644	1.47117	0.433125	3.67389	2.9937	3.20156	2.45691	AT1G14600.1		Homeodomain-like superfamily protein
Potri.004G037100	99	83	121	539	603	512	2.1809	1.92324	2.39248	4.66996	4.65372	4.5453	2.45546	AT1G11125.1
Potri.001G440200	43	41	34	181	272	214	1.05207	0.948329	0.564369	3.08762	3.51386	3.2909	2.455	AT5G36110.1	CYP716A1	cytochrome P450, family 716, subfamily A, polypeptide 1
Potri.009G153900	763	713	849	4284	4277	4173	5.12265	4.98416	5.20152	7.6473	7.46444	7.56661	2.45463	AT5G20950.1		Glycosyl hydrolase family protein
Potri.005G222700	77	65	87	425	446	382	1.8389	1.53881	1.90706	4.32787	4.20969	4.11576	2.45436	AT2G31270.1	ATCDT1A,CDT1,CDT1A	homolog of yeast CDT1 A
Potri.010G167200	818	814	662	3698	4802	4162	5.24558	5.18399	4.8663	7.43969	7.63726	7.56936	2.45391	AT1G69530.1	AT-EXP1,ATEXP1,ATEXPA1,ATHEXP ALPHA 1.2,EXP1,EXPA1	expansin A1
Potri.005G233900	113	204	159	948	871	755	2.38348	3.18134	2.79124	5.4696	5.16321	5.09778	2.45242	AT5G10390.1		Histone superfamily protein
Potri.013G143100	9	15	7	59	65	52	-1.2078	-0.540418	-1.45669	1.4628	1.43094	1.24692	2.45162	ATCG00040.1		maturase K
Potri.013G059900	9	13	16	55	98	61	-1.2078	-0.739727	-0.499761	1.3624	2.01957	1.49846	2.45142	AT5G60900.1	RLK1	receptor-like protein kinase 1
Potri.006G004200	72	98	95	460	465	498	1.72419	2.06763	2.03327	4.43371	4.26015	4.50278	2.45091	AT1G55850.1	ATCSLE1,CSLE1	cellulose synthase like E1
Potri.003G089800	231	222	265	1085	1492	1402	3.42997	3.36025	3.56175	5.70433	5.96594	6.02803	2.44923	AT5G46590.1	anac096,NAC096	NAC domain containing protein 96
Potri.013G118500	105	133	143	681	746	685	2.31906	2.63981	2.66042	5.00157	4.98154	4.99313	2.44887	AT2G42570.1	TBL39	TRICHOME BIREFRINGENCE-LIKE 39
Potri.015G099500	56	47	57	270	310	301	1.36446	1.1053	1.30133	3.66338	3.68523	3.76869	2.44887	AT5G50740.1		Heavy metal transport/detoxification superfamily protein
Potri.013G054800	21	23	21	79	131	135	-0.24627	-0.540418	0.0104335	2.00261	2.06285	2.50422	2.44374	AT1G54400.1		HSP20-like chaperones superfamily protein
Potri.001G348200	9	7	1	23	25	29	-1.2078	-1.58772	-3.95919	0.122569	0.0122232	0.415318	2.4424	AT3G27730.1	MER3,RCK	ATP binding;ATP-dependent helicases;DNA helicases
Potri.002G067700	5	5	1	22	26	18	-1.99629	-1.40715	-3.95919	0.0598333	0.125434	-0.257872	2.44227	AT1G76770.1		HSP20-like chaperones superfamily protein
Potri.010G015400	8	6	13	27	38	38	-0.700836	-1.58772	-0.258753	1.68692	1.34003	1.79006	2.44214	AT4G21380.1	ARK3,RK3	receptor kinase 3
Potri.017G099100	411	411	482	2401	2479	2260	4.23602	4.21447	4.39101	6.81086	6.67683	6.68147	2.44036	AT5G15650.1	ATRGP2,RGP2	reversibly glycosylated polypeptide 2
Potri.001G463400	284	321	341	1949	1621	1555	3.76102	3.9084	3.95768	6.59139	6.12841	6.24219	2.4397	AT5G44400.1		FAD-binding Berberine family protein
Potri.001G107800	150	106	187	986	712	722	2.79694	2.28017	3.02949	5.5316	4.88032	5.04146	2.43956	AT4G11650.1	ATOSM34,OSM34	osmotin 34
Potri.005G048700	270	203	328	1146	1379	1267	3.06391	2.6602	3.39542	5.40954	5.49489	5.5418	2.43909	AT4G14880.1	ATCYS-3A,CYTACS1,OASA1,OLD3	O-acetylserine (thiol) lyase (OAS-TL) isoform A1
Potri.018G132800	5	9	3	34	23	34	-1.99629	-1.24669	-2.7368	0.717727	0.0122232	0.641199	2.43895	AT5G07610.1		F-box family protein
Potri.010G135100	3	6	2	22	17	23	-2.64837	-1.79417	-3.22223	0.0598333	-0.473204	0.0872638	2.43821	AT1G26230.1		TCP-1/cpn60 chaperonin family protein
Potri.008G088200	11	4	6	46	46	24	-0.932162	-2.32469	-1.84372	1.10714	0.936672	0.147385	2.43733	AT2G03060.2	AGL30	AGAMOUS-like 30
Potri.018G117900	1	3	3	24	34	26	-1.75528	-0.636633	-3.95919	0.40087	0.374793	0.147385	2.43577	AT1G07390.3	AtRLP1,RLP1	receptor like protein 1
Potri.013G101000	111	98	136	866	755	694	3.40536	3.26361	3.38954	5.97472	5.73458	5.65873	2.43498	AT4G24340.1		Phosphorylase superfamily protein
Potri.002G106100	39	42	29	198	195	212	0.848057	0.914777	0.386582	3.19369	3.00114	3.25719	2.43416	AT5G60930.1		P-loop containing nucleoside triphosphate hydrolases superfamily protein
Potri.010G056000	3	1	7	23	22	16	-3.1338	-3.17269	-1.15184	0.40087	-0.176222	-0.338042	2.43305	AT5G14280.1		DNA-binding storekeeper protein-related
Potri.013G113100	8	5	9	41	41	43	-1.36826	-1.79417	-1.29623	1.07577	0.806904	0.975618	2.4329	AT1G71930.1	ANAC030,VND7	vascular related NAC-domain protein 7
Potri.001G339500	298	379	276	1763	1687	1663	3.76586	4.07334	3.57219	6.35547	6.11819	6.23615	2.43262	AT3G27400.1		Pectin lyase-like superfamily protein
Potri.002G224400	7	7	10	32	60	46	-1.54883	-1.58772	-1.15184	0.590348	1.31638	1.07183	2.43251	AT2G05810.1		ARM repeat superfamily protein
Potri.015G123700	4	8	6	51	51	46	-3.1338	-2.03518	-2.7368	-0.302737	0.178873	-0.513129	2.43239	AT4G08850.1		Leucine-rich repeat receptor-like protein kinase family protein
Potri.012G035000	20	4	8	78	59	49	-0.326441	-1.79417	-1.45669	1.6448	1.3633	0.682422	2.43057	AT3G60470.1		Plant protein of unknown function (DUF247)
Potri.019G017300	74	77	72	457	356	331	1.78268	1.90627	1.80457	4.60827	4.08226	4.11199	2.42974			PtEXT19
Potri.019G078000	14	18	20	85	87	100	-0.811868	-0.540418	0.0705545	2.0518	1.79839	2.19801	2.42925
Potri.004G096800	7	2	2	23	15	23	-2.64837	-2.68726	-2.37423	0.122569	-0.473204	-0.0410603	2.42745	AT1G70250.1		receptor serine/threonine kinase, putative
Potri.012G142300	11	10	16	59	74	63	-0.932162	-1.1023	-0.499761	1.51049	1.69213	1.5439	2.42742	AT5G23870.3		Pectinacetylesterase family protein
Potri.003G181600	11	16	14	103	65	81	-0.811868	0.286746	-0.589959	2.26147	1.88133	2.04837	2.42732	AT3G50170.1		Plant protein of unknown function (DUF247)
Potri.001G078800	71	82	70	364	459	381	1.70415	1.87171	1.61572	4.08565	4.2477	4.127	2.42671	AT4G24250.1	ATMLO13,MLO13	Seven transmembrane MLO family protein
Potri.010G235000	100	96	138	575	621	589	2.20961	2.05228	2.6005	4.73665	4.68407	4.73357	2.42571	AT5G03680.1	PTL	Duplicated homeodomain-like superfamily protein
Potri.013G119500	8	12	22	62	69	91	-1.36826	-0.850758	0.0104335	1.55666	1.4528	2.1101	2.42568	AT3G58100.1	PDCB5	plasmodesmata callose-binding protein 5
Potri.010G031700	3	11	13	59	45	45	-2.64837	-0.971052	-0.686174	1.38816	0.772553	0.872525	2.42486
Potri.002G013700	235	231	206	1316	1119	1180	3.54709	3.37883	3.24048	5.98531	5.62332	5.83246	2.42418	AT1G76160.1	sks5	SKU5 similar 5
Potri.009G038500	9	10	21	70	67	69	-1.2078	-1.1023	-0.186603	1.70753	1.4528	1.65162	2.42313	AT5G05950.1	MEE60	maternal effect embryo arrest 60
Potri.011G102400	7	7	13	42	54	43	-1.54883	-1.40715	-0.789268	1.13784	1.34003	1.04047	2.42134
Potri.008G190000	474	410	534	2474	2643	2455	4.43758	4.19364	4.53932	6.86116	6.76956	6.80268	2.41928	AT1G70370.1	PG2	polygalacturonase 2
Potri.005G209400	18	26	27	146	121	139	-0.170322	0.482666	0.338488	2.83008	2.43643	2.67733	2.41905	AT4G02800.1
Potri.013G066500	7	18	8	37	34	28	-1.2078	-0.365331	-2.37423	1.13784	0.936672	1.21918	2.41695	AT3G03680.1		C2 calcium/lipid-binding plant phosphoribosyltransferase family protein
Potri.001G084400	152	125	173	715	854	812	2.80637	2.49974	2.91937	5.08663	5.16487	5.22703	2.41675	AT4G24120.1	ATYSL1,YSL1	YELLOW STRIPE like 1
Potri.009G148100	387	371	437	2392	2166	1962	4.3882	4.26527	4.50433	6.99451	6.705	6.71538	2.41608	AT5G22580.1		Stress responsive A/B Barrel Domain
Potri.004G214700	289	318	244	1415	1674	1473	3.78983	3.86952	3.40129	6.07627	6.13265	6.08678	2.41586	AT5G60800.2		Heavy metal transport/detoxification superfamily protein
Potri.002G207700	8	11	26	59	84	78	-1.36826	-0.971052	0.183765	1.48684	1.78122	1.84556	2.41511	AT2G47920.1		Kinase interacting (KIP1-like) family protein
Potri.001G340200	123	136	148	678	886	729	2.79694	2.90199	2.55913	5.16324	5.13982	5.19356	2.41486	AT3G01680.1
Potri.015G122000	29	25	19	142	127	121	0.377166	0.286746	0.288735	2.83944	2.61183	2.75668	2.41472	AT5G38280.1	PR5K	PR5-like receptor kinase
Potri.006G094600	25	22	30	143	129	138	0.216701	-0.00276104	0.386582	2.76274	2.44736	2.6568	2.41405	AT2G37960.1
Potri.014G099400	134	134	105	672	661	672	2.63703	2.60867	2.23063	4.99529	4.77581	4.94313	2.41378	AT1G01300.1		Eukaryotic aspartyl protease family protein
Potri.004G042800	9	12	38	81	95	79	-1.36826	-0.850758	0.722631	1.95168	1.98997	1.84556	2.41276	AT2G33793.1
Potri.015G125700	69	72	89	355	364	324	2.07566	1.81827	2.0779	4.53232	4.32381	4.36081	2.41215	AT3G58480.1		calmodulin-binding family protein
Potri.016G043100	13	14	40	75	127	132	-0.597743	-0.540418	0.830884	1.8626	2.41432	2.6671	2.41086	AT2G41560.1	ACA4	autoinhibited Ca(2+)-ATPase, isoform 4
Potri.009G026000	241	280	233	1263	1495	1266	3.5358	3.64238	3.33543	5.90504	5.96689	5.86527	2.41065	AT3G45850.1		P-loop containing nucleoside triphosphate hydrolases superfamily protein
Potri.007G057800	52	82	65	350	381	394	1.53296	1.88909	1.55388	4.04574	3.9881	4.17833	2.41024	AT5G66230.1		Chalcone-flavanone isomerase family protein
Potri.002G100500	17	12	16	70	91	73	-0.326441	-1.24669	-0.414872	1.68692	1.84872	1.69255	2.40913	AT1G35210.1
Potri.002G044800	31	48	35	192	213	200	0.521556	1.13474	0.605592	3.15669	3.14235	3.18731	2.40731	AT3G54650.1	FBL17	RNI-like superfamily protein
Potri.004G062900	12	28	18	100	98	101	-0.811868	0.338276	-0.334702	2.23332	2.00484	2.19801	2.40665	AT5G45700.1		Haloacid dehalogenase-like hydrolase (HAD) superfamily protein
Potri.011G002600	6	1	9	22	35	16	-1.75528	-3.90965	-1.29623	0.0598333	0.587338	-0.422931	2.40655	AT3G21690.1		MATE efflux family protein
Potri.004G004600	53	29	60	180	299	276	1.28574	0.388029	1.42163	3.04776	3.61426	3.63334	2.40567
Potri.018G051300	476	460	515	2347	2823	2607	4.52012	4.42574	4.59412	6.84904	6.94609	6.95868	2.40461	AT5G07990.1	CYP75B1,D501,TT7	Cytochrome P450 superfamily protein
Potri.014G096900	89	96	129	599	591	478	2.02809	2.09784	2.48375	4.798	4.60575	4.43203	2.40296	AT1G09200.1		Histone superfamily protein
Potri.014G178100	10	17	17	76	111	60	-1.06341	-0.365331	-0.414872	1.78715	2.13222	1.42749	2.40277	AT4G13710.1		Pectin lyase-like superfamily protein
Potri.010G189200	5	5	11	31	33	38	-1.99629	-2.03518	-1.15184	0.676505	0.463603	0.907714	2.4004	AT3G55490.1		GINS complex protein
Potri.002G190600	62	53	113	425	354	367	1.70415	1.2998	2.38066	4.48535	3.96547	4.17833	2.39994	AT1G02460.1		Pectin lyase-like superfamily protein
Potri.006G038700	11	14	8	70	62	51	-0.811868	-0.636633	-1.45669	1.70753	1.3633	1.21918	2.39918	AT2G41190.1		Transmembrane amino acid transporter family protein
Potri.018G023200	389	406	409	2185	2279	2024	4.17909	4.24179	4.15802	6.68075	6.55959	6.53654	2.3988	AT2G25270.1
Potri.019G057800	897	777	946	5073	4466	4354	5.36046	5.10808	5.35596	7.88214	7.5218	7.62395	2.39839	AT5G05270.1		Chalcone-flavanone isomerase family protein
Potri.018G035400	190	168	244	1045	1101	1028	3.12548	2.94418	3.43598	5.63205	5.52228	5.55851	2.39819	AT2G25690.1		Protein of unknown function (DUF581)
Potri.013G028800	37	42	55	263	250	197	0.773095	0.914777	1.25026	3.6151	3.37765	3.15838	2.39787	AT1G08880.1	G-H2AX,GAMMA-H2AX,H2AXA,HTA5	Histone superfamily protein
Potri.008G030800	13	12	13	53	103	86	-0.597743	-1.58772	-0.686174	0.94302	1.6549	1.69255	2.3978
Potri.001G311700	1390	1355	1739	7430	8581	7632	5.98877	5.91	6.23761	8.43207	8.46554	8.43496	2.39777	AT5G64260.1	EXL2	EXORDIUM like 2
Potri.009G104600	100	103	109	501	587	549	2.23776	2.22649	2.26963	4.60553	4.6395	4.68115	2.39725	AT1G19190.1		alpha/beta-Hydrolases superfamily protein
Potri.008G143100	2	4	2	21	31	14	-2.2858	-2.32469	-1.45669	0.40087	0.463603	0.260595	2.39627	AT1G65810.1		P-loop containing nucleoside triphosphate hydrolases superfamily protein
Potri.T012400	2	1	10	59	41	56	-3.87076	-3.17269	-3.22223	-1.18409	-1.35456	-0.513129	2.39573	AT5G25610.1	ATRD22,RD22	BURP domain-containing protein
Potri.017G112600	6	3	8	29	29	32	-1.75528	-2.68726	-1.45669	0.450623	0.328251	0.509955	2.39139	AT5G16030.1
Potri.005G184700	20	22	23	88	134	135	-0.0981719	-0.00276104	0.0705545	2.03559	2.47966	2.61482	2.39107	AT1G44000.1
Potri.017G098400	15	10	23	51	38	49	-2.64837	-3.17269	-2.37423	-0.387626	-0.0478978	-0.609344	2.38998	AT3G51550.1	FER	Malectin/receptor-like protein kinase family protein
Potri.014G118200	295	321	343	1706	1757	1606	3.76102	3.83854	3.88839	6.30734	6.17764	6.17878	2.38994	AT2G47260.1	ATWRKY23,WRKY23	WRKY DNA-binding protein 23
Potri.009G006100	18	15	23	105	97	98	-0.24627	-0.540418	0.0705545	2.28908	2.01957	2.1693	2.38983	AT5G04320.2		Shugoshin C terminus
Potri.018G042100	21	16	40	112	118	117	-0.170322	-0.540418	0.478212	2.40718	2.21129	2.34646	2.38906	AT1G67280.1		Glyoxalase/Bleomycin resistance protein/Dioxygenase superfamily protein
Potri.014G019300	10	3	4	34	26	25	-1.06341	-2.68726	-2.37423	0.717727	0.125434	0.2051	2.38712	AT4G24220.1	AWI31,VEP1	NAD(P)-binding Rossmann-fold superfamily protein
Potri.001G012200	1404	1426	1470	6926	8207	7503	6.03863	6.00374	6.01761	8.35965	8.42706	8.4325	2.38692	AT5G13000.1	ATGSL12,gsl12	glucan synthase-like 12
Potri.017G009900	366	350	300	1616	1964	1761	4.04213	3.96277	3.7014	6.21589	6.32492	6.31362	2.38647	AT3G25500.1	AFH1,AHF1,ATFH1,FH1	formin homology 1
Potri.004G231500	42	22	34	118	172	138	1.23078	0.61391	1.19731	3.27188	3.62873	3.27751	2.38604	AT5G49760.1		Leucine-rich repeat protein kinase family protein
Potri.018G019600	91	135	89	470	603	558	2.07566	2.61913	2.09247	4.53521	4.6748	4.7262	2.38454	AT2G25050.1		Actin-binding FH2 (Formin Homology) protein
Potri.001G395100	15	4	16	47	53	59	-0.501528	-2.32469	-0.258753	1.28223	1.21769	1.58796	2.38432	AT5G53980.1	ATHB52,HB52	homeobox protein 52
Potri.007G002600	5	4	2	32	10	27	-1.99629	-2.32469	-3.22223	0.590348	-1.21017	0.314035	2.38363	AT1G78980.1	SRF5	STRUBBELIG-receptor family 5
Potri.002G222800	13	9	13	71	55	62	-0.700836	-1.24669	-0.789268	1.72785	1.19193	1.52136	2.38234	AT5G47540.1		Mo25 family protein
Potri.004G086000	120	122	130	591	694	695	2.49264	2.48838	2.66042	4.84991	4.90432	5.03948	2.38226	AT5G37660.2	PDLP7	plasmodesmata-located protein 7
Potri.014G019400	337	261	393	1593	1719	1578	3.78507	3.27026	3.8758	6.0979	6.03368	5.94789	2.38143	AT4G24220.2	AWI31,VEP1	NAD(P)-binding Rossmann-fold superfamily protein
Potri.010G231500	145	173	156	852	788	824	2.7586	3.04066	2.76418	5.36158	5.06196	5.29339	2.3811	AT2G36690.1		2-oxoglutarate (2OG) and Fe(II)-dependent oxygenase superfamily protein
Potri.003G195000	11	9	11	64	57	47	-0.932162	-1.24669	-1.02059	1.57921	1.243	1.13259	2.38095
Potri.015G128700	71	82	85	394	439	446	1.8389	1.88909	1.93966	4.22798	4.20648	4.38286	2.38094	AT5G62350.1		Plant invertase/pectin methylesterase inhibitor superfamily protein
Potri.019G105600	6	2	3	24	21	19	-1.75528	-3.17269	-2.7368	0.240406	-0.558093	-0.181923	2.37923
Potri.002G187400	504	536	510	2645	2829	2516	4.51438	4.54293	4.44595	6.94655	6.85925	6.83389	2.37885	AT1G02520.1	PGP11	P-glycoprotein 11
Potri.011G069500	71	57	63	373	327	308	1.9106	1.37575	1.55388	4.19916	3.88736	3.89242	2.3787	AT4G18760.1	AtRLP51,RLP51	receptor like protein 51
Potri.006G178500	109	91	144	595	571	598	2.31906	2.02109	2.63077	4.78836	4.57867	4.75788	2.37807	AT4G30440.1	GAE1	UDP-D-glucuronate 4-epimerase 1
Potri.001G404700	16	11	19	80	80	82	-0.41133	-0.971052	-0.258753	1.88086	1.72843	1.899	2.37789	AT3G15520.1		Cyclophilin-like peptidyl-prolyl cis-trans isomerase family protein
Potri.009G054300	71	110	80	440	427	492	1.72419	2.30629	1.78676	4.35425	4.13392	4.47665	2.3778	AT4G12620.1	ATORC1B,ORC1B,UNE13	origin of replication complex 1B
Potri.010G040800	11	8	6	45	45	39	-0.597743	0.233306	-0.900299	2.09936	2.091	1.65162	2.37531	AT1G70370.1	PG2	polygalacturonase 2
Potri.013G136700	42	75	43	346	225	224	0.953667	1.62433	0.865236	4.02946	3.23356	3.33681	2.37524	ATCG00720.1		photosynthetic electron transfer B
Potri.001G194500	22	29	40	96	107	106	-0.170322	0.338276	0.288735	2.67127	2.36906	2.57159	2.37515	AT2G28120.1		Major facilitator superfamily protein
Potri.001G045500	6	17	13	38	31	32	-3.1338	-2.03518	-1.84372	0.240406	0.0699387	-0.181923	2.37461	AT1G15950.1	ATCCR1,CCR1,IRX4	cinnamoyl coa reductase 1
Potri.014G155900	81	65	91	396	440	380	1.9106	1.51661	1.97154	4.22083	4.18705	4.11576	2.37398	AT2G32590.1
Potri.002G022800	153	156	134	723	800	762	2.80637	2.80459	2.57997	5.11004	5.06196	5.13166	2.37243	AT1G75730.1
Potri.014G048100	19	7	15	53	78	67	-0.170322	-1.79417	-0.499761	1.22619	1.61668	1.79006	2.37176
Potri.009G096600	899	879	1104	4700	5374	4831	5.39055	5.32477	5.61382	7.81071	7.82155	7.81475	2.37146	AT4G34200.1	EDA9	D-3-phosphoglycerate dehydrogenase
Potri.011G068500	7	8	6	22	59	34	-1.54883	-1.40715	-2.08472	0.0598333	1.29233	0.641199	2.36999	AT3G47570.1		Leucine-rich repeat protein kinase family protein
Potri.019G042500	82	68	109	436	478	447	2.13673	1.72455	2.29505	4.43989	4.42127	4.40766	2.36874	AT1G64980.1		Nucleotide-diphospho-sugar transferases superfamily protein
Potri.002G126300	212	195	228	1079	1184	1036	3.3025	3.11641	3.27921	5.64279	5.61365	5.54739	2.36866	AT4G25000.1	AMY1,ATAMY1	alpha-amylase-like
Potri.001G463300	2331	2356	2343	13777	11631	11220	6.72884	6.70904	6.66438	9.3225	8.90252	8.99127	2.36865	AT2G34790.1	EDA28,MEE23	FAD-binding Berberine family protein
Potri.012G069800	585	596	608	2860	3497	2979	4.74517	4.73059	4.73081	7.05507	7.17456	7.07885	2.36848	AT3G47730.1	ABCA2,ATATH1,ATH1	ATP-binding cassette A2
Potri.017G098100	187	138	242	933	975	964	3.34841	2.84078	3.58255	5.68627	5.54916	5.65356	2.36828	AT3G29780.1	RALFL27	ralf-like 27
Potri.006G048600	55	55	51	287	310	261	1.36446	1.35088	1.25026	3.77987	3.71719	3.56885	2.36808	AT3G10310.1		P-loop nucleoside triphosphate hydrolases superfamily protein with CH (Calponin Homology) domain
Potri.T021900	10	11	30	46	73	55	-1.06341	-1.79417	0.521934	1.41347	1.86512	1.49846	2.36774	AT4G27290.1		S-locus lectin protein kinase family protein
Potri.014G050700	7	1	5	27	21	14	-1.54883	-3.90965	-2.08472	0.18269	-0.110634	-0.513129	2.36769	AT5G51160.1		Ankyrin repeat family protein
Potri.016G037100	53	32	77	282	266	244	1.28574	0.482666	1.82217	3.73037	3.48763	3.50134	2.36669
Potri.002G041100	5	8	13	36	52	43	-1.99629	-1.40715	-0.789268	0.757805	1.08401	1.07183	2.36645	AT2G42440.1		Lateral organ boundaries (LOB) domain family protein
Potri.001G180500	25	13	29	112	110	108	0.216701	-0.636633	0.433125	2.48087	2.28626	2.35922	2.36492	AT2G25735.1
Potri.001G281900	195	198	199	1059	1008	999	3.18452	3.14563	3.11048	5.63877	5.38549	5.51638	2.36478	AT2G30140.1		UDP-Glycosyltransferase superfamily protein
Potri.015G044500	522	593	581	3053	2891	2894	4.46165	4.6564	4.54728	7.04801	6.77662	6.94127	2.36403	AT3G18280.1		Bifunctional inhibitor/lipid-transfer protein/seed storage 2S albumin superfamily protein
Potri.013G041600	2459	1685	3592	12721	13217	12193	6.79901	6.21576	7.25897	9.19933	9.07804	9.09688	2.36371	AT3G04720.1	HEL,PR-4,PR4	pathogenesis-related 4
Potri.013G146600	12	16	8	42	39	39	-1.36826	-0.739727	-1.29623	1.30945	1.21769	1.16203	2.36339	AT4G31980.1
Potri.017G083200	163	214	178	869	1037	992	2.90622	3.29002	2.95967	5.34359	5.41641	5.48469	2.36306	AT5G48600.2	ATCAP-C,ATSMC3,ATSMC4,SMC3	structural maintenance of chromosome 3
Potri.001G056200	26	29	15	124	115	103	0.325636	0.436123	-0.499761	2.61783	2.34588	2.37188	2.36122	AT1G27950.1	LTPG1	glycosylphosphatidylinositol-anchored lipid protein transfer 1
Potri.010G049800	20	16	27	96	106	96	0.652801	-0.285161	0.564369	2.68172	2.83631	2.48104	2.36075	AT1G13130.1		Cellulase (glycosyl hydrolase family 5) protein
Potri.001G085100	21	32	36	159	137	155	-0.0294591	0.482666	0.645669	2.88539	2.52163	2.81345	2.36024	AT1G64640.1	AtENODL8,ENODL8	early nodulin-like protein 8
Potri.002G083400	157	143	162	762	853	793	2.88857	2.74856	2.90293	5.21634	5.19436	5.20951	2.35953	AT1G77580.2		Plant protein of unknown function (DUF869)
Potri.019G108500	28	55	64	282	227	226	0.773095	1.04454	0.830884	3.3977	3.10142	3.24348	2.35906
Potri.006G010900	70	71	93	399	408	356	1.38977	1.5822	1.85672	4.08171	3.90332	3.93994	2.35829	AT5G45540.1		Protein of unknown function (DUF594)
Potri.016G137600	24	15	46	90	132	113	-0.170322	-0.739727	0.478212	1.8441	2.27403	2.52703	2.35744	AT3G26330.1	CYP71B37	cytochrome P450, family 71, subfamily B, polypeptide 37
Potri.T162500	18	18	23	87	104	105	-0.24627	-0.540418	-0.186603	2.06783	1.86512	2.18373	2.35711	AT4G10265.1		Wound-responsive family protein
Potri.005G100000	46	55	47	250	275	231	1.08343	1.32556	1.0257	3.57641	3.51905	3.40612	2.35639	AT2G17620.1	CYCB2;1	Cyclin B2;1
Potri.007G099800	143	157	161	776	838	759	2.70918	2.80459	2.79124	5.16882	5.10401	5.10158	2.35516	AT5G63810.1	BGAL10	beta-galactosidase 10
Potri.016G098500	11	10	11	48	69	52	-0.932162	-1.1023	-1.02059	1.19734	1.53706	1.24692	2.35332	AT3G10130.1		SOUL heme-binding family protein
Potri.005G014900	15	29	28	77	91	78	-0.0981719	0.655133	0.865236	2.58479	2.87729	3.0365	2.35326	AT4G21390.1	B120	S-locus lectin protein kinase family protein
Potri.014G013300	60	87	75	405	392	345	1.41464	1.9566	1.75047	4.23509	3.99184	3.96939	2.35233	AT1G59540.1	ZCF125	P-loop containing nucleoside triphosphate hydrolases superfamily protein
Potri.001G162400	1092	1041	1292	6086	5958	5442	5.64297	5.53674	5.79959	8.14906	7.94067	7.94617	2.34998	AT3G14310.1	ATPME3,PME3	pectin methylesterase 3
Potri.008G170100	350	344	348	1721	1778	1799	3.97682	3.9169	3.85459	6.30987	6.1628	6.32668	2.34978	AT5G46050.1	ATPTR3,PTR3	peptide transporter 3
Potri.003G210400	40	29	46	191	217	180	0.919316	0.388029	1.0257	3.17161	3.17559	3.0365	2.34977	AT5G12890.1		UDP-Glycosyltransferase superfamily protein
Potri.011G029100	16	15	23	109	110	116	0.098865	-0.285161	0.338488	2.45672	2.2617	2.50422	2.34954	AT4G23220.1	CRK14	cysteine-rich RLK (RECEPTOR-like protein kinase) 14
Potri.010G122600	19	3	2	26	33	19	-0.170322	-2.68726	-3.22223	0.450623	0.506038	-0.0410603	2.34855	AT1G68350.1
Potri.001G240600	1516	1552	1748	8136	8461	8062	6.20115	6.20105	6.32351	8.65801	8.52543	8.59193	2.34824	AT1G03230.1		Eukaryotic aspartyl protease family protein
Potri.015G091100	13	9	22	86	75	59	-0.700836	-1.24669	-0.0523022	2.00261	1.63592	1.42749	2.3458	AT3G48490.1
Potri.002G024500	35	37	55	242	183	213	0.652801	0.69521	1.25026	3.48386	2.91715	3.28422	2.34556	AT1G75590.1		SAUR-like auxin-responsive protein family
Potri.017G055800	18	14	15	85	83	82	-0.24627	-0.540418	-0.589959	2.00261	1.76384	1.899	2.34535	AT3G07130.1	ATPAP15,PAP15	purple acid phosphatase 15
Potri.016G026000	30	33	30	137	129	114	0.216701	0.436123	0.183765	2.59589	2.70585	2.56058	2.34515	AT1G66350.1	RGL,RGL1	RGA-like 1
Potri.017G083000	1895	1751	2090	10421	9725	9148	6.44023	6.28305	6.50126	8.92491	8.64462	8.6964	2.34482	AT5G15230.1	GASA4	GAST1 protein homolog 4
Potri.014G181600	26	34	41	159	188	162	0.272197	0.61391	0.830884	2.90337	2.97116	2.88582	2.34423	AT4G36660.1		Protein of unknown function (DUF1195)
Potri.001G270600	1276	1323	1477	4802	4914	4458	5.53225	5.59086	5.79959	8.05745	7.94694	7.95487	2.34341	AT1G12740.1	CYP87A2	cytochrome P450, family 87, subfamily A, polypeptide 2
Potri.005G015700	4	3	4	34	19	16	-5.45572	-5.49461	-2.7368	-1.52513	-2.43256	-2.65997	2.34127	AT1G74190.1	AtRLP15,RLP15	receptor like protein 15
Potri.001G408700	6	5	9	31	38	36	-1.75528	-2.03518	-1.29623	0.54526	0.6643	0.7225	2.33881	AT4G21440.1	ATM4,ATMYB102,MYB102	MYB-like 102
Potri.001G351000	181	183	220	1115	961	918	3.0481	3.04066	3.25998	5.69533	5.30666	5.37895	2.33852	AT3G28200.1		Peroxidase superfamily protein
Potri.011G134900	906	803	1082	4864	4737	4498	5.38112	5.15913	5.53999	7.82404	7.60925	7.66983	2.33838	AT5G54770.1	THI1,THI4,TZ	thiazole biosynthetic enzyme, chloroplast (ARA6) (THI1) (THI4)
Potri.009G121500	174	201	147	817	904	927	3.0078	3.16716	2.68946	5.2571	5.22008	5.39299	2.33746	AT2G16440.1	MCM4	Minichromosome maintenance (MCM2/3/5) family protein
Potri.004G077500	11	10	15	64	52	78	0.216701	-0.285161	-0.117891	2.26147	2.28626	2.26738	2.33695	AT1G65810.1		P-loop containing nucleoside triphosphate hydrolases superfamily protein
Potri.016G014400	74	61	87	379	365	345	1.85716	1.42425	1.82217	4.10908	4.00669	4.00232	2.33689	AT1G07250.1	UGT71C4	UDP-glucosyl transferase 71C4
Potri.002G098400	41	54	58	264	240	270	0.919316	1.24685	1.32621	3.60964	3.3014	3.62279	2.3368	AT1G22360.1	AtUGT85A2,UGT85A2	UDP-glucosyl transferase 85A2
Potri.005G117800	12	8	11	65	39	60	-0.811868	-1.40715	-1.02059	1.6014	0.701294	1.52136	2.33586	AT5G66330.1		Leucine-rich repeat (LRR) family protein
Potri.006G041500	89	116	99	482	550	501	2.02809	2.34459	2.1069	4.48535	4.49949	4.50278	2.33564	AT3G57060.2		binding
Potri.019G125000	51	50	35	218	255	205	1.23078	1.1636	0.605592	3.35262	3.41153	3.21567	2.33507	AT4G03210.1	XTH9	xyloglucan endotransglucosylase/hydrolase 9
Potri.006G109100	922	892	1022	4653	5137	4692	5.48899	5.39641	5.56894	7.85034	7.78701	7.8237	2.33457	AT3G56400.1	ATWRKY70,WRKY70	WRKY DNA-binding protein 70
Potri.004G131600	243	303	258	1365	1419	1262	3.47205	3.75568	3.47544	5.99582	5.87274	5.83931	2.3343	AT5G46280.1	MCM3	Minichromosome maintenance (MCM2/3/5) family protein
Potri.011G138900	27	20	30	141	135	119	0.272197	-0.137062	0.478212	2.6921	2.47966	2.45749	2.33335	AT4G30580.1	ATS2,EMB1995,LPAT1	Phospholipid/glycerol acyltransferase family protein
Potri.010G017800	3	8	4	22	24	35	-3.1338	-1.40715	-2.37423	-0.0744678	-0.317084	0.509955	2.33289	AT4G27290.1		S-locus lectin protein kinase family protein
Potri.015G057300	90	119	96	493	536	522	2.04412	2.40625	2.09247	4.52653	4.45686	4.56196	2.33263	AT5G08020.1	ATRPA70B,RPA70B	RPA70-kDa subunit B
Potri.008G073800	353	350	397	1948	1929	1671	4.222	4.17958	4.199	6.68919	6.50506	6.4065	2.33263	AT5G05390.1	LAC12	laccase 12
Potri.005G026500	164	174	189	905	903	828	2.92365	2.96891	3.02949	5.42829	5.23908	5.25804	2.33175	AT5G27670.1	HTA7	histone H2A 7
Potri.014G189600	39	57	26	199	202	209	0.848057	1.35088	0.288735	3.19369	3.04497	3.23658	2.33161	AT5G01630.1	ATBRCA2(V),BRCA2(V),BRCA2B	BRCA2-like B
Potri.019G120000	23	36	40	131	182	168	0.098865	0.69521	0.795695	2.66074	2.96357	2.96313	2.33076	AT4G03230.1		S-locus lectin protein kinase family protein
Potri.005G088700	21	25	30	107	166	122	-0.0294591	0.233306	0.386582	2.32953	2.7682	2.46931	2.33075	AT5G08350.1		GRAM domain-containing protein / ABA-responsive protein-related
Potri.005G145300	1068	1050	1175	5610	5750	5289	5.62042	5.55591	5.6732	8.03877	7.89474	7.91111	2.33041	AT5G67360.1	ARA12	Subtilase family protein
Potri.014G022900	70	53	53	266	307	315	1.68383	1.2998	1.22403	3.66338	3.67131	3.85235	2.32966	AT3G16150.1		N-terminal nucleophile aminohydrolases (Ntn hydrolases) superfamily protein
Potri.008G120000	1513	1737	1489	7801	8440	7853	6.19578	6.32995	6.09383	8.55551	8.50694	8.54364	2.32896	AT1G68560.1	ATXYL1,TRG1,XYL1	alpha-xylosidase 1
Potri.002G027400	10	2	6	28	23	21	-1.06341	-3.90965	-1.84372	0.40087	-0.110634	-0.109773	2.32783	AT1G75640.1		Leucine-rich receptor-like protein kinase family protein
Potri.007G003900	132	99	181	640	736	659	2.59412	2.17072	2.98332	4.90449	4.9357	4.90227	2.32764	AT3G13000.2		Protein of unknown function, DUF547
Potri.016G009200	24	9	12	75	83	60	0.325636	-1.1023	-0.789268	2.00261	1.88133	1.49846	2.32532	AT4G16447.1
Potri.002G048900	24	34	33	153	149	152	0.158986	0.61391	0.521934	2.83944	2.63113	2.82269	2.32517	AT3G18670.1		Ankyrin repeat family protein
Potri.016G064200	18	13	25	105	90	89	-0.24627	-0.739727	0.183765	2.28908	1.89736	2.01649	2.32413	AT5G06590.1
Potri.T023300	4	8	9	25	18	22	-3.1338	-0.850758	-2.08472	0.34934	0.463603	0.0872638	2.32373	AT4G27300.1		S-locus lectin protein kinase family protein
Potri.013G046500	110	96	137	537	642	537	2.33218	2.09784	2.56959	4.64078	4.72731	4.6028	2.3227	AT1G07090.1	LSH6	Protein of unknown function (DUF640)
Potri.008G086000	6	5	9	34	30	41	-1.75528	-2.03518	-1.29623	0.676505	0.328251	0.907714	2.3216	AT1G69600.1	ATHB29,ZFHD1	zinc finger homeodomain 1
Potri.004G231200	38	35	67	160	214	213	0.158986	-0.00276104	0.830884	2.31617	2.85284	2.77585	2.32136	AT5G49760.1		Leucine-rich repeat protein kinase family protein
Potri.001G343800	86	93	100	443	488	469	2.01188	2.11272	2.1069	4.39929	4.37622	4.42294	2.32091	AT3G01600.1	anac044,NAC044	NAC domain containing protein 44
Potri.007G096200	28	5	13	57	87	60	0.377166	-2.03518	-0.686174	1.3624	1.78122	1.42749	2.32069	AT2G22420.1		Peroxidase superfamily protein
Potri.019G060400	2	5	1	16	33	20	-1.75528	-2.32469	-2.08472	-0.302737	0.54726	0.509955	2.31974	AT4G08850.1		Leucine-rich repeat receptor-like protein kinase family protein
Potri.004G145800	427	521	334	1966	2369	1994	4.28068	4.53743	3.85459	6.51452	6.60788	6.49521	2.31961	AT3G19050.1	POK2	phragmoplast orienting kinesin 2
Potri.017G092100	29	36	46	182	215	160	0.426919	0.69521	0.995003	3.07181	3.14235	2.86807	2.31937	AT5G15510.1		TPX2 (targeting protein for Xklp2) protein family
Potri.010G105200	15	25	9	84	86	104	-0.170322	0.61391	-1.02059	2.00261	2.28626	2.04837	2.3189	AT1G14790.1	ATRDRP1,RDR1	RNA-dependent RNA polymerase 1
Potri.008G159300	36	28	46	189	202	156	0.773095	0.388029	1.05576	3.20823	3.09448	2.87697	2.31772	AT3G22930.1	CML11	calmodulin-like 11
Potri.009G005400	43	27	54	259	236	213	1.48679	1.19189	1.46707	3.73037	3.66196	3.71009	2.31757	AT2G36830.1	GAMMA-TIP,GAMMA-TIP1,TIP1;1	gamma tonoplast intrinsic protein
Potri.005G027900	19	10	7	42	63	60	-0.501528	-1.24669	-1.63726	0.676505	1.3633	1.47519	2.31722	AT4G02570.1	ATCUL1,AXR6,CUL1	cullin 1
Potri.010G072200	295	433	189	1486	1521	1408	3.81807	4.35244	3.18036	6.19323	6.04812	6.04591	2.31721
Potri.010G150700	6885	5953	8877	35387	37662	34868	8.28332	8.03445	8.56755	10.6646	10.5732	10.6024	2.31633	AT3G17210.1	ATHS1,HS1	heat stable protein 1
Potri.001G264000	224	208	200	1044	1079	978	3.42386	3.27688	3.15975	5.67061	5.58053	5.55157	2.31589	AT3G23890.2	ATTOPII,TOPII	topoisomerase II
Potri.003G017900	3	8	5	25	20	17	-3.87076	-1.40715	-2.08472	0.122569	-0.244935	-0.257872	2.3158
Potri.007G108300	28	16	36	132	91	109	0.521556	-0.739727	0.386582	2.76274	2.06285	2.32058	2.31359	AT5G64620.1	ATC/VIF2,C/VIF2	cell wall / vacuolar inhibitor of fructosidase 2
Potri.003G046200	944	924	1086	4813	5259	4644	5.50645	5.42201	5.6549	7.881	7.84343	7.79873	2.31231	AT4G19410.1		Pectinacetylesterase family protein
Potri.009G090900	28	24	28	111	166	129	0.377166	0.120096	0.288735	2.36888	2.77689	2.54948	2.31156	AT1G49870.1
Potri.003G144300	51	36	79	286	237	250	1.25852	0.61391	1.75047	3.75533	3.31339	3.5242	2.31021	AT2G47460.1	ATMYB12,MYB12,PFG1	myb domain protein 12
Potri.001G148600	64	81	100	396	426	380	1.5777	1.8363	2.12118	4.23509	4.14066	4.10443	2.30872	AT1G32740.1		SBP (S-ribonuclease binding protein) family protein
Potri.002G210000	25	16	30	100	128	124	0.216701	-0.45022	0.386582	2.21903	2.36906	2.49268	2.30848	AT1G74680.1		Exostosin family protein
Potri.009G104000	7	7	6	27	41	29	-0.932162	-1.24669	-1.45669	1.22619	1.11176	0.942066	2.30821	AT2G03550.1		alpha/beta-Hydrolases superfamily protein
Potri.013G137300	5	8	9	43	28	45	-1.99629	-1.40715	-1.29623	1.01092	0.230403	1.04047	2.30663	ATCG00720.1		photosynthetic electron transfer B
Potri.004G199300	28	29	30	148	159	137	0.377166	0.436123	0.386582	2.81115	2.69672	2.61482	2.30647	AT2G27310.1		F-box family protein
Potri.009G102700	71	85	122	403	511	443	1.70415	1.94001	2.40421	4.23864	4.40173	4.33842	2.3055	AT5G03260.1	LAC11	laccase 11
Potri.001G412500	548	582	408	4275	1795	2088	4.64625	4.68405	4.14409	7.63323	6.20929	6.56782	2.30522
Potri.T113300	26	29	21	117	146	135	0.610365	0.772172	0.521934	2.89441	3.05929	2.85009	2.30475	AT1G18370.1	ATNACK1,HIK,NACK1	ATP binding microtubule motor family protein
Potri.005G214000	13	14	13	70	63	72	-0.700836	-0.636633	-0.789268	1.70753	1.3862	1.71258	2.30438	AT1G03070.1		Bax inhibitor-1 family protein
Potri.007G045100	1526	1400	1880	7516	8553	7680	6.12877	5.97757	6.36236	8.46384	8.46923	8.4507	2.30393	AT5G67090.1		Subtilisin-like serine endopeptidase family protein
Potri.T084500	18	24	21	123	135	143	0.158986	-0.0683494	-0.117891	2.21903	2.38051	2.26738	2.3037	AT5G60900.1	RLK1	receptor-like protein kinase 1
Potri.014G001500	19	27	11	123	145	120	1.08343	0.880425	0.338488	2.87632	3.0664	3.24348	2.30334	AT1G78955.1	CAMS1	camelliol C synthase 1
Potri.014G055400	860	790	1017	3885	4324	4202	5.40769	5.26111	5.61761	7.72137	7.68652	7.7908	2.30233	AT3G17380.1		TRAF-like family protein
Potri.003G197300	27	18	17	129	130	120	-0.326441	-0.540418	-1.45669	1.68692	1.40874	1.47519	2.30205	AT3G13080.1	ATMRP3,MRP3	multidrug resistance-associated protein 3
Potri.008G195800	126	173	101	688	613	595	2.45717	2.83182	2.1069	4.98267	4.60818	4.71134	2.3016	AT5G18700.1	EMB3013,RUK	Protein kinase family protein with ARM repeat domain
Potri.002G120700	462	449	548	2282	2485	2368	4.50573	4.44937	4.70021	6.84904	6.82614	6.88775	2.30072	AT4G24220.1	AWI31,VEP1	NAD(P)-binding Rossmann-fold superfamily protein
Potri.008G094000	76	64	77	329	387	369	1.80166	1.51661	1.78676	3.94519	3.99184	4.066	2.29938	AT1G69310.1	ATWRKY57,WRKY57	WRKY DNA-binding protein 57
Potri.002G179000	15	15	23	81	97	83	-0.501528	-0.540418	0.0104335	1.91671	2.03414	1.91638	2.29789	AT3G61930.1
Potri.015G084500	10	9	8	43	54	41	-1.06341	-1.24669	-1.45669	1.01092	1.21769	0.872525	2.29764	AT5G48270.1		Plant protein of unknown function (DUF868)
Potri.002G230200	8	15	13	76	54	59	-1.36826	-0.209212	-0.789268	1.8441	1.29233	1.42749	2.29717	AT1G05230.1	HDG2	homeodomain GLABROUS 2
Potri.007G048700	35	42	43	203	218	195	0.694023	0.981119	0.931578	3.24394	3.18868	3.06795	2.29592	AT5G67270.1	ATEB1C,ATEB1H1,EB1C	end binding protein 1C
Potri.002G121500	19	22	17	120	101	88	0.158986	-0.00276104	-0.414872	2.53952	2.07699	2.01649	2.29566	AT1G47230.1	CYCA3;4	CYCLIN A3;4
Potri.019G055200	576	548	648	2719	3075	2914	4.71044	4.60736	4.82326	6.99293	6.98927	7.04764	2.29521	AT1G08450.1	AtCRT3,CRT3,EBS2,PSL1	calreticulin 3
Potri.018G130300	59	56	95	296	339	311	1.5555	1.5822	2.17694	4.05783	4.08576	4.07377	2.295	AT1G80130.1		Tetratricopeptide repeat (TPR)-like superfamily protein
Potri.003G159300	17	37	18	81	138	105	-0.41133	0.734205	-0.334702	1.95168	2.56242	2.32058	2.29348	AT3G50120.1		Plant protein of unknown function (DUF247)
Potri.003G142500	368	361	376	1882	1963	1785	4.02608	4.0112	4.05017	6.37895	6.28283	6.30623	2.29255	AT4G23990.1	ATCSLG3,CSLG3	cellulose synthase like G3
Potri.004G231600	42	35	52	212	264	235	1.05207	0.772172	1.25026	3.07973	3.43369	3.42446	2.29069	AT5G49760.1		Leucine-rich repeat protein kinase family protein
Potri.016G020800	34	34	38	224	152	170	0.0361292	0.388029	0.433125	2.96458	2.21129	2.60414	2.28985	AT1G22340.1	AtUGT85A7,UGT85A7	UDP-glucosyl transferase 85A7
Potri.002G210300	9	3	9	25	15	23	-1.75528	-2.32469	-1.63726	0.450623	0.125434	0.598764	2.28862	AT1G65470.1	FAS1,NFB2	chromatin assembly factor-1 (FASCIATA1) (FAS1)
Potri.004G086600	49	64	31	206	262	257	1.51006	1.72455	0.830884	3.45976	3.6094	3.83874	2.28834	AT2G38540.1	ATLTP1,LP1,LTP1	lipid transfer protein 1
Potri.018G072500	88	109	72	488	433	392	2.01188	2.28017	1.65552	4.50903	4.15407	4.14922	2.28793	AT4G13370.1		Plant protein of unknown function (DUF936)
Potri.003G030400	17	5	11	53	57	44	-0.326441	-2.68726	-0.900299	1.10714	0.967369	0.872525	2.28793	AT1G49390.1		2-oxoglutarate (2OG) and Fe(II)-dependent oxygenase superfamily protein
Potri.015G087800	3318	3291	3511	15109	18129	16308	7.36306	7.28736	7.36104	9.58039	9.65545	9.63387	2.28662	AT5G63180.1		Pectin lyase-like superfamily protein
Potri.002G034700	65	63	49	236	319	303	1.59956	1.47117	1.0852	3.47186	3.73067	3.7877	2.28635	AT1G75260.1		oxidoreductases, acting on NADH or NADPH
Potri.003G135200	30	12	23	120	103	92	0.475013	-0.739727	0.12827	2.50462	2.10487	2.12513	2.2863
Potri.002G216000	8	10	22	59	60	59	-1.36826	-1.24669	-0.0523022	1.4628	1.31638	1.45154	2.28623	AT1G54790.3		GDSL-like Lipase/Acylhydrolase superfamily protein
Potri.008G126300	15	21	27	115	96	99	-0.501528	-0.0683494	0.237204	2.41973	1.97494	2.1693	2.28444	AT2G01120.1	ATORC4,ORC4	origin recognition complex subunit 4
Potri.005G108400	169	159	203	771	958	864	2.94942	2.8228	3.1318	5.1595	5.30064	5.29339	2.28253	AT1G21740.1		Protein of unknown function (DUF630 and DUF632)
Potri.011G039300	7	15	8	48	27	35	-1.99629	-0.137062	-2.08472	1.01092	0.463603	1.19089	2.28243	AT1G11330.1		S-locus lectin protein kinase family protein
Potri.005G194300	101	115	83	532	488	451	2.23776	2.34459	1.8737	4.61101	4.35607	4.33196	2.28201
Potri.019G129900	39	64	47	216	257	221	0.919316	1.53881	1.0852	3.42285	3.50342	3.46045	2.28142	AT5G66750.1	ATDDM1,CHA1,CHR01,CHR1,DDM1,SOM1,SOM4	chromatin remodeling 1
Potri.012G065700	30	33	29	167	142	140	0.475013	0.571475	0.338488	2.97312	2.60208	2.6671	2.28115	AT1G18650.1	PDCB3	plasmodesmata callose-binding protein 3
Potri.004G106000	9	11	5	38	40	46	-1.06341	-0.971052	-2.08472	0.871761	0.737363	1.10253	2.2787	AT1G67180.1		zinc finger (C3HC4-type RING finger) family protein / BRCT domain-containing protein
Potri.001G256000	24	20	31	109	140	104	0.0361292	-0.137062	0.478212	2.36888	2.52163	2.32058	2.27755	AT1G51450.1	TRO	TRAUCO
Potri.003G115900	40	55	58	225	273	255	0.953667	1.2998	1.35066	3.3977	3.49818	3.5467	2.27686	AT1G62870.1
Potri.017G063900	106	124	113	619	533	515	2.26538	2.46539	2.28239	4.84759	4.45686	4.5453	2.27413	AT3G27060.1	ATTSO2,TSO2	Ferritin/ribonucleotide reductase-like family protein
Potri.004G147200	3	4	6	26	25	14	-2.64837	-2.32469	-1.84372	0.450623	0.0699387	-0.513129	2.27021	AT3G18990.1	REM39,VRN1	AP2/B3-like transcriptional factor family protein
Potri.019G020700	469	430	463	2254	2367	2085	4.33055	4.16181	4.19563	6.58095	6.48796	6.42636	2.26964	AT5G40010.1	AATP1	AAA-ATPase 1
Potri.008G192100	81	73	83	376	422	343	1.893	1.70506	1.80457	4.12449	4.12032	3.95684	2.26806	AT1G27210.1		ARM repeat superfamily protein
Potri.005G194400	13	15	23	74	89	82	-0.700836	-0.540418	0.0104335	1.80638	1.88133	1.899	2.26766
Potri.010G096400	21	25	37	115	149	139	-0.0294591	0.233306	0.684663	2.41973	2.62152	2.6568	2.26609	AT1G60060.1		Serine/threonine-protein kinase WNK (With No Lysine)-related
Potri.007G111000	8	3	11	47	38	21	-1.36826	-2.68726	-1.02059	1.10714	0.6643	-0.0410603	2.26554	AT4G05430.1		Carbohydrate-binding X8 domain superfamily protein
Potri.009G143300	66	73	56	286	352	290	1.59956	1.72455	1.25026	3.75037	3.87527	3.72497	2.26506	AT2G17120.1	LYM2	lysm domain GPI-anchored protein 2 precursor
Potri.006G122900	398	382	512	1889	2327	2006	4.2007	4.10716	4.49887	6.48274	6.59994	6.52313	2.26492	AT2G36870.1	XTH32	xyloglucan endotransglucosylase/hydrolase 32
Potri.013G133800	198	196	242	914	1257	1064	2.90622	2.6602	3.34763	5.15012	5.32899	5.23571	2.26433	AT1G03670.1		ankyrin repeat family protein
Potri.010G129800	256	255	254	1416	1161	1147	3.5527	3.5082	3.46427	6.04219	5.57804	5.70698	2.26409	AT1G75290.1		NAD(P)-binding Rossmann-fold superfamily protein
Potri.012G069700	970	930	1059	4480	4747	4208	5.37954	5.28757	5.48029	7.7163	7.63218	7.58813	2.26206	AT3G47780.1	ATATH6,ATH6	ABC2 homolog 6
Potri.010G004400	43	73	104	304	362	335	1.02001	1.70506	2.17694	3.85107	3.91911	3.94842	2.26162	AT5G26670.1		Pectinacetylesterase family protein
Potri.016G028700	7	13	23	50	78	63	-1.54883	-0.739727	0.0104335	1.28223	1.69213	1.5439	2.26119	AT4G13870.2	ATWEX,ATWRNEXO,WEX,WRNEXO	Werner syndrome-like exonuclease
Potri.018G141600	21	22	22	89	97	107	-0.170322	-0.971052	-0.334702	1.6448	1.7104	1.95053	2.26053	AT5G57150.1		basic helix-loop-helix (bHLH) DNA-binding superfamily protein
Potri.010G006800	504	417	576	2229	2538	2188	4.47649	4.16181	4.58384	6.69113	6.70386	6.60916	2.26002	AT3G16770.1	ATEBP,EBP,ERF72,RAP2.3	ethylene-responsive element binding protein
Potri.009G149900	99	93	116	513	527	438	2.1809	2.05228	2.32003	4.57781	4.44872	4.31239	2.25966	AT1G08230.2	ATGAT1,GAT1	Transmembrane amino acid transporter family protein
Potri.011G113600	11	10	9	91	48	32	-0.811868	-0.971052	-1.29623	2.11487	1.05572	0.555043	2.25951	ATCG00710.1		photosystem II reaction center protein H
Potri.002G225500	81	65	101	382	382	370	2.04412	1.56067	2.17694	4.27361	4.09622	4.20333	2.25921	AT3G21670.1		Major facilitator superfamily protein
Potri.014G027100	57	60	59	268	317	281	1.38977	1.42425	1.35066	3.582	3.70813	3.64381	2.25901	AT1G46264.1	AT-HSFB4,HSFB4,SCZ	heat shock transcription factor B4
Potri.010G050600	106	90	85	468	511	438	2.46909	2.26694	2.35671	4.71136	4.60575	4.54809	2.25762	AT3G01680.1
Potri.011G055000	10	9	7	32	24	15	-2.2858	-1.40715	-2.37423	0.796799	-0.244935	0.2051	2.25761	AT3G28890.1	AtRLP43,RLP43	receptor like protein 43
Potri.005G259300	93	109	100	433	545	467	2.10652	2.28017	2.0779	4.33119	4.49159	4.39841	2.25506	AT1G21050.1		Protein of unknown function, DUF617
Potri.T120000	7	18	13	65	55	35	-1.54883	-0.540418	-0.900299	1.55666	1.29233	0.942066	2.25484	AT5G66750.1	ATDDM1,CHA1,CHR01,CHR1,DDM1,SOM1,SOM4	chromatin remodeling 1
Potri.006G122000	478	496	476	2351	2365	2278	4.46165	4.50398	4.37023	6.79228	6.61577	6.69412	2.25475	AT3G53190.1		Pectin lyase-like superfamily protein
Potri.002G259000	129	103	109	498	626	510	2.56108	2.21274	2.24375	4.53809	4.69099	4.53408	2.25402	AT1G04020.1	ATBARD1,BARD1,ROW1	breast cancer associated RING 1
Potri.009G133100	32	32	29	154	156	149	0.566644	0.527754	0.433125	2.83944	2.67828	2.77585	2.25349	AT2G16700.1	ADF5,ATADF5	actin depolymerizing factor 5
Potri.014G188300	6	3	1	35	20	23	-1.54883	-2.32469	-2.08472	0.796799	0.125434	-0.109773	2.25114	ATCG00280.1		photosystem II reaction center protein C
Potri.001G340300	229	259	214	861	1031	850	3.26879	3.49691	3.44737	5.63205	5.70072	5.63531	2.25093	AT3G01680.1
Potri.001G191000	686	721	789	3569	3747	3232	4.97995	5.03579	5.1042	7.38836	7.27729	7.20444	2.24881	AT4G25150.1		HAD superfamily, subfamily IIIB acid phosphatase
Potri.010G050800	4	10	17	59	39	55	-1.99629	-1.79417	-2.37423	0.40087	-0.110634	0.314035	2.24792	AT3G01680.1
Potri.010G222700	1617	1427	1976	8147	8180	7465	6.20472	5.98668	6.40822	8.5603	8.39001	8.39734	2.24716	AT3G54820.1	PIP2;5,PIP2D	plasma membrane intrinsic protein 2;5
Potri.005G113700	440	482	506	2534	2154	1951	3.89522	4.20061	4.13708	6.59347	6.13518	6.25932	2.24621	AT3G51240.1	F3\'H,F3H,TT6	flavanone 3-hydroxylase
Potri.015G090600	36	39	30	146	189	168	0.734101	0.809167	0.386582	2.76274	2.96357	2.92069	2.24581	AT3G25100.1	CDC45	cell division cycle 45
Potri.015G102900	20	30	15	91	115	122	-0.170322	0.436123	-0.117891	2.36888	2.14571	2.38442	2.24515	AT3G48770.1		DNA binding;ATP binding
Potri.005G142200	110	151	143	623	651	626	2.33218	2.74856	2.6005	4.86145	4.74513	4.82154	2.24502	AT5G67270.1	ATEB1C,ATEB1H1,EB1C	end binding protein 1C
Potri.004G208600	45	37	72	227	273	226	1.02001	0.772172	1.65552	3.36564	3.47165	3.35604	2.24425	AT4G35390.1	AGF1	AT-hook protein of GA feedback 1
Potri.007G017400	18	16	41	95	120	92	-0.41133	-0.365331	0.898788	2.26147	2.42542	2.18373	2.24194	AT3G51070.1		S-adenosyl-L-methionine-dependent methyltransferases superfamily protein
Potri.009G050700	257	234	209	1092	1163	1073	3.5527	3.37883	3.18716	5.66008	5.57306	5.60212	2.24142	AT3G51950.1		Zinc finger (CCCH-type) family protein / RNA recognition motif (RRM)-containing protein
Potri.001G049700	93	81	89	352	513	416	2.07566	1.85411	2.0483	4.02946	4.40734	4.24864	2.24139	AT4G13195.1	CLE44/TDIF	CLAVATA3/ESR-RELATED 44
Potri.003G060300	25	22	21	95	114	116	0.216701	0.120096	-0.0523022	2.21903	2.33415	2.44556	2.24137	AT1G52700.1		alpha/beta-Hydrolases superfamily protein
Potri.001G348000	22	21	28	99	133	105	0.0361292	-0.0683494	0.288735	2.23332	2.45821	2.28087	2.24099	AT5G40380.1	CRK42	cysteine-rich RLK (RECEPTOR-like protein kinase) 42
Potri.007G045300	182	212	157	795	957	860	3.05603	3.24348	2.78227	5.20913	5.29913	5.28338	2.24035	AT5G67100.1	ICU2	DNA-directed DNA polymerases
Potri.013G121400	109	120	102	447	503	485	1.70415	2.02109	1.80457	4.12065	4.06107	4.06989	2.23904	AT4G35160.1		O-methyltransferase family protein
Potri.010G190600	9	9	11	39	51	52	-1.2078	-1.24669	-1.02059	0.90783	1.08401	1.24692	2.23802	AT5G05730.1	AMT1,ASA1,JDL1,TRP5,WEI2	anthranilate synthase alpha subunit 1
Potri.015G112000	5	7	2	18	22	28	-0.501528	-1.1023	-1.84372	1.43834	1.08401	0.7225	2.2373	AT5G45530.1		Protein of unknown function (DUF594)
Potri.007G113000	12	21	12	64	74	73	-0.811868	-0.0683494	-0.900299	1.57921	1.61668	1.73235	2.23718	AT4G24570.1	DIC2	dicarboxylate carrier 2
Potri.010G183400	32	40	26	167	162	127	0.566644	0.845236	0.12827	2.97312	2.74181	2.52703	2.23658	AT3G51740.1	IMK2	inflorescence meristem receptor-like kinase 2
Potri.003G025600	7	8	9	52	40	47	-1.2078	-0.739727	-1.63726	1.28223	0.997426	0.836456	2.23385	AT1G53440.1		Leucine-rich repeat transmembrane protein kinase
Potri.T088800	19	11	10	49	65	52	0.0361292	-0.209212	-1.02059	1.91671	1.79839	1.77108	2.23376	AT4G19840.1	ATPP2-A1,ATPP2A-1,PP2-A1	phloem protein 2-A1
Potri.001G393200	7	2	5	17	28	21	-1.54883	-3.17269	-2.08472	-0.387626	0.280156	-0.0410603	2.23208	AT1G16670.1		Protein kinase superfamily protein
Potri.018G034100	68	62	55	315	310	268	1.66322	1.53881	1.35066	3.87404	3.73959	3.62807	2.23167	AT5G11300.1	CYC2BAT,CYC3B,CYCA2;2	mitotic-like cyclin 3B from Arabidopsis
Potri.013G017900	16	10	13	57	67	66	-0.41133	-1.1023	-0.589959	1.43834	1.53706	1.60949	2.23138	AT3G05470.1		Actin-binding FH2 (formin homology 2) family protein
Potri.004G077600	37	38	24	157	181	157	0.98722	0.981119	0.433125	3.11101	3.0159	2.95474	2.23128	AT1G65810.1		P-loop containing nucleoside triphosphate hydrolases superfamily protein
Potri.001G448300	44	47	36	194	222	189	1.02001	1.13474	0.645669	3.17901	3.19517	3.09873	2.22897	AT4G10630.1		Glutaredoxin family protein
Potri.014G121000	158	210	186	897	913	800	2.85262	3.22306	3.0219	5.38096	5.23277	5.17743	2.22879	AT4G02060.1	MCM7,PRL	Minichromosome maintenance (MCM2/3/5) family protein
Potri.008G024000	8	2	5	20	18	33	-1.36826	-3.17269	-1.84372	-0.0744678	-0.244935	0.641199	2.22841	AT3G44610.1		Protein kinase superfamily protein
Potri.005G161900	89	72	129	433	450	457	2.02809	1.70506	2.49476	4.33782	4.2161	4.3766	2.22681	AT4G09010.1	APX4,TL29	ascorbate peroxidase 4
Potri.007G092500	550	486	617	2670	2550	2471	4.64887	4.44937	4.77439	6.98504	6.73987	6.83617	2.22649	AT5G65020.1	ANNAT2	annexin 2
Potri.009G103300	6	4	6	21	24	37	-1.75528	-2.32469	-1.84372	-0.00575503	0.0122232	0.761494	2.22567	AT3G19184.1		AP2/B3-like transcriptional factor family protein
Potri.001G407100	211	189	313	946	1281	1149	3.38033	3.16716	3.82871	5.50976	5.77201	5.77525	2.22464	AT5G54270.1	LHCB3,LHCB3*1	light-harvesting chlorophyll B-binding protein 3
Potri.T107600	22	16	29	120	146	101	0.98722	0.914777	1.32621	3.3977	3.36041	3.15106	2.22443	AT5G64620.1	ATC/VIF2,C/VIF2	cell wall / vacuolar inhibitor of fructosidase 2
Potri.006G023100	11	10	25	40	57	52	-1.36826	-1.1023	-1.15184	0.634069	1.49555	0.872525	2.22442	AT1G22400.1	ATUGT85A1,UGT85A1	UDP-Glycosyltransferase superfamily protein
Potri.013G020200	8	12	10	37	58	52	-1.2078	-0.850758	-1.15184	0.796799	1.3633	1.27414	2.22389	AT4G15730.1		CW-type Zinc Finger
Potri.010G114300	209	185	242	966	1039	988	3.24818	3.04842	3.39542	5.48012	5.40944	5.48031	2.22347	AT1G23000.1		Heavy metal transport/detoxification superfamily protein
Potri.002G053100	68	44	55	257	255	272	1.64231	0.981119	1.25026	3.53665	3.39469	3.61216	2.2232	AT4G02800.1
Potri.004G000400	77	43	123	366	360	335	1.8204	0.981119	2.40421	4.0935	3.89137	3.91854	2.22309	AT1G73260.1	ATKTI1,KTI1	kunitz trypsin inhibitor 1
Potri.002G235500	129	127	114	588	604	561	2.63703	2.55523	2.29505	4.83125	4.65372	4.66582	2.22263	AT3G23670.1	KINESIN-12B,PAKRP1L	phragmoplast-associated kinesin-related protein, putative
Potri.006G050400	455	526	406	2246	2129	2077	4.37558	4.55115	4.12296	6.70209	6.45178	6.56231	2.22218	AT2G41810.1		Protein of unknown function, DUF642
Potri.016G054700	394	402	409	1935	1936	1769	4.18993	4.1725	4.12296	6.50351	6.31973	6.33074	2.22209	AT3G57520.1	AtSIP2,SIP2	seed imbibition 2
Potri.006G085900	37	66	53	241	231	247	0.773095	1.56067	1.19731	3.48386	3.25238	3.48396	2.2212	AT2G37630.1	AS1,ATMYB91,ATPHAN,MYB91	myb-like HTH transcriptional regulator family protein
Potri.002G095400	19	12	16	55	94	75	-0.170322	-0.850758	-0.499761	1.33616	1.97494	1.79006	2.22067	AT1G78160.1	APUM7,PUM7	pumilio 7
Potri.019G127200	10	15	12	67	44	47	-0.811868	-0.971052	-1.02059	1.72785	1.11176	1.04047	2.22057	AT1G35710.1		Protein kinase family protein with leucine-rich repeat domain
Potri.010G121800	31	37	35	149	175	155	0.521556	0.734205	0.605592	2.83944	2.86104	2.82269	2.22057	AT1G68390.1		Core-2/I-branching beta-1,6-N-acetylglucosaminyltransferase family protein
Potri.011G074600	5	8	6	57	18	38	-2.2858	-1.40715	-2.08472	1.16789	-0.558093	0.365565	2.21952	ATCG00730.1		photosynthetic electron transfer D
Potri.T145400	17	11	16	84	89	59	-1.36826	-1.58772	-0.900299	1.16789	0.997426	0.641199	2.21774	AT4G12520.1		Bifunctional inhibitor/lipid-transfer protein/seed storage 2S albumin superfamily protein
Potri.004G208500	1014	912	1135	4529	5196	4562	5.54779	5.37652	5.65122	7.74898	7.76479	7.71585	2.21763	AT1G76490.1	HMG1,HMGR1	hydroxy methylglutaryl CoA reductase 1
Potri.017G005800	35	40	22	138	171	107	0.953667	1.51661	0.0104335	3.09546	3.20809	2.78534	2.21734	AT3G59850.1		Pectin lyase-like superfamily protein
Potri.004G095700	76	91	90	441	397	375	1.80166	2.06763	2.01809	4.37372	4.03957	4.14554	2.21711	AT2G01210.1		Leucine-rich repeat protein kinase family protein
Potri.008G097600	307	367	289	1533	1503	1286	3.78507	3.93793	3.5877	6.15623	5.94682	5.85629	2.21691	AT3G08900.1	RGP,RGP3	reversibly glycosylated polypeptide 3
Potri.006G019200	385	344	482	1368	1544	1397	3.78507	3.67781	3.97745	5.91283	6.10358	6.07329	2.2162	AT4G16380.1		Heavy metal transport/detoxification superfamily protein
Potri.018G095200	8	11	7	48	33	27	-0.700836	-0.137062	-1.15184	1.9343	1.55738	1.16203	2.21575	AT4G25810.1	XTH23,XTR6	xyloglucan endotransglycosylase 6
Potri.013G141700	7	6	4	49	23	19	-1.54883	-1.79417	-2.37423	1.19734	-0.0478978	-0.181923	2.21503	ATCG00360.1		Tetratricopeptide repeat (TPR)-like superfamily protein
Potri.010G239200	13	14	21	84	69	71	-0.700836	-0.636633	-0.117891	2.01919	1.51645	1.69255	2.21413	AT4G18590.1		Nucleic acid-binding, OB-fold-like protein
Potri.008G070800	37	34	42	150	231	154	0.734101	0.61391	0.865236	2.83008	3.23356	2.76629	2.21354	AT2G40200.1		basic helix-loop-helix (bHLH) DNA-binding superfamily protein
Potri.004G235100	16	18	17	92	74	79	-0.41133	-0.285161	-0.334702	2.11487	1.6549	1.86359	2.21239	AT5G45330.1	DCP5-L	decapping 5-like
Potri.005G176000	18	26	19	117	102	87	-0.170322	0.233306	-0.258753	2.46885	1.98997	2.00028	2.21208	AT1G21910.1		Integrase-type DNA-binding superfamily protein
Potri.005G237000	14	7	6	40	35	30	-0.597743	-1.58772	-1.84372	1.10714	0.840457	0.641199	2.21104	AT1G75590.1		SAUR-like auxin-responsive protein family
Potri.010G005300	63	61	95	335	344	318	1.53296	1.42425	2.03327	3.96244	3.82168	3.86135	2.21103	AT1G06330.1		Heavy metal transport/detoxification superfamily protein
Potri.005G101000	5	5	4	18	23	32	-1.99629	-2.03518	-2.37423	-0.222566	-0.110634	0.555043	2.20771	AT4G35590.1		RWP-RK domain-containing protein
Potri.004G181900	24	14	22	84	97	81	0.158986	-0.850758	-0.0523022	1.96886	2.01957	1.8814	2.20752	AT2G17040.1	anac036,NAC036	NAC domain containing protein 36
Potri.002G171700	2804	3203	2647	13961	13776	12345	7.07249	7.21727	6.91656	9.41372	9.22063	9.19395	2.20691	AT1G01300.1		Eukaryotic aspartyl protease family protein
Potri.015G113700	13	12	11	52	59	54	-1.06341	-0.971052	-1.02059	1.30945	1.02687	1.24692	2.20659	AT5G45470.1		Protein of unknown function (DUF594)
Potri.002G092900	7	8	12	41	37	45	-1.54883	-1.40715	-0.900299	0.977371	0.772553	1.04047	2.20613	AT1G78020.1		Protein of unknown function (DUF581)
Potri.002G247900	324	374	361	1479	1770	1672	3.89963	4.04648	3.98528	6.11536	6.19396	6.24047	2.20588	AT3G07320.1		O-Glycosyl hydrolases family 17 protein
Potri.001G175500	53	36	54	192	242	225	1.48679	0.845236	1.35066	3.35262	3.43917	3.50134	2.20507	AT3G15550.1
Potri.008G090400	36	24	39	142	164	148	0.734101	0.120096	0.722631	2.71264	2.72394	2.75668	2.20499	AT1G14040.1		EXS (ERD1/XPR1/SYG1) family protein
Potri.005G139100	310	303	369	1543	1558	1447	3.8366	3.75568	3.99306	6.16557	6.00531	6.037	2.20479	AT5G67070.1	RALFL34	ralf-like 34
Potri.003G013700	12	10	11	32	28	38	-2.2858	-1.58772	-0.789268	1.07577	0.54726	0.365565	2.20417	AT1G74190.1	AtRLP15,RLP15	receptor like protein 15
Potri.016G126300	70	73	59	333	353	273	1.68383	1.80001	1.37471	3.97949	3.85899	3.62279	2.20411	AT3G51740.1	IMK2	inflorescence meristem receptor-like kinase 2
Potri.019G063900	9	6	10	37	50	32	-1.2078	-1.79417	-1.15184	0.796799	1.08401	0.555043	2.20408	AT5G38520.1		alpha/beta-Hydrolases superfamily protein
Potri.016G065900	9	4	6	17	35	23	-1.75528	-2.68726	-2.08472	-0.387626	0.463603	-0.0410603	2.20342	AT5G06530.1		ABC-2 type transporter family protein
Potri.011G002400	10	12	21	23	42	43	-3.1338	-0.739727	-0.334702	0.295901	0.967369	1.16203	2.20329	AT3G21690.1		MATE efflux family protein
Potri.015G132600	44	27	52	158	234	176	1.02001	0.286746	1.22403	2.88539	3.25238	2.988	2.20299	AT5G62220.1	ATGT18,GT18	glycosyltransferase 18
Potri.015G141800	38	30	32	141	158	167	0.811063	0.436123	0.478212	2.70241	2.70585	2.92069	2.20259	AT4G00730.1	AHDP,ANL2	Homeobox-leucine zipper family protein / lipid-binding START domain-containing protein
Potri.008G152100	32	18	36	171	118	108	0.521556	-0.137062	0.684663	3.00677	2.35752	2.34646	2.20207	AT1G05370.1		Sec14p-like phosphatidylinositol transfer family protein
Potri.010G011400	19	12	9	64	83	40	-0.170322	-0.850758	-1.29623	1.57921	1.78122	0.872525	2.20172	AT5G49130.1		MATE efflux family protein
Potri.012G085900	139	170	214	302	348	325	0.566644	0.527754	0.865236	2.67127	2.81114	3.0911	2.20164
Potri.009G086700	39	22	31	151	165	111	0.848057	-0.00276104	0.478212	2.8016	2.83631	2.26738	2.20163	AT1G70210.1	ATCYCD1;1,CYCD1;1	CYCLIN D1;1
Potri.009G055100	29	32	45	144	163	186	0.475013	0.571475	1.0257	2.81115	2.80265	3.08342	2.20079	AT3G51970.1	ASAT1,ATASAT1,ATSAT1	acyl-CoA sterol acyl transferase 1
Potri.019G021800	19	33	40	139	139	128	0.377166	0.338276	0.931578	2.74291	2.82797	2.68749	2.20064	AT4G33270.1	CDC20.1	Transducin family protein / WD-40 repeat family protein
Potri.005G057900	54	42	43	212	218	205	1.36446	0.914777	1.0852	3.41033	3.25238	3.30416	2.20063	AT3G18670.1		Ankyrin repeat family protein
Potri.013G143400	9	6	4	38	36	26	-1.2078	-1.58772	-2.37423	0.676505	0.587338	0.147385	2.20034	ATCG01280.1		Chloroplast Ycf2;ATPase, AAA type, core
Potri.006G152000	61	76	46	245	338	266	1.53296	1.74379	1.14235	3.53665	3.83006	3.62279	2.19972	AT5G56890.1		Protein kinase superfamily protein
Potri.004G197600	79	104	56	426	336	312	1.85716	2.21274	1.27602	4.31785	3.79198	3.83417	2.19858	AT2G27080.1		Late embryogenesis abundant (LEA) hydroxyproline-rich glycoprotein family
Potri.006G190400	56	40	29	196	195	189	1.38977	0.845236	0.478212	3.17901	2.98623	3.12886	2.19843
Potri.014G073000	485	564	512	2614	2272	2307	4.47057	4.64877	4.46847	6.93075	6.55012	6.71041	2.19819	AT2G45600.1		alpha/beta-Hydrolases superfamily protein
Potri.006G169000	78	84	59	295	392	301	1.8389	1.80001	1.30133	3.77499	3.99928	3.72989	2.19817	AT5G57480.1		P-loop containing nucleoside triphosphate hydrolases superfamily protein
Potri.004G064900	12	11	11	55	58	45	-0.811868	-0.971052	-1.02059	1.38816	1.26788	1.13259	2.19806	AT2G34540.2
Potri.003G080700	10	10	15	19	30	27	-1.99629	-2.32469	-1.45669	0.122569	0.374793	0.314035	2.19795	AT4G16807.1
Potri.016G020400	26	25	21	135	106	106	0.734101	0.69521	0.995003	3.31952	2.7329	3.00435	2.19758	AT1G22340.1	AtUGT85A7,UGT85A7	UDP-glucosyl transferase 85A7
Potri.003G104700	84	75	63	341	354	323	1.96213	1.74379	1.46707	3.99215	3.87527	3.88803	2.19738	AT5G41880.1	POLA3,POLA4	DNA primases;DNA primases
Potri.001G298900	36	35	37	152	182	172	0.734101	0.61391	0.795695	2.82065	2.91715	2.9962	2.19689	AT4G34260.1	FUC95A	1,2-alpha-L-fucosidases
Potri.002G028800	282	299	340	1413	1449	1378	3.68638	3.7414	3.86736	6.03915	5.89387	5.96156	2.19687	AT5G10400.1		Histone superfamily protein
Potri.001G161500	42	37	38	174	224	152	0.98722	0.734205	0.795695	3.03966	3.23986	2.80414	2.19669	AT3G14360.1		alpha/beta-Hydrolases superfamily protein
Potri.011G072000	14	15	8	78	48	50	-0.597743	-0.540418	-1.45669	1.8626	0.967369	1.19089	2.19655	AT5G45700.1		Haloacid dehalogenase-like hydrolase (HAD) superfamily protein
Potri.005G071100	53	46	68	242	275	236	1.25852	1.01318	1.55388	3.50167	3.50865	3.41226	2.19652	AT1G72210.1		basic helix-loop-helix (bHLH) DNA-binding superfamily protein
Potri.005G100700	21	26	23	105	113	86	-0.170322	0.177811	-0.414872	2.08368	2.13222	1.95053	2.19581	AT1G64160.1		Disease resistance-responsive (dirigent-like protein) family protein
Potri.014G132400	12	6	17	56	45	56	-0.700836	-1.79417	-0.414872	1.4628	0.905308	1.35285	2.1956	AT1G02970.1	ATWEE1,WEE1	WEE1 kinase homolog
Potri.001G449500	709	641	828	3019	3789	3307	4.98411	4.80802	5.1024	7.08195	7.22783	7.16907	2.19504	AT1G32900.1		UDP-Glycosyltransferase superfamily protein
Potri.006G135200	24	29	25	104	139	116	0.158986	0.338276	0.12827	2.27534	2.52163	2.39686	2.19454	AT5G20850.1	ATRAD51,RAD51	RAS associated with diabetes protein 51
Potri.018G046800	9	5	8	30	50	46	-1.2078	-1.40715	-1.15184	0.54526	1.11176	1.13259	2.19324	AT3G16360.2	AHP4	HPT phosphotransmitter 4
Potri.001G099100	3	6	13	32	32	29	-2.64837	-1.79417	-0.789268	0.590348	0.374793	0.415318	2.19321	AT1G63990.1	SPO11-2	sporulation 11-2
Potri.001G056300	132	151	142	644	686	618	2.59412	2.7954	2.67016	4.96779	4.84563	4.83074	2.19308	AT1G67330.1		Protein of unknown function (DUF579)
Potri.001G263700	152	181	199	831	801	769	2.74885	2.98517	3.06687	5.26234	5.02048	5.11293	2.19275	AT5G13710.1	CPH,SMT1	sterol methyltransferase 1
Potri.017G130100	7	7	14	32	57	40	-1.54883	-1.58772	-0.686174	0.590348	1.26788	0.872525	2.19159	AT5G37690.1		SGNH hydrolase-type esterase superfamily protein
Potri.013G052600	9	15	13	49	81	60	-1.2078	-0.285161	-0.414872	1.38816	1.81537	1.45154	2.1912	AT5G18310.2
Potri.007G138600	43	42	32	167	214	185	0.98722	0.981119	0.605592	2.92113	3.13561	3.06795	2.19102	AT1G03780.2	TPX2	targeting protein for XKLP2
Potri.014G060000	9	8	16	38	61	53	-1.2078	-1.40715	-0.499761	0.834767	1.34003	1.27414	2.1908	AT3G60660.1
Potri.004G026000	23	23	39	77	103	127	0.158986	-0.0683494	0.722631	2.31617	2.38051	2.7076	2.18998	AT4G05200.1	CRK25	cysteine-rich RLK (RECEPTOR-like protein kinase) 25
Potri.002G011700	38	20	29	100	167	130	0.848057	-0.137062	0.338488	2.21903	2.78553	2.57159	2.18974	AT4G35240.1		Protein of unknown function (DUF630 and DUF632)
Potri.014G021400	44	38	39	196	169	179	1.05207	0.61391	0.830884	3.17901	2.86919	3.02853	2.18938	AT5G10610.1	CYP81K1	cytochrome P450, family 81, subfamily K, polypeptide 1
Potri.007G015500	3	7	5	14	32	28	-2.64837	-1.58772	-2.08472	-0.574039	0.419881	0.365565	2.18928	AT4G38970.1	FBA2	fructose-bisphosphate aldolase 2
Potri.014G094100	53	51	77	263	287	273	1.31246	1.1636	1.73197	3.60964	3.5599	3.62279	2.18926	AT4G01130.1		GDSL-like Lipase/Acylhydrolase superfamily protein
Potri.016G136800	6	7	15	27	53	48	-1.75528	-1.58772	-0.589959	0.34934	1.13898	1.13259	2.18865
Potri.001G360200	353	395	290	1536	1680	1479	4.00576	4.13292	3.65306	6.17392	6.11562	6.05869	2.18849	AT3G20150.1		Kinesin motor family protein
Potri.009G156000	152	135	128	571	657	675	2.76828	2.55523	2.4502	4.68822	4.73625	4.90663	2.18843	AT3G44050.1		P-loop containing nucleoside triphosphate hydrolases superfamily protein
Potri.001G227400	20	16	18	152	88	71	0.652801	0.436123	0.0104335	2.99004	2.43643	2.24003	2.18814	AT2G44480.1	BGLU17	beta glucosidase 17
Potri.004G120100	4	7	3	28	30	14	-2.2858	-1.40715	-2.7368	0.40087	0.230403	-0.513129	2.18765	AT3G02110.1	scpl25	serine carboxypeptidase-like 25
Potri.017G059100	156	167	169	764	776	765	2.91496	2.96071	2.8863	5.16696	5.02231	5.13723	2.18667	AT3G23820.1	GAE6	UDP-D-glucuronate 4-epimerase 6
Potri.003G150700	207	158	197	874	902	760	3.24124	2.8228	3.08155	5.3567	5.22327	5.11482	2.18357	AT4G17500.1	ATERF-1,ERF-1	ethylene responsive element binding factor 1
Potri.003G020100	6	9	10	37	38	38	-1.75528	-1.1023	-1.15184	0.834767	0.806904	0.907714	2.18156	AT1G77700.1		Pathogenesis-related thaumatin superfamily protein
Potri.011G162900	146	129	135	676	564	603	2.7586	2.55523	2.56959	5.0427	4.5861	4.8053	2.17954	AT5G44400.1		FAD-binding Berberine family protein
Potri.006G072200	17	9	28	69	90	67	-0.326441	-1.24669	0.288735	1.70753	1.89736	1.65162	2.17924	AT2G17220.1		Protein kinase superfamily protein
Potri.002G092100	108	112	132	456	613	542	2.31906	2.33193	2.50569	4.40876	4.66547	4.61615	2.17914	AT5G10080.1		Eukaryotic aspartyl protease family protein
Potri.015G133800	18	27	14	70	63	69	-0.501528	-1.1023	-1.63726	1.41347	0.737363	1.16203	2.17899	AT5G51750.1	ATSBT1.3,SBT1.3	subtilase 1.3
Potri.009G167800	400	338	473	2098	1641	1753	4.17181	3.87389	4.3339	6.58861	6.05528	6.29048	2.17879	AT2G17230.1	EXL5	EXORDIUM like 5
Potri.002G226800	113	125	126	524	660	539	2.5499	2.5443	2.53799	4.68562	4.82483	4.65032	2.17865	AT3G21620.1		ERD (early-responsive to dehydration stress) family protein
Potri.T011800	17	17	16	30	28	21	-1.54883	-2.68726	-3.22223	0.0598333	-0.473204	-0.513129	2.17762	AT5G36930.2		Disease resistance protein (TIR-NBS-LRR class) family
Potri.014G021100	33	36	30	134	163	143	0.610365	0.61391	0.605592	2.75286	2.79412	2.81345	2.17737	AT1G47230.1	CYCA3;4	CYCLIN A3;4
Potri.001G071000	877	781	993	4184	4079	3788	5.31494	5.12652	5.41946	7.59985	7.37997	7.41742	2.17655	AT5G13870.1	EXGT-A4,XTH5	xyloglucan endotransglucosylase/hydrolase 5
Potri.005G190100	2537	2692	2660	11598	12601	11673	6.91087	6.946	6.89178	9.11722	9.06279	9.09498	2.1751	AT1G76930.1	ATEXT1,ATEXT4,EXT1,EXT4,ORG5	extensin 4
Potri.009G068000	39	30	55	166	200	201	0.848057	0.482666	1.32621	2.96458	3.04497	3.18731	2.17501	AT1G46264.1	AT-HSFB4,HSFB4,SCZ	heat shock transcription factor B4
Potri.016G143500	15	7	22	58	66	62	-0.501528	-1.58772	0.0104335	1.43834	1.51645	1.49846	2.17391	AT5G41590.1		Protein of unknown function (DUF567)
Potri.008G004400	53	43	68	239	251	253	1.28574	0.948329	1.5954	3.47186	3.37765	3.51852	2.17376	AT3G20260.1		Protein of unknown function (DUF1666)
Potri.006G094300	76	96	61	372	358	320	1.8204	2.11272	1.44453	4.12449	3.88334	3.88803	2.17371	AT3G54040.1		PAR1 protein
Potri.013G036400	28	20	27	127	109	108	0.377166	-0.137062	0.237204	2.56233	2.15906	2.29423	2.17318	AT3G04860.1		Plant protein of unknown function (DUF868)
Potri.006G113200	160	142	144	684	717	607	2.94942	2.70996	2.67985	5.04877	4.96071	4.84215	2.173	AT2G38620.1	CDKB1;2	cyclin-dependent kinase B1;2
Potri.005G235100	5	10	6	18	46	32	-1.75528	-1.1023	-1.84372	0.122569	0.967369	0.682422	2.17294	AT1G75640.1		Leucine-rich receptor-like protein kinase family protein
Potri.008G101700	177	162	230	1027	762	797	3.07175	2.93584	3.40129	5.65611	5.06374	5.23051	2.17143
Potri.001G177500	46	38	50	172	208	217	1.08343	0.845236	1.19731	3.11873	3.18868	3.33681	2.17132	AT3G15540.1	IAA19,MSG2	indole-3-acetic acid inducible 19
Potri.013G146400	20	12	23	89	72	59	-0.170322	-0.285161	0.0705545	2.28908	1.94441	1.91638	2.17104	AT3G50150.1		Plant protein of unknown function (DUF247)
Potri.017G106700	16	12	20	78	88	62	-0.41133	-0.739727	-0.117891	1.88086	1.86512	1.49846	2.17101	AT3G30530.1	ATBZIP42,bZIP42	basic leucine-zipper 42
Potri.007G120100	49	28	25	195	133	134	1.17363	0.436123	0.433125	3.26495	2.61183	2.68749	2.17021	AT3G22070.1		proline-rich family protein
Potri.012G032700	809	879	797	3293	4169	3787	5.21227	5.30061	5.12029	7.27253	7.42939	7.43562	2.16969	AT1G74100.1	ATSOT16,ATST5A,CORI-7,SOT16	sulfotransferase 16
Potri.016G141900	13	10	14	65	52	58	-0.700836	-1.1023	-0.589959	1.6014	1.13898	1.40304	2.16871
Potri.001G347400	41	37	32	121	216	166	0.919316	0.734205	0.478212	2.51635	3.16238	2.91205	2.16866	AT3G27770.1
Potri.001G461900	9	9	7	21	31	19	-3.1338	-2.32469	-2.37423	-0.0744678	-0.0478978	-1.2194	2.16831	AT4G20820.1		FAD-binding Berberine family protein
Potri.006G235100	406	390	538	1976	2041	1967	4.21493	4.12561	4.53132	6.51963	6.39081	6.47629	2.1678	AT4G26270.1	PFK3	phosphofructokinase 3
Potri.011G118500	47	55	44	233	233	199	1.11413	1.35088	0.931578	3.45368	3.2771	3.16567	2.16692	AT1G53140.1	DRP5A	Dynamin related protein 5A
Potri.006G228200	243	233	276	1072	1176	1120	3.46016	3.36025	3.57738	5.64145	5.59534	5.66646	2.16669	AT2G46210.1		Fatty acid/sphingolipid desaturase
Potri.006G038000	9	16	18	43	84	66	-1.2078	-0.45022	-0.334702	1.04371	1.83214	1.60949	2.1666
Potri.004G222400	77	72	68	307	345	328	1.8389	1.68529	1.55388	3.85107	3.82587	3.89242	2.16577	AT1G09795.1	ATATP-PRT2,ATP-PRT2,HISN1B	ATP phosphoribosyl transferase 2
Potri.016G061500	1588	1536	1962	7329	8086	7244	6.22771	6.13155	6.44275	8.45739	8.43051	8.41312	2.16516	AT1G53440.1		Leucine-rich repeat transmembrane protein kinase
Potri.013G143300	30	39	35	175	165	135	0.475013	0.809167	0.605592	3.02331	2.7682	2.60414	2.16506	ATCG00830.1		ribosomal protein L2
Potri.018G039600	213	180	218	902	987	847	3.28911	3.00921	3.25998	5.4064	5.36978	5.27667	2.16497	AT5G11540.1		D-arabinono-1,4-lactone oxidase family protein
Potri.013G013100	47	51	79	222	306	242	1.11413	1.1636	1.76873	3.37855	3.68523	3.47812	2.16427	AT5G27920.1		F-box family protein
Potri.007G102800	40	30	26	102	153	157	0.919316	0.436123	0.183765	2.30269	2.77689	2.91205	2.16362	AT5G63950.1	CHR24	chromatin remodeling 24
Potri.007G029200	336	402	385	1530	1862	1657	3.95579	4.1725	4.07606	6.17392	6.27977	6.24133	2.16358	AT4G36710.1		GRAS family transcription factor
Potri.009G064300	979	977	1140	4487	4986	4495	5.49191	5.4501	5.63513	7.70865	7.68652	7.67526	2.16352	AT3G20820.1		Leucine-rich repeat (LRR) family protein
Potri.002G010400	16	16	32	94	95	93	-0.41133	-0.45022	0.521934	2.13022	1.97494	2.07957	2.16333	AT5G42330.1
Potri.004G118700	58	47	57	242	268	212	1.41464	1.07524	1.27602	3.52508	3.45551	3.27077	2.16324	AT5G15510.1		TPX2 (targeting protein for Xklp2) protein family
Potri.001G373100	170	197	140	783	745	771	3.03212	3.15284	2.66042	5.22172	4.95306	5.15564	2.1621	AT3G15095.1
Potri.002G080000	46	40	67	268	221	212	1.14419	1.07524	1.5954	3.72533	3.29536	3.31075	2.16138	AT1G44110.1	CYCA1;1	Cyclin A1;1
Potri.007G140200	324	389	364	1601	1706	1528	3.90403	4.11825	3.97745	6.22217	6.1394	6.12279	2.16052	AT3G25500.1	AFH1,AHF1,ATFH1,FH1	formin homology 1
Potri.001G127700	29	34	27	151	142	120	0.521556	0.69521	0.288735	2.90337	2.58239	2.50422	2.15969	AT5G47650.1	ATNUDT2,ATNUDX2,NUDT2	nudix hydrolase homolog 2
Potri.015G024700	8	10	1	14	34	19	-1.75528	-3.17269	-2.7368	-1.0397	0.125434	-0.338042	2.1587	AT2G34930.1		disease resistance family protein / LRR family protein
Potri.T123500	24	26	45	155	161	118	0.325636	0.436123	0.478212	2.76274	2.42542	2.54948	2.15851	AT3G01680.1
Potri.001G462600	1254	1384	1334	6000	6015	5862	5.84863	5.94781	5.86258	8.12867	7.95749	8.05219	2.15835	AT1G01980.1	ATSEC1A,SEC1A	FAD-binding Berberine family protein
Potri.010G221100	950	905	1137	4295	4786	4260	5.44137	5.33273	5.61382	7.6483	7.62287	7.59219	2.15742	AT3G54890.1	LHCA1	photosystem I light harvesting complex gene 1
Potri.007G079800	14	20	18	83	89	65	-0.597743	-0.209212	-0.258753	1.95168	1.83214	1.63071	2.15722	AT5G64810.1	ATWRKY51,WRKY51	WRKY DNA-binding protein 51
Potri.010G158500	228	241	250	1072	1110	1059	3.38033	3.45667	3.42451	5.63743	5.51191	5.58728	2.15671	AT1G10380.1		Putative membrane lipoprotein
Potri.001G367100	251	232	306	1156	1231	1139	3.5358	3.37883	3.73893	5.75719	5.67422	5.69821	2.15592
Potri.T123700	323	319	357	1411	1586	1417	3.87295	3.75094	3.85031	5.98319	5.96404	5.99364	2.15543	AT3G01680.1
Potri.018G114600	80	74	90	352	408	331	1.87519	1.72455	1.95569	4.03355	4.07171	3.91422	2.15521
Potri.018G149300	105	102	116	486	489	486	2.29247	2.21274	2.35671	4.50315	4.34149	4.49123	2.15454	AT5G36110.1	CYP716A1	cytochrome P450, family 716, subfamily A, polypeptide 1
Potri.018G027600	101	70	105	415	406	376	2.20961	1.66526	2.19055	4.31113	4.09969	4.127	2.15444	AT1G30380.1	PSAK	photosystem I subunit K
Potri.019G122500	19	3	22	54	51	69	-0.170322	-1.79417	0.478212	1.62326	1.69213	1.67223	2.15269	AT4G08850.1		Leucine-rich repeat receptor-like protein kinase family protein
Potri.012G016200	68	48	71	258	294	276	1.66322	1.1053	1.63575	3.59312	3.6191	3.64902	2.15226	AT3G49260.3	iqd21	IQ-domain 21
Potri.004G231400	28	19	23	55	119	118	0.098865	-0.45022	0.12827	1.33616	2.53194	2.30746	2.15201	AT1G79620.1		Leucine-rich repeat protein kinase family protein
Potri.002G124800	193	208	228	914	1017	889	3.1479	3.21619	3.25998	5.38416	5.37979	5.31813	2.15185	AT1G46264.1	AT-HSFB4,HSFB4,SCZ	heat shock transcription factor B4
Potri.T162300	53	60	104	269	435	363	1.23078	1.2998	1.85672	3.35914	3.80902	3.66967	2.15097	AT4G10265.1		Wound-responsive family protein
Potri.001G100000	1112	1030	1284	5490	4929	4858	5.65867	5.50045	5.7862	7.98227	7.65505	7.76944	2.15061	AT4G23500.1		Pectin lyase-like superfamily protein
Potri.009G105100	29	37	17	123	137	95	0.158986	0.338276	-0.900299	2.30269	2.10487	1.60949	2.1503	AT3G48700.1	ATCXE13,CXE13	carboxyesterase 13
Potri.007G093200	219	144	213	802	941	806	3.29582	2.69026	3.25351	5.2253	5.28092	5.18103	2.15006	AT4G39900.1
Potri.001G276300	8	5	12	19	34	28	-1.06341	-1.79417	-0.789268	0.796799	1.05572	0.942066	2.14953	AT5G12440.1		CCCH-type zinc fingerfamily protein with RNA-binding domain
Potri.003G207400	20	20	16	68	104	77	-0.0981719	-0.137062	-0.499761	1.68692	2.15906	1.8273	2.14923	AT5G12930.1
Potri.014G038400	22	15	20	68	97	101	0.272197	-0.540418	-0.0523022	1.74789	2.10487	2.25377	2.14888	AT2G26490.1		Transducin/WD40 repeat-like superfamily protein
Potri.004G135100	3	6	5	24	32	13	-2.64837	-1.79417	-2.08472	0.18269	0.419881	-0.712438	2.14788	AT2G02540.1	ATHB21,HB21,ZFHD4	homeobox protein 21
Potri.013G039000	199	183	205	915	951	851	3.31577	3.16002	3.27921	5.47412	5.39116	5.32953	2.14639	AT1G54510.1	ATNEK1,NEK1	NIMA-related serine/threonine kinase 1
Potri.011G120800	7	13	19	44	78	53	-1.36826	-0.739727	-0.258753	1.04371	1.7104	1.30086	2.1456	AT4G27470.1	ATRMA3,RMA3	RING membrane-anchor 3
Potri.005G144900	563	611	598	2855	2653	2381	4.68766	4.76631	4.68827	7.05507	6.77228	6.75638	2.14538	AT4G37450.1	AGP18,ATAGP18	arabinogalactan protein 18
Potri.018G057700	30	16	22	85	105	87	0.566644	-0.45022	0.12827	2.21903	2.2617	2.18373	2.14437	AT4G32830.1	AtAUR1,AUR1	ataurora1
Potri.005G022700	55	41	67	203	264	245	1.36446	0.914777	1.65552	3.28566	3.54472	3.53549	2.14407	AT3G05620.1		Plant invertase/pectin methylesterase inhibitor superfamily
Potri.002G070900	26	24	39	115	154	122	0.426919	0.233306	0.865236	2.5736	2.78553	2.59337	2.14256	AT5G48940.1		Leucine-rich repeat transmembrane protein kinase family protein
Potri.016G051600	181	141	208	745	795	744	3.05603	2.68031	3.18036	5.14446	5.07787	5.12607	2.14153	AT5G06940.1		Leucine-rich repeat receptor-like protein kinase family protein
Potri.001G342600	541	475	566	2366	2429	2249	4.64099	4.41977	4.6094	6.78321	6.64217	6.67191	2.14143	AT5G14450.1		GDSL-like Lipase/Acylhydrolase superfamily protein
Potri.010G010600	12	13	17	55	56	52	-1.06341	-1.24669	-0.589959	1.28223	1.26788	0.975618	2.14029	AT3G06840.1
Potri.T123900	49	55	79	247	290	260	1.11413	1.4002	1.78676	3.54812	3.59473	3.59607	2.13997	AT3G01680.1
Potri.012G101100	12	21	20	79	92	78	-0.501528	-0.0683494	-0.0523022	1.88086	2.03414	1.8814	2.13943	AT3G02230.1	ATRGP1,RGP1	reversibly glycosylated polypeptide 1
Potri.013G066100	3	6	19	40	31	34	-2.64837	-1.58772	-0.258753	0.977371	0.374793	0.641199	2.13938	AT3G04440.1		Plasma-membrane choline transporter family protein
Potri.010G060300	240	287	279	816	1011	837	2.5499	2.68031	2.81779	4.82183	4.85797	4.79124	2.13911	AT1G60420.1		DC1 domain-containing protein
Potri.014G181200	53	55	43	209	244	229	1.43909	1.35088	0.931578	3.3262	3.40033	3.39376	2.13908	AT3G56870.1
Potri.013G147500	50	45	46	218	225	203	1.23078	1.13474	1.0852	3.39135	3.24614	3.22964	2.13822	AT4G28230.1
Potri.001G200400	463	513	558	1856	2034	1754	4.17181	4.21791	4.31538	6.44335	6.37515	6.3021	2.13714	AT3G13750.1	BGAL1	beta galactosidase 1
Potri.010G170900	154	103	221	642	724	645	2.88857	2.2401	3.27921	4.9506	4.9473	4.93462	2.13712	AT3G19850.1		Phototropic-responsive NPH3 family protein
Potri.007G091200	29	54	40	184	196	151	0.475013	1.2998	0.795695	3.13403	3.05215	2.79477	2.13506	AT5G65160.1		tetratricopeptide repeat (TPR)-containing protein
Potri.014G168000	2	14	3	39	15	18	-3.1338	-0.636633	-2.7368	0.871761	-0.64829	-0.257872	2.13367	AT2G07741.1		ATPase, F0 complex, subunit A protein
Potri.004G038100	87	92	118	398	479	438	1.99549	2.08281	2.35671	4.20642	4.31489	4.31894	2.13274	AT5G08370.1	AGAL2,AtAGAL2	alpha-galactosidase 2
Potri.T156000	87	61	81	317	332	349	2.30583	2.17072	1.97154	4.42441	4.1169	4.30911	2.13259	AT2G36830.1	GAMMA-TIP,GAMMA-TIP1,TIP1;1	gamma tonoplast intrinsic protein
Potri.006G014000	49	46	65	228	236	221	1.08343	0.880425	1.25026	3.27879	3.15574	3.18731	2.13202	AT2G33170.1		Leucine-rich repeat receptor-like protein kinase family protein
Potri.016G069500	5	9	2	15	24	28	-1.99629	-1.24669	-3.22223	-0.477823	0.0122232	0.365565	2.13137	AT3G11840.1	PUB24	plant U-box 24
Potri.006G192500	31	21	19	95	131	89	0.521556	0.0599747	-0.258753	2.16044	2.44736	2.06406	2.13044	AT2G42110.1
Potri.010G109200	27	20	19	99	120	85	0.426919	0.120096	-0.334702	2.23332	2.32233	2.01649	2.13035	AT1G70710.1	ATGH9B1,CEL1,GH9B1	glycosyl hydrolase 9B1
Potri.017G013100	68	79	75	330	351	291	1.64231	1.81827	1.69425	3.93649	3.87527	3.7348	2.13031	AT1G03780.2	TPX2	targeting protein for XKLP2
Potri.010G132700	429	461	427	1710	2135	1936	4.40691	4.45813	4.3029	6.44948	6.5444	6.56024	2.13016	AT1G68710.1		ATPase E1-E2 type family protein / haloacid dehalogenase-like hydrolase family protein
Potri.T173200	9	5	8	20	17	24	0.325636	0.120096	0.722631	2.48087	2.65018	2.42142	2.12835	AT2G21100.1		Disease resistance-responsive (dirigent-like protein) family protein
Potri.007G021200	11	4	10	36	41	35	-0.932162	-1.58772	-1.02059	1.19734	0.967369	0.682422	2.12814	AT3G05220.1		Heavy metal transport/detoxification superfamily protein
Potri.005G156700	109	98	123	493	518	430	2.31906	2.14201	2.40421	4.52363	4.42956	4.2992	2.12768	AT5G49700.1		Predicted AT-hook DNA-binding family protein
Potri.T128700	6	10	12	39	36	45	-1.36826	-0.971052	-1.15184	1.25448	0.6643	1.00841	2.12676	AT4G23180.1	CRK10,RLK4	cysteine-rich RLK (RECEPTOR-like protein kinase) 10
Potri.001G028900	7	8	5	39	27	27	-1.54883	-1.40715	-2.08472	0.871761	0.178873	0.314035	2.12661
Potri.003G046000	11	9	15	53	62	39	-0.932162	-1.24669	-0.589959	1.30945	1.3862	0.907714	2.12608	AT5G45320.1
Potri.001G390900	22	36	33	141	139	127	0.0361292	0.734205	0.830884	2.7823	2.65961	2.56058	2.12552	AT1G78815.1	LSH7	Protein of unknown function (DUF640)
Potri.012G004000	42	42	33	212	157	137	1.02001	0.914777	0.338488	3.31281	2.69672	2.64642	2.12551	AT4G27870.1		Vacuolar iron transporter (VIT) family protein
Potri.010G253600	6	2	6	20	26	27	-1.54883	-3.17269	-1.84372	-0.302737	-0.244935	0.365565	2.12508	AT3G20240.1		Mitochondrial substrate carrier family protein
Potri.018G112500	44	54	53	222	225	215	1.02001	1.27357	1.19731	3.36564	3.22724	3.28422	2.12477	AT1G80710.1	DRS1	DROUGHT SENSITIVE 1
Potri.006G082900	211	241	188	931	942	931	3.26879	3.42723	3.02949	5.42984	5.27633	5.39143	2.12473	AT2G37420.1		ATP binding microtubule motor family protein
Potri.011G089100	23	27	22	110	110	114	0.098865	0.388029	0.0705545	2.35588	2.19841	2.38442	2.12378	AT5G42570.1		B-cell receptor-associated 31-like
Potri.003G174200	54	76	43	214	258	269	1.31246	1.76277	0.898788	3.31281	3.41153	3.60682	2.12364	AT2G33205.1		Serinc-domain containing serine and sphingolipid biosynthesis protein
Potri.008G096100	5	3	6	17	28	20	-1.99629	-2.68726	-1.84372	-0.302737	0.230403	-0.109773	2.12358	AT5G61040.1
Potri.001G142000	28	49	46	194	182	158	0.426919	1.13474	1.0257	3.20098	2.93279	2.85009	2.1235	AT5G46740.1	UBP21	ubiquitin-specific protease 21
Potri.017G096600	15	18	30	54	77	65	-3.1338	-2.32469	-2.08472	-0.677132	-0.244935	-0.257872	2.12231	AT3G51550.1	FER	Malectin/receptor-like protein kinase family protein
Potri.002G057000	47	57	47	185	260	213	1.11413	1.35088	0.995003	3.11101	3.42265	3.27077	2.12177	AT1G06660.1
Potri.008G164300	46	29	47	131	215	191	1.11413	0.388029	1.0257	2.59589	3.14906	3.12139	2.12144
Potri.019G028300	15	12	19	106	58	57	-0.501528	-0.850758	-0.186603	2.23332	1.26788	1.37817	2.12111	ATCG00700.1		photosystem II reaction center protein N
Potri.018G075900	1642	1705	1292	7106	6603	6431	6.25809	6.26901	5.8249	8.39363	8.11015	8.21094	2.12087	AT4G18670.1		Leucine-rich repeat (LRR) family protein
Potri.001G310400	434	543	384	1948	2038	1870	4.31081	4.59946	4.0539	6.51379	6.39363	6.41341	2.12021	AT5G64310.1	AGP1,ATAGP1	arabinogalactan protein 1
Potri.017G071000	493	577	497	2071	2587	2199	4.52012	4.73541	4.50705	6.64846	6.78311	6.68654	2.11996	AT3G01680.1
Potri.008G180900	105	107	79	431	412	429	2.25164	2.26694	1.83955	4.33451	4.09622	4.28589	2.11969	AT3G26050.1		TPX2 (targeting protein for Xklp2) protein family
Potri.010G168900	1	9	7	20	17	25	-3.87076	-1.24669	-1.63726	-0.0744678	-0.473204	0.2051	2.11881
Potri.008G169200	67	106	104	398	423	349	1.62109	2.25358	2.17694	4.25623	4.16404	4.00232	2.11836	AT4G14310.1		Transducin/WD40 repeat-like superfamily protein
Potri.005G001500	273	274	302	1297	1234	1181	3.69656	3.63724	3.76646	5.96405	5.71549	5.78001	2.11696	AT3G05910.1		Pectinacetylesterase family protein
Potri.006G068900	13	10	13	57	55	47	-0.700836	-1.1023	-0.789268	1.41347	1.243	1.10253	2.11605	AT1G03220.1		Eukaryotic aspartyl protease family protein
Potri.014G066400	38	17	56	149	144	147	0.811063	-0.365331	1.27602	2.8016	2.56242	2.73725	2.11604	AT3G60550.1	CYCP3;2	cyclin p3;2
Potri.001G377900	343	344	368	1530	1587	1474	3.98099	3.92535	3.98528	6.14871	6.03096	6.06259	2.11584	AT1G78430.1	RIP2	ROP interactive partner 2
Potri.010G179800	5	5	6	21	21	27	-1.99629	-2.03518	-1.84372	0.122569	-0.0478978	0.415318	2.11548	AT1G65470.1	FAS1,NFB2	chromatin assembly factor-1 (FASCIATA1) (FAS1)
Potri.004G189000	740	721	867	3187	3626	3240	5.18542	5.12652	5.30681	7.33926	7.33984	7.28652	2.11505	AT5G22740.1	ATCSLA02,ATCSLA2,CSLA02,CSLA2	cellulose synthase-like A02
Potri.004G192300	11	16	16	39	68	31	-0.0981719	-0.0683494	0.237204	2.08368	2.32233	2.00028	2.11492	AT1G19390.1		Wall-associated kinase family protein
Potri.004G105900	7	13	17	56	58	45	-1.54883	-0.739727	-0.414872	1.38816	1.26788	1.00841	2.11479	AT3G19660.1
Potri.017G086300	12	14	8	34	62	56	-0.811868	-0.636633	-1.45669	0.676505	1.3633	1.35285	2.11457	AT5G15310.2	ATMIXTA,ATMYB16,MYB16	myb domain protein 16
Potri.012G037200	197	190	196	742	1005	846	3.22727	3.13838	3.16665	5.16882	5.38833	5.30664	2.11324	AT1G73370.1	ATSUS6,SUS6	sucrose synthase 6
Potri.012G074400	37	39	38	142	186	187	0.811063	1.07524	0.830884	2.83008	3.03051	3.18731	2.11205	AT5G62580.1		ARM repeat superfamily protein
Potri.010G050300	267	244	301	1143	1186	1073	3.83199	3.89985	3.90912	6.1665	5.95832	5.85291	2.11049	AT3G01680.1
Potri.001G020600	36	55	41	181	191	186	0.694023	1.2998	0.898788	3.09546	3.03051	3.10632	2.11018	AT2G41560.1	ACA4	autoinhibited Ca(2+)-ATPase, isoform 4
Potri.004G156400	25	20	23	107	96	96	0.216701	-0.137062	0.0705545	2.31617	1.98997	2.18373	2.10786	AT5G03260.1	LAC11	laccase 11
Potri.010G190300	122	121	119	536	596	482	2.51582	2.49974	2.47265	4.67258	4.63472	4.4999	2.10708	AT2G40070.1
Potri.002G099300	8	2	4	39	14	16	-1.2078	-2.68726	-2.37423	0.90783	-0.473204	-0.338042	2.10681
Potri.013G017300	23	21	20	85	133	80	0.325636	0.120096	0.183765	2.26147	2.59227	2.06406	2.10633	AT3G05500.1		Rubber elongation factor protein (REF)
Potri.003G102100	23	13	14	77	73	62	0.098865	-0.739727	-0.686174	1.8441	1.61668	1.52136	2.10626
Potri.005G076900	440	418	559	2033	2125	1947	4.33381	4.2384	4.60178	6.56692	6.46259	6.46968	2.10551	AT2G22170.1		Lipase/lipooxygenase, PLAT/LH2 family protein
Potri.014G143100	49	42	74	216	270	215	1.17363	0.914777	1.67501	3.3262	3.47165	3.28422	2.1043	AT3G58690.1		Protein kinase superfamily protein
Potri.007G095200	21	17	27	94	97	83	0.0361292	-0.45022	0.237204	2.17531	1.97494	2.00028	2.10372	AT4G39970.1		Haloacid dehalogenase-like hydrolase (HAD) superfamily protein
Potri.005G246600	159	214	138	609	827	745	2.91496	3.25693	2.61066	4.86604	5.11433	5.09396	2.10296	AT1G53470.1	MSL4	mechanosensitive channel of small conductance-like 4
Potri.006G061400	48	48	39	192	219	175	1.14419	1.1053	0.795695	3.17161	3.169	2.9962	2.10189	AT2G12462.1
Potri.016G052300	7	13	18	40	69	41	-1.54883	-0.636633	-0.789268	0.796799	1.49555	1.00841	2.1011
Potri.008G098900	169	187	174	778	807	755	3.0078	3.11641	2.92752	5.17808	5.06905	5.10727	2.10062	AT4G15215.1	ATPDR13,PDR13	pleiotropic drug resistance 13
Potri.006G134500	184	207	239	955	958	813	3.07955	3.20929	3.38362	5.47562	5.30516	5.20422	2.10027	AT4G33220.1	ATPME44,PME44	pectin methylesterase 44
Potri.006G110500	9	11	9	37	46	49	-1.06341	-0.971052	-1.15184	0.834767	1.02687	1.24692	2.10017	AT1G14360.1	ATUTR3,UTR3	UDP-galactose transporter 3
Potri.013G116300	4	9	8	34	43	23	-2.2858	-1.24669	-1.15184	0.676505	0.840457	0.0872638	2.09932	AT3G02430.1		Protein of unknown function (DUF679)
Potri.005G177600	15	10	20	55	84	55	-0.41133	-1.1023	-0.186603	1.38816	1.83214	1.35285	2.09919	AT1G21830.1
Potri.016G014300	20	13	19	65	78	56	0.158986	0.527754	-0.0523022	2.28908	2.14571	2.50422	2.09888	AT1G07250.1	UGT71C4	UDP-glucosyl transferase 71C4
Potri.010G049700	33	39	40	135	177	175	0.325636	1.04454	0.898788	2.74291	2.89337	2.93782	2.09852	AT1G13130.1		Cellulase (glycosyl hydrolase family 5) protein
Potri.010G150800	6399	5218	8273	26431	30356	27575	8.1988	7.86801	8.4909	10.2704	10.2927	10.2932	2.09831	AT3G17210.1	ATHS1,HS1	heat stable protein 1
Potri.013G146300	5	5	7	19	34	23	-1.54883	-2.03518	-1.63726	0.18269	0.701294	0.147385	2.09573	AT4G31980.1
Potri.017G100500	33	54	42	173	244	146	0.652801	1.2998	0.865236	3.01506	3.33709	2.72743	2.09491	AT3G45080.1		P-loop containing nucleoside triphosphate hydrolases superfamily protein
Potri.003G210100	16	17	6	64	54	55	-0.24627	-0.365331	-1.15184	1.72785	1.34003	1.45154	2.09481	AT5G10400.1		Histone superfamily protein
Potri.006G014500	223	222	303	1071	1105	1009	3.374	3.32875	3.73893	5.66008	5.54281	5.53479	2.09433	AT5G47550.1		Cystatin/monellin superfamily protein
Potri.014G162900	652	587	626	2939	2510	2522	4.8492	4.68156	4.73313	7.07503	6.66868	6.81025	2.09425	AT2G04780.1	FLA7	FASCICLIN-like arabinoogalactan 7
Potri.010G004300	11	7	13	28	61	50	-0.932162	-1.58772	-0.789268	0.40087	1.34003	1.19089	2.09406	AT1G57560.1	AtMYB50,MYB50	myb domain protein 50
Potri.015G039200	371	394	381	1654	1759	1526	4.08537	4.15104	4.04268	6.27059	6.17928	6.11058	2.09379	AT1G73620.1		Pathogenesis-related thaumatin superfamily protein
Potri.013G077200	46	55	54	237	217	220	1.08343	1.2998	1.27602	3.45976	3.17559	3.32384	2.09311	AT5G16690.1	ATORC3,ORC3	origin recognition complex subunit 3
Potri.009G071100	6	3	8	17	16	31	-1.99629	-3.17269	-1.45669	-0.302737	-0.558093	0.555043	2.09308	AT5G12340.1
Potri.010G092000	66	54	42	237	213	207	1.59956	1.24685	0.830884	3.50756	3.18215	3.25719	2.09214	AT3G06030.1	ANP3,MAPKKK12,NP3	NPK1-related protein kinase 3
Potri.009G024400	8	6	7	26	18	24	-0.932162	-2.03518	-1.02059	1.10714	0.772553	0.415318	2.09189	AT4G25835.1		P-loop containing nucleoside triphosphate hydrolases superfamily protein
Potri.001G345700	116	105	127	485	494	486	2.40846	2.15644	2.4502	4.49131	4.35025	4.456	2.09126	AT5G63090.1	LOB	Lateral organ boundaries (LOB) domain family protein
Potri.005G228300	15	28	19	91	86	93	-0.41133	0.286746	0.0104335	2.14541	1.89736	2.14001	2.09013	AT1G47271.1		Cystathionine beta-synthase (CBS) family protein
Potri.016G024400	31	46	52	191	196	169	0.521556	1.07524	1.17009	3.13403	2.97116	2.95474	2.08938	AT5G13750.1	ZIFL1	zinc induced facilitator-like 1
Potri.006G035200	94	106	77	384	390	388	2.10652	2.22649	1.73197	4.16603	4.02139	4.13445	2.08704	AT5G06150.1	CYC1BAT,CYCB1;2	Cyclin family protein
Potri.004G160100	49	28	48	166	196	181	1.31246	0.436123	1.19731	3.02331	3.05215	3.12886	2.08643	AT2G16430.2	ATPAP10,PAP10	purple acid phosphatase 10
Potri.002G038200	14	20	14	75	72	60	-0.597743	-0.137062	-0.686174	1.82537	1.57742	1.42749	2.08221	AT2G20515.1
Potri.002G093300	76	78	88	314	288	275	1.66322	1.62433	1.90706	3.98372	3.73067	3.73969	2.08055	AT1G22170.1		Phosphoglycerate mutase family protein
Potri.016G009400	18	20	17	37	59	71	-1.36826	-0.45022	-1.15184	1.13784	0.806904	1.35285	2.07921	AT5G57110.1	ACA8,AT-ACA8	autoinhibited Ca2+ -ATPase, isoform 8
Potri.015G059100	1052	954	1144	4526	4633	4171	5.59208	5.41303	5.62389	7.71947	7.58099	7.5673	2.07849	AT1G26355.1	SP1L1	SPIRAL1-like1
Potri.006G112200	11	6	6	36	40	38	-1.36826	-1.24669	-1.15184	0.717727	0.6643	1.10253	2.0783	AT5G01990.1		Auxin efflux carrier family protein
Potri.004G206500	7	13	4	35	36	26	-0.811868	-0.365331	-2.08472	1.10714	0.936672	0.907714	2.07814
Potri.018G102100	19	31	30	86	128	128	-0.170322	0.482666	0.386582	2.00261	2.39187	2.5383	2.07803	AT4G30860.1	ASHR3,SDG4	SET domain group 4
Potri.002G120900	26	10	23	67	94	75	0.158986	-1.1023	0.0705545	1.6448	1.92889	1.77108	2.07784	AT5G56510.1	APUM12,PUM12	pumilio 12
Potri.018G026200	79	61	76	281	308	268	1.96213	1.62433	1.76873	3.93211	3.89137	3.75909	2.07781	AT5G11160.1	APT5	adenine phosphoribosyltransferase 5
Potri.013G036000	7	4	6	28	24	21	-1.54883	-2.32469	-1.84372	0.498718	0.0699387	-0.0410603	2.07743	AT5G28050.2		Cytidine/deoxycytidylate deaminase family protein
Potri.008G111200	1962	1981	1998	8049	8950	8221	6.56074	6.51556	6.535	8.62165	8.60338	8.61773	2.07709	AT1G68710.1		ATPase E1-E2 type family protein / haloacid dehalogenase-like hydrolase family protein
Potri.014G123600	15	6	13	42	48	49	-0.41133	-1.79417	-0.789268	1.01092	1.05572	1.16203	2.0762	AT2G47480.1		Protein of unknown function (DUF3511)
Potri.006G027000	327	278	360	1507	1311	1281	3.90841	3.63724	3.98137	6.13736	5.76547	5.86415	2.07601	AT4G24380.1
Potri.003G131200	4	4	6	19	22	22	-2.2858	-2.32469	-1.84372	-0.146618	-0.110634	0.0245281	2.0715	AT3G05170.1		Phosphoglycerate mutase family protein
Potri.014G172000	70	88	98	309	406	357	1.68383	1.97299	2.09247	3.8603	4.07523	4.03053	2.07142	AT5G48310.2
Potri.018G098000	62	68	70	234	337	295	1.53296	1.62433	1.61572	3.44142	3.78768	3.74456	2.07116	AT2G18670.1		RING/U-box superfamily protein
Potri.019G040900	49	41	37	188	181	167	1.23078	1.01318	0.795695	3.23687	2.96357	3.05231	2.07056	AT1G69560.1	ATMYB105,LOF2,MYB105	myb domain protein 105
Potri.013G108900	6	22	3	41	35	17	-2.2858	-0.00276104	-2.7368	0.977371	0.463603	-0.257872	2.07038	AT1G75240.1	AtHB33,HB33	homeobox protein 33
Potri.003G106400	199	196	183	792	852	780	3.25508	3.18134	3.04456	5.26582	5.21689	5.20067	2.06909	AT1G31650.1	ATROPGEF14,ROPGEF14	RHO guanyl-nucleotide exchange factor 14
Potri.006G107100	76	50	74	278	268	278	1.74395	1.1636	1.71323	3.69468	3.48763	3.65421	2.06773	AT2G30970.1	ASP1	aspartate aminotransferase 1
Potri.003G189000	100	94	102	495	435	350	2.82505	2.70996	2.77326	5.20551	4.649	4.67095	2.06709
Potri.002G158400	90	83	104	305	319	291	1.64231	1.4479	1.83955	3.76027	3.68984	3.69002	2.06697	AT4G00710.1	BSK3	BR-signaling kinase 3
Potri.008G099800	42	66	59	249	230	221	0.953667	1.60342	1.35066	3.53665	3.26479	3.33034	2.06688	AT3G17350.1
Potri.014G032600	63	55	57	234	223	223	1.46314	1.4002	1.32621	3.53088	3.32529	3.5411	2.0662	AT1G47480.1		alpha/beta-Hydrolases superfamily protein
Potri.010G229200	41	46	46	214	179	174	0.919316	1.04454	0.995003	3.31281	2.89337	2.97147	2.06556	AT5G22930.1		Protein of unknown function (DUF1635)
Potri.004G097000	2	7	11	40	33	33	-1.36826	-1.24669	-0.589959	1.13784	0.967369	0.907714	2.06503	AT1G67000.1		Protein kinase superfamily protein
Potri.015G121900	10	4	6	12	32	37	-0.932162	-2.32469	-1.45669	-0.0744678	0.587338	0.942066	2.06497	AT1G18390.2		Protein kinase superfamily protein
Potri.002G222600	58	61	62	286	249	233	1.53296	1.4479	1.46707	3.75533	3.4171	3.48396	2.06495	AT2G04850.1		Auxin-responsive family protein
Potri.002G022700	79	56	85	268	353	298	1.85716	1.35088	1.8737	3.63138	3.87122	3.7639	2.06494	AT1G75750.1	GASA1	GAST1 protein homolog 1
Potri.003G065100	13	3	2	31	11	21	-0.700836	-2.68726	-3.22223	0.634069	-0.95863	-0.0410603	2.0646	ATCG00360.1		Tetratricopeptide repeat (TPR)-like superfamily protein
Potri.013G149000	21	20	13	82	62	86	-0.0294591	-0.137062	-0.686174	1.96886	1.40874	1.98389	2.06404	AT4G03270.1	CYCD6;1	Cyclin D6;1
Potri.001G380000	68	64	93	322	319	306	1.64231	1.51661	2.03327	3.9056	3.69901	3.8018	2.06389	AT3G62730.1
Potri.016G132700	432	567	422	2082	1914	1881	4.28068	4.66147	4.13004	6.57536	6.28054	6.41034	2.06361	AT5G05340.1	AtPRX52	Peroxidase superfamily protein
Potri.019G078600	67	44	94	311	241	291	1.62109	1.01318	2.0483	3.85569	3.32529	3.7348	2.06281	AT5G36110.1	CYP716A1	cytochrome P450, family 716, subfamily A, polypeptide 1
Potri.003G022600	45	28	44	144	188	151	1.05207	0.338276	0.931578	2.76274	2.94826	2.78534	2.0627	AT5G16850.1	ATTERT,TERT	telomerase reverse transcriptase
Potri.002G012900	64	51	49	264	206	211	1.48679	1.1636	1.0852	3.6151	3.05929	3.26399	2.06198	AT1G47670.1		Transmembrane amino acid transporter family protein
Potri.T100000	21	14	28	70	116	79	0.521556	-0.0683494	1.0852	2.32953	2.86104	2.51567	2.06056
Potri.004G185700	210	212	192	785	975	825	3.26195	3.24348	3.05947	5.18912	5.32455	5.2218	2.06043	AT1G08260.1	ABO4,EMB142,EMB2284,EMB529,ESD7,POL2A,TIL1	DNA polymerase epsilon catalytic subunit
Potri.005G113900	498	464	542	2608	2342	2248	5.34275	5.13383	5.46917	7.59295	7.24006	7.30189	2.05975	AT3G51240.1	F3\'H,F3H,TT6	flavanone 3-hydroxylase
Potri.010G050500	17	12	12	74	70	64	0.953667	0.655133	0.898788	2.956	2.93279	2.79477	2.05962	AT3G01680.1
Potri.009G103100	14	12	20	60	75	71	-0.597743	-0.636633	-0.186603	1.38816	1.67364	1.69255	2.0592	AT3G19184.1		AP2/B3-like transcriptional factor family protein
Potri.007G024500	4	9	4	16	32	24	-2.2858	-1.24669	-2.37423	-0.387626	0.463603	0.147385	2.05786	AT3G50870.1	GATA18,HAN,MNP	GATA type zinc finger transcription factor family protein
Potri.009G113600	741	827	832	3368	3497	3196	5.08247	5.20148	5.17438	7.29015	7.16714	7.17766	2.05754	AT3G18830.1	ATPLT5,ATPMT5,PMT5	polyol/monosaccharide transporter 5
Potri.005G162800	3956	4028	4189	17191	17723	16091	7.49429	7.48677	7.49973	9.64175	9.50779	9.50552	2.05721	AT1G22410.1		Class-II DAHP synthetase family protein
Potri.006G023500	53	50	46	217	222	184	1.28574	1.13474	0.995003	3.33285	3.18868	3.06015	2.05706	AT4G14970.1
Potri.005G085200	75	88	72	336	355	340	1.92798	1.97299	1.83955	4.00885	3.91124	3.99415	2.05706	AT5G64810.1	ATWRKY51,WRKY51	WRKY DNA-binding protein 51
Potri.003G214800	5	7	10	27	41	29	-1.99629	-1.58772	-1.15184	0.295901	0.6643	0.463412	2.05623	AT5G06720.1	ATPA2,PA2	peroxidase 2
Potri.008G207500	64	71	65	270	282	284	1.5555	1.66526	1.48927	3.65279	3.54472	3.68496	2.05581	AT4G15790.1
Potri.018G104400	113	96	142	427	553	477	2.37082	2.11272	2.63077	4.32454	4.51516	4.44107	2.05525
Potri.017G035500	41	40	47	213	197	164	0.610365	0.482666	1.17009	3.01506	2.81958	2.61482	2.05507	AT1G66980.1	SNC4	suppressor of npr1-1 constitutive 4
Potri.T023200	35	60	47	204	201	182	0.953667	1.62433	1.51113	3.50756	3.34296	3.42446	2.05402	AT4G27290.1		S-locus lectin protein kinase family protein
Potri.008G149500	64	43	59	226	254	206	1.5555	0.981119	1.32621	3.35262	3.37765	3.27751	2.05122	AT3G06030.1	ANP3,MAPKKK12,NP3	NPK1-related protein kinase 3
Potri.018G100500	315	303	358	1438	1343	1276	3.86395	3.77451	3.98917	6.08417	5.80637	5.90064	2.05093	AT2G23910.1		NAD(P)-binding Rossmann-fold superfamily protein
Potri.011G051900	4	9	4	21	34	16	-2.2858	-1.24669	-2.37423	0.122569	0.506038	-0.422931	2.04981	AT2G33793.1
Potri.009G013500	71	54	82	281	302	269	1.76344	1.42425	1.82217	3.82772	3.69443	3.64381	2.04969	AT3G45230.1		hydroxyproline-rich glycoprotein family protein
Potri.008G166200	3	6	5	18	23	20	-2.64837	-1.79417	-2.08472	-0.222566	-0.0478978	-0.109773	2.04961	AT3G23240.1	ATERF1,ERF1	ethylene response factor 1
Potri.008G159400	10	10	11	53	39	41	-1.06341	-1.1023	-1.02059	1.30945	0.772553	0.907714	2.04929	AT3G63410.1	APG1,E37,IEP37,VTE3	S-adenosyl-L-methionine-dependent methyltransferases superfamily protein
Potri.004G231300	40	49	58	160	249	224	0.377166	0.69521	0.830884	2.31617	2.94826	2.76629	2.04913	AT5G49760.1		Leucine-rich repeat protein kinase family protein
Potri.009G148700	15	18	12	61	66	62	-0.501528	-0.365331	-0.789268	1.53376	1.4528	1.49846	2.04792
Potri.001G018200	3457	3328	3991	15079	15430	14298	7.30396	7.21339	7.43545	9.45382	9.31223	9.33403	2.04751	AT5G12950.1		Putative glycosyl hydrolase of unknown function (DUF1680)
Potri.016G117300	26	29	30	147	95	131	0.272197	0.388029	0.521934	2.7823	2.01957	2.57159	2.04575	AT5G01380.1		Homeodomain-like superfamily protein
Potri.002G007300	967	1062	1049	4380	4272	4123	5.47131	5.5627	5.50229	7.67471	7.45905	7.54512	2.04574	AT5G24318.1		O-Glycosyl hydrolases family 17 protein
Potri.019G118000	24	44	45	117	170	149	0.325636	1.04454	0.995003	2.62868	2.95593	2.91205	2.04296	AT1G03940.1		HXXXD-type acyl-transferase family protein
Potri.013G100800	2501	2317	2964	10886	10674	10047	6.49301	6.35674	6.61414	8.67413	8.42758	8.49819	2.04293	AT4G24340.1		Phosphorylase superfamily protein
Potri.007G134600	11	17	13	56	54	52	-0.811868	-0.365331	-0.686174	1.53376	1.3862	1.35285	2.04274	AT2G43560.1		FKBP-like peptidyl-prolyl cis-trans isomerase family protein
Potri.003G142400	404	311	399	1456	1649	1494	4.33707	3.95453	4.21906	6.21499	6.21649	6.202	2.04175	AT4G23990.1	ATCSLG3,CSLG3	cellulose synthase like G3
Potri.018G126300	135	92	78	390	467	370	2.63703	2.03677	1.76873	4.18085	4.26942	4.08534	2.04155
Potri.002G106000	288	308	270	1184	1253	1187	3.75129	3.7931	3.57738	5.7986	5.69041	5.75245	2.04045	AT5G60930.1		P-loop containing nucleoside triphosphate hydrolases superfamily protein
Potri.016G142800	51	80	61	257	299	232	1.33869	1.8363	1.39836	3.60964	3.64307	3.43656	2.04035	AT2G38620.2	CDKB1;2	cyclin-dependent kinase B1;2
Potri.002G202000	63	78	56	271	296	249	1.51006	1.80001	1.27602	3.64212	3.59964	3.45452	2.03977
Potri.010G245600	14	19	24	97	65	80	-0.501528	-0.209212	0.0705545	2.17531	1.47433	1.8814	2.03856	AT5G04890.1	RTM2	HSP20-like chaperones superfamily protein
Potri.003G206400	51	63	90	276	402	350	2.10652	2.22649	2.61066	4.21724	4.44054	4.40458	2.03736	AT4G31980.1
Potri.011G015800	13	22	19	87	76	81	-0.597743	0.177811	0.386582	2.2046	1.98997	1.91638	2.03712	AT3G54070.1		Ankyrin repeat family protein
Potri.003G222300	57	34	49	196	197	183	1.41464	0.571475	1.11406	3.20823	2.97871	3.02853	2.03698	AT5G56510.1	APUM12,PUM12	pumilio 12
Potri.001G415800	34	36	31	122	150	135	0.475013	0.655133	0.478212	2.51635	2.59227	2.60414	2.03598	AT4G38070.1		basic helix-loop-helix (bHLH) DNA-binding superfamily protein
Potri.001G331200	23	22	26	93	112	96	0.098865	-0.00276104	0.237204	2.11487	2.19841	2.12513	2.03551	AT3G27120.1		P-loop containing nucleoside triphosphate hydrolases superfamily protein
Potri.008G169000	116	95	101	424	444	403	2.45717	2.11272	2.20404	4.37694	4.26015	4.23831	2.03482	AT4G14330.1		P-loop containing nucleoside triphosphate hydrolases superfamily protein
Potri.014G155800	56	77	69	240	297	297	1.36446	1.78151	1.5954	3.49576	3.60453	3.74942	2.03464	AT4G15440.1	CYP74B2,HPL1	hydroperoxide lyase 1
Potri.001G320000	1000	1054	1009	3931	4628	4112	5.57701	5.58554	5.47335	7.54293	7.61441	7.57861	2.03449	AT3G23820.1	GAE6	UDP-D-glucuronate 4-epimerase 6
Potri.002G066400	28	25	34	84	192	132	0.377166	0.286746	0.521934	1.88086	2.90927	2.44556	2.03423	AT1G76740.1
Potri.005G201200	5	11	3	32	28	30	-0.41133	0.338276	-0.499761	2.2046	1.43094	1.93355	2.03307	AT4G14130.1	XTH15,XTR7	xyloglucan endotransglucosylase/hydrolase 15
Potri.015G088100	12	12	16	69	54	49	-0.811868	-0.850758	-0.414872	1.72785	1.1657	1.16203	2.03274	AT4G24790.1		AAA-type ATPase family protein
Potri.007G001000	480	518	512	2300	2022	1912	4.46165	4.52359	4.46847	6.74197	6.37801	6.43844	2.03221	AT5G23400.1		Leucine-rich repeat (LRR) family protein
Potri.004G190900	5290	5612	5022	20711	23685	20867	7.92649	7.9675	7.7717	9.92488	9.93367	9.89006	2.02851	AT5G17920.1	ATCIMS,ATMETS,ATMS1	Cobalamin-independent synthase family protein
Potri.002G263800	83	84	74	290	361	341	1.92798	1.92324	1.67501	3.7454	3.89935	3.94842	2.02658	AT1G75130.1	CYP721A1	cytochrome P450, family 721, subfamily A, polypeptide 1
Potri.013G100700	971	873	1090	4116	3787	3781	4.71044	4.6564	4.98039	6.92526	6.68031	6.83217	2.02614	AT4G24340.1		Phosphorylase superfamily protein
Potri.004G079200	113	80	154	387	541	454	2.39603	1.85411	2.73662	4.19916	4.48895	4.3766	2.02606	AT5G23980.1	ATFRO4,FRO4	ferric reduction oxidase 4
Potri.001G074700	24	20	17	97	74	79	0.158986	-0.137062	-0.414872	2.2046	1.61668	1.8814	2.02579	AT5G44680.1		DNA glycosylase superfamily protein
Potri.010G109600	158	164	156	702	659	600	2.88857	2.8934	2.79124	5.06683	4.79305	4.79359	2.025	AT1G14900.1	HMGA	high mobility group A
Potri.002G105000	310	307	330	1223	1370	1301	3.86846	3.82957	3.90086	5.86776	5.86461	5.94154	2.02439	AT5G49700.1		Predicted AT-hook DNA-binding family protein
Potri.011G083700	14	19	39	97	93	84	-0.597743	-0.209212	0.759625	2.17531	1.94441	1.95053	2.02369	AT1G26840.1	ATORC6,ORC6	origin recognition complex protein 6
Potri.015G110400	113	123	182	595	560	532	2.37082	2.45375	2.98332	4.79319	4.52293	4.58931	2.02315	AT5G51100.1	FSD2	Fe superoxide dismutase 2
Potri.017G050300	486	578	458	2140	2112	1851	4.50862	4.72576	4.3339	6.69113	6.49522	6.45042	2.02306	AT5G64310.1	AGP1,ATAGP1	arabinogalactan protein 1
Potri.009G132500	192	206	147	710	814	748	3.20605	3.26361	2.76418	5.09839	5.08838	5.10348	2.02304	AT4G38660.1		Pathogenesis-related thaumatin superfamily protein
Potri.005G220600	11	13	25	67	65	53	-0.811868	-0.739727	0.12827	1.76765	1.59719	1.30086	2.02165	AT2G30690.1		Protein of unknown function, DUF593
Potri.012G004800	21	16	8	48	54	72	-0.0294591	-0.45022	-1.45669	1.16789	1.1657	1.77108	2.02012	AT5G24620.1		Pathogenesis-related thaumatin superfamily protein
Potri.014G068700	136	107	155	553	542	513	2.64756	2.25358	2.74586	4.68562	4.48365	4.54809	2.01954	AT2G45340.1		Leucine-rich repeat protein kinase family protein
Potri.016G070800	22	12	19	69	69	76	0.0361292	-0.850758	-0.258753	1.68692	1.51645	1.79006	2.01945	AT4G31400.1	CTF7	damaged DNA binding;DNA-directed DNA polymerases
Potri.002G160300	178	183	193	755	759	731	3.04013	3.02502	3.07423	5.16137	4.97589	5.06698	2.01914	AT2G45910.1		U-box domain-containing protein kinase family protein
Potri.009G069900	88	80	105	452	377	328	2.15161	1.97299	2.30759	4.49428	4.00299	4.01447	2.01863	AT2G26870.1	NPC2	non-specific phospholipase C2
Potri.010G044800	6	5	5	33	14	28	-1.75528	-2.03518	-2.08472	0.634069	-0.744506	0.365565	2.01824	AT1G10710.1	PHS1	poor homologous synapsis 1
Potri.011G111500	273	327	289	1179	1265	1108	3.58594	3.82957	3.62827	5.77682	5.69386	5.62873	2.01796	AT1G53300.1	TTL1	tetratricopetide-repeat thioredoxin-like 1
Potri.003G006900	180	135	201	597	761	709	3.04013	2.56608	3.11048	4.7956	4.97211	5.0013	2.01794	AT1G09812.1
Potri.006G103900	186	150	244	909	755	686	3.08731	2.74856	3.40129	5.40166	4.95306	4.95789	2.0177	AT5G01600.1	ATFER1,FER1	ferretin 1
Potri.004G081100	10	8	9	23	49	40	-1.06341	-1.40715	-1.63726	0.0598333	1.02687	0.799462	2.01726	AT1G79450.1	ALIS5	ALA-interacting subunit 5
Potri.017G075500	113	106	172	505	554	516	2.42079	2.25358	2.89464	4.55808	4.51256	4.56747	2.01723	AT5G40020.1		Pathogenesis-related thaumatin superfamily protein
Potri.002G211800	7	9	11	48	29	45	-1.54883	-1.24669	-1.02059	1.10714	0.280156	0.907714	2.0167
Potri.001G177100	29	53	57	185	188	188	0.475013	1.21963	1.32621	3.07973	2.94055	3.08342	2.01663	AT1G80370.1	CYCA2;4	Cyclin A2;4
Potri.016G027400	28	53	30	101	143	122	1.08343	1.72455	0.684663	3.15669	3.18215	3.18731	2.01605	AT3G42170.1		BED zinc finger ;hAT family dimerisation domain
Potri.008G205200	328	396	378	1574	1480	1465	3.95579	4.1402	4.07606	6.21048	5.94296	6.07619	2.01588	AT4G37370.1	CYP81D8	cytochrome P450, family 81, subfamily D, polypeptide 8
Potri.013G054900	8	17	14	37	55	58	-1.36826	-0.137062	-0.686174	0.871761	1.43094	1.5439	2.01575	AT1G54400.1		HSP20-like chaperones superfamily protein
Potri.015G102700	68	116	57	310	353	321	1.94516	2.30629	1.53266	3.94085	3.92303	3.95264	2.0149	AT3G48770.1		DNA binding;ATP binding
Potri.014G111500	12	9	9	29	52	40	-0.811868	-1.24669	-1.45669	0.498718	1.11176	0.872525	2.01453	AT2G46980.2
Potri.016G050300	22	23	18	81	96	78	-0.0981719	0.0599747	-0.258753	1.91671	1.98997	1.8273	2.01422	AT2G42260.1	PYM,UVI4	uv-b-insensitive 4
Potri.010G107900	20	21	18	62	82	90	-0.326441	-0.0683494	-0.334702	1.51049	1.76384	2.03252	2.01416	AT1G70670.1		Caleosin-related family protein
Potri.015G102200	108	155	64	416	438	397	2.63703	2.96071	1.83955	4.44909	4.4378	4.57022	2.01414	AT3G48770.1		DNA binding;ATP binding
Potri.016G026500	23	30	32	96	107	75	-0.326441	-1.40715	-0.334702	1.30945	1.26788	1.40304	2.0139	AT3G42170.1		BED zinc finger ;hAT family dimerisation domain
Potri.001G166200	11	8	10	36	44	40	-0.932162	-1.40715	-1.15184	0.796799	0.873247	0.872525	2.01363	AT1G17380.1	JAZ5,TIFY11A	jasmonate-zim-domain protein 5
Potri.001G055100	44	34	31	100	164	175	1.02001	0.482666	0.478212	2.26147	2.7682	2.95474	2.0122	AT1G27920.1	MAP65-8	microtubule-associated protein 65-8
Potri.009G093900	199	174	226	822	799	785	3.19173	2.96071	3.31071	5.28308	5.05304	5.17382	2.01166	AT4G34260.1	FUC95A	1,2-alpha-L-fucosidases
Potri.004G099400	65	62	109	253	349	317	1.41464	1.51661	2.24375	3.55382	3.83838	3.82959	2.01117	AT1G73830.1	BEE3	BR enhanced expression 3
Potri.008G044300	11	3	3	22	24	16	-0.932162	-2.68726	-2.7368	0.0598333	0.0122232	-0.422931	2.01116	AT2G38905.1		Low temperature and salt responsive protein family
Potri.006G166900	9	2	9	39	21	24	-1.2078	-3.17269	-1.29623	0.871761	-0.473204	0.0245281	2.01099	AT5G57420.1	IAA33	indole-3-acetic acid inducible 33
Potri.004G140300	52	39	39	181	171	145	1.23078	0.809167	0.722631	3.1264	2.87729	2.78534	2.01055	AT3G19300.1		Protein kinase superfamily protein
Potri.008G086700	10	4	7	38	25	40	-1.06341	-1.40715	-1.63726	0.90783	0.178873	0.872525	2.01	AT2G02990.1	ATRNS1,RNS1	ribonuclease 1
Potri.T157500	6	8	9	41	36	15	-0.501528	-1.79417	-0.789268	0.90783	1.11176	0.907714	2.00995	AT4G27290.1		S-locus lectin protein kinase family protein
Potri.019G129100	31	43	35	144	192	156	1.17363	1.07524	1.0852	3.07973	3.13561	3.1437	2.00989	AT1G35710.1		Protein kinase family protein with leucine-rich repeat domain
Potri.006G014100	16	30	24	98	95	78	-0.41133	0.436123	0.0705545	2.21903	2.00484	1.91638	2.00868	AT1G53430.1		Leucine-rich repeat transmembrane protein kinase
Potri.017G006200	22	45	23	111	128	107	0.811063	1.37575	-0.186603	2.6069	2.80265	2.57159	2.00862	AT3G59850.1		Pectin lyase-like superfamily protein
Potri.017G095500	3	7	8	33	24	24	-3.87076	-2.32469	-2.7368	-0.908458	-1.35456	-0.609344	2.00656
Potri.004G019900	62	58	87	276	300	274	1.66322	1.4479	1.95569	3.71009	3.67596	3.7051	2.0043	AT1G61800.1	ATGPT2,GPT2	glucose-6-phosphate/phosphate translocator 2
Potri.008G137300	81	80	83	286	366	338	1.893	1.88909	1.8737	3.76027	3.93473	3.96522	2.00375	AT2G01818.1		PLATZ transcription factor family protein
Potri.005G184500	1059	950	1033	3933	4102	4212	5.59616	5.40851	5.49133	7.5278	7.40331	7.57826	2.00359	AT2G34300.1		S-adenosyl-L-methionine-dependent methyltransferases superfamily protein
Potri.001G442500	15	21	22	82	71	79	-0.501528	-0.00276104	0.0705545	1.9343	1.74624	1.91638	2.00141	AT5G44560.1	VPS2.2	SNF7 family protein
Potri.001G270500	927	1011	1171	4961	4739	4552	5.4353	5.49052	5.6264	7.66123	7.41136	7.48996	2.00056	AT1G12740.1	CYP87A2	cytochrome P450, family 87, subfamily A, polypeptide 2
Potri.009G099200	3	8	20	38	41	37	-1.75528	-1.40715	-0.186603	0.871761	0.936672	0.872525	2.00055	AT4G34120.1	CDCP1,LEJ1	Cystathionine beta-synthase (CBS) family protein
Potri.003G159400	12	3	8	23	38	26	-0.811868	-2.68726	-1.45669	0.122569	0.626332	0.260595	2.00028	AT3G50120.1		Plant protein of unknown function (DUF247)
Potri.002G101400	20	26	28	91	110	97	-0.0981719	0.177811	0.338488	2.08368	2.18542	2.15473	1.99986	AT4G09060.1
Potri.001G233700	560	622	584	2233	2595	2312	4.69275	4.79425	4.69066	6.70721	6.74042	6.72589	1.99896	AT3G45850.1		P-loop containing nucleoside triphosphate hydrolases superfamily protein
Potri.007G016700	119	134	128	528	530	482	2.46909	2.60867	2.49476	4.6488	4.46226	4.46193	1.99791	AT5G46330.1	FLS2	Leucine-rich receptor-like protein kinase family protein
Potri.002G182300	22	19	17	60	57	72	-0.0981719	0.233306	-0.0523022	2.21903	1.69213	2.19801	1.9968	AT4G35580.2	NTL9	NAC transcription factor-like 9
Potri.009G140600	149	137	176	617	610	615	2.7779	2.60867	2.94368	4.85685	4.66078	4.81461	1.99607	AT2G41990.1
Potri.014G145100	2407	2289	2948	11154	10011	9446	6.79428	6.68249	7.00394	9.03029	8.69708	8.75056	1.9958	AT5G13930.1	ATCHS,CHS,TT4	Chalcone and stilbene synthase family protein
Potri.002G250100	7	6	5	34	24	18	-1.54883	-1.79417	-2.08472	0.757805	0.0699387	-0.257872	1.99412	AT3G07425.1
Potri.003G169300	88	81	89	348	369	333	2.04412	1.87171	1.97154	4.02125	3.91518	3.93569	1.994	AT1G67320.2		DNA primase, large subunit family
Potri.009G009900	78	76	78	260	340	323	1.8389	1.76277	1.73197	3.60415	3.82168	3.87475	1.99257	AT5G02030.1	BLH9,BLR,HB-6,LSN,PNY,RPL,VAN	POX (plant homeobox) family protein
Potri.001G361200	432	431	377	1615	1748	1603	4.30083	4.27191	4.0238	6.22931	6.16197	6.17788	1.99255	AT5G55540.1	LOP1,TRN1	tornado 1
Potri.007G143800	20	30	28	82	115	67	-0.501528	0.177811	-0.258753	1.6448	2.1723	1.5439	1.99238	AT1G26320.1		Zinc-binding dehydrogenase family protein
Potri.018G030000	20	9	10	48	56	57	0.0361292	-0.739727	-1.15184	1.22619	1.40874	1.45154	1.99205	AT4G14770.1	ATTCX2,TCX2	TESMIN/TSO1-like CXC 2
Potri.003G034700	110	117	133	490	456	459	2.33218	2.35713	2.46147	4.52072	4.23829	4.38286	1.9916	AT3G21250.2	ATMRP6,MRP6	multidrug resistance-associated protein 6
Potri.006G136600	49	43	54	206	191	192	1.17363	0.948329	1.25026	3.26495	2.97871	3.12139	1.99142	AT3G43210.1	ATNACK2,NACK2,TES	ATP binding microtubule motor family protein
Potri.019G122900	41	43	28	182	208	168	0.811063	1.13474	0.684663	2.96458	2.86919	2.76629	1.99077	AT4G08850.1		Leucine-rich repeat receptor-like protein kinase family protein
Potri.002G167800	11	16	23	57	66	53	-1.06341	-0.45022	-0.117891	1.3624	1.53706	1.45154	1.99018	AT5G05620.1	ATGCP2,GCP2,TUBG2	gamma-tubulin complex protein 2
Potri.002G104100	662	723	687	2612	3037	2666	4.91387	5.0102	4.89568	6.9192	6.96095	6.90636	1.98954	AT4G24610.1
Potri.006G152800	305	277	394	1350	1254	1240	3.7993	3.62173	4.07973	5.97578	5.69156	5.8175	1.98948	AT4G29240.1		Leucine-rich repeat (LRR) family protein
Potri.008G214900	104	95	111	403	450	385	2.27899	2.09784	2.30759	4.23509	4.26634	4.14922	1.98939	AT5G18590.1		Galactose oxidase/kelch repeat superfamily protein
Potri.004G020500	643	550	757	2381	2862	2489	4.87407	4.664	5.0641	6.82448	6.90852	6.83845	1.9892	AT5G54770.1	THI1,THI4,TZ	thiazole biosynthetic enzyme, chloroplast (ARA6) (THI1) (THI4)
Potri.002G076000	144	131	94	472	526	407	2.44514	2.55523	2.29505	4.51489	4.4863	4.25206	1.98858	AT1G21270.1	WAK2	wall-associated kinase 2
Potri.018G114800	138	164	197	619	702	642	2.65802	2.87607	3.04456	4.83594	4.85592	4.86247	1.98837
Potri.019G117400	8	15	7	32	53	31	-0.932162	-0.365331	-0.414872	1.10714	1.67364	1.45154	1.98801	AT4G10265.1		Wound-responsive family protein
Potri.011G066900	105	116	145	471	565	472	2.43302	2.41828	2.82653	4.52072	4.60331	4.52561	1.98796	AT1G09850.1	XBCP3	xylem bark cysteine peptidase 3
Potri.002G191000	300	288	313	1122	1262	1103	3.76586	3.65767	3.789	5.751	5.74347	5.68179	1.98778	AT3G62270.1		HCO3- transporter family
Potri.005G067100	19	29	26	79	116	102	-0.170322	0.388029	0.183765	1.88086	2.2617	2.21216	1.98773	AT5G63920.1	TOP3A	topoisomerase 3alpha
Potri.006G271000	10	12	15	51	62	47	-0.700836	-0.739727	-0.589959	1.33616	1.4528	1.13259	1.98731
Potri.005G216300	103	130	106	405	486	446	2.25164	2.5443	2.20404	4.25972	4.32084	4.3766	1.98688	AT3G63430.1
Potri.013G053200	123	103	139	449	538	462	2.51582	2.19887	2.63077	4.37694	4.50995	4.41685	1.98672	AT1G08560.1	ATSYP111,KN,SYP111	syntaxin of plants 111
Potri.004G017500	182	187	167	680	785	672	3.05603	3.05613	2.85245	4.97843	5.01314	4.92392	1.98639	AT4G21820.1		binding;calmodulin binding
Potri.005G181200	46	45	43	166	246	150	1.25852	1.1053	0.995003	3.0315	3.4171	2.83188	1.98634	AT1G77400.1
Potri.001G148700	82	63	133	371	336	349	1.87519	1.47117	2.5486	4.1168	3.79198	3.98182	1.98588	AT4G17670.1		Protein of unknown function (DUF581)
Potri.016G026300	72	63	58	151	181	215	2.27899	2.17072	1.98723	4.10908	4.12032	4.15656	1.98581	AT3G42170.1		BED zinc finger ;hAT family dimerisation domain
Potri.016G023400	28	15	24	86	95	77	0.272197	-0.540418	-0.334702	1.78715	1.76384	1.79006	1.98546	AT2G41050.1		PQ-loop repeat family protein / transmembrane family protein
Potri.006G149900	8	22	26	55	70	82	-1.36826	-0.00276104	0.183765	1.3624	1.53706	1.899	1.98301	AT2G26695.1		Ran BP2/NZF zinc finger-like superfamily protein
Potri.019G116900	10	8	21	29	48	34	-0.811868	-0.971052	0.0104335	1.13784	1.67364	1.35285	1.9827	AT4G10265.1		Wound-responsive family protein
Potri.009G084400	206	235	187	888	841	767	3.32891	3.49691	3.08884	5.40797	5.2153	5.23571	1.98213	AT2G16270.1
Potri.001G268500	255	237	224	1069	941	821	3.5914	3.47405	3.33543	5.70561	5.33047	5.31321	1.98209
Potri.015G059800	27	19	29	105	71	85	-0.811868	-0.365331	0.183765	1.9343	1.29233	1.79006	1.98169	AT5G39040.1	ALS1,ATTAP2,TAP2	transporter associated with antigen processing protein 2
Potri.005G258900	91	87	88	336	381	344	2.05998	1.97299	1.92345	3.96244	3.97305	3.96104	1.98158	AT2G33570.1		Domain of unknown function (DUF23)
Potri.001G158700	9	21	14	60	58	52	-1.2078	-0.0683494	-0.686174	1.48684	1.26788	1.24692	1.98148	AT5G47510.1		Sec14p-like phosphatidylinositol transfer family protein
Potri.014G013400	23	40	23	74	139	132	0.158986	0.845236	0.0705545	1.82537	2.54217	2.61482	1.98091	AT1G59530.1	ATBZIP4,bZIP4	basic leucine-zipper 4
Potri.011G010500	438	431	425	1649	1923	1619	4.29415	4.24517	4.17181	6.22306	6.26518	6.16066	1.98089	AT4G22130.1	SRF8	STRUBBELIG-receptor family 8
Potri.005G030300	50	29	45	117	127	134	1.41464	0.177811	0.865236	2.75286	2.52163	3.1363	1.98073	AT5G27550.1		P-loop containing nucleoside triphosphate hydrolases superfamily protein
Potri.002G168700	75	95	58	308	310	290	1.78268	2.09784	1.42163	3.84178	3.67131	3.72497	1.97995	AT4G23810.1	ATWRKY53,WRKY53	WRKY family transcription factor
Potri.006G042500	38	37	41	152	177	128	0.848057	0.948329	1.0852	2.97312	3.09448	2.74699	1.97972	AT3G50140.1		Plant protein of unknown function (DUF247)
Potri.008G012700	131	137	148	567	556	537	2.5832	2.60867	2.68946	4.719	4.51256	4.60011	1.97966	AT5G16010.1		3-oxo-5-alpha-steroid 4-dehydrogenase family protein
Potri.010G132000	179	137	259	668	809	764	3.40536	3.05613	3.81559	5.32704	5.47633	5.41913	1.97911
Potri.006G273600	52	58	54	207	255	195	1.25852	1.37575	1.25026	3.27188	3.39469	3.1437	1.97899
Potri.008G082900	20	31	14	78	90	85	-0.0981719	0.482666	-0.414872	1.96886	1.92889	2.00028	1.97831	AT1G79480.1		Carbohydrate-binding X8 domain superfamily protein
Potri.007G072300	810	821	864	3286	3522	3090	5.21759	5.19101	5.22155	7.25863	7.17662	7.12956	1.97781	AT5G08260.1	scpl35	serine carboxypeptidase-like 35
Potri.004G183500	615	688	665	2763	2554	2496	4.80989	4.93897	4.84709	7.00339	6.70898	6.82356	1.97748	AT2G17120.1	LYM2	lysm domain GPI-anchored protein 2 precursor
Potri.004G034200	18	21	15	73	90	56	-0.24627	-0.0683494	-0.589959	1.74789	1.89736	1.35285	1.97706	AT4G21500.1
Potri.015G029100	181	163	174	572	768	712	3.07955	2.93584	2.89464	4.73665	5.04946	5.03551	1.97533	AT1G73370.1	ATSUS6,SUS6	sucrose synthase 6
Potri.010G093400	115	101	145	407	510	513	2.42079	2.18487	2.70851	4.25623	4.42127	4.56472	1.97398	AT1G69780.1	ATHB13	Homeobox-leucine zipper protein family
Potri.006G038600	42	42	41	156	200	158	1.08343	0.948329	0.963639	2.91228	3.09448	2.89462	1.9739	AT2G41200.1
Potri.013G026300	33	53	32	179	163	121	0.566644	1.13474	0.478212	3.0315	2.67828	2.39686	1.97389	AT1G54790.3		GDSL-like Lipase/Acylhydrolase superfamily protein
Potri.001G052300	501	423	477	1679	2008	1833	4.54004	4.2519	4.36424	6.3048	6.37658	6.39027	1.97345	AT4G13710.1		Pectin lyase-like superfamily protein
Potri.014G102500	82	76	83	288	324	326	1.893	1.74379	1.85672	3.7652	3.75726	3.89242	1.97304	AT2G46630.1
Potri.002G010000	74	85	66	287	286	319	1.78268	1.92324	1.57479	3.75037	3.58487	3.8703	1.97303	AT1G76310.1	CYCB2;4	CYCLIN B2;4
Potri.013G040800	36	35	40	167	153	140	0.734101	0.655133	0.865236	2.956	2.60208	2.63596	1.97294	AT4G12540.1
Potri.T030400	21	25	34	119	110	95	0.158986	0.388029	0.605592	2.59589	2.24926	2.25377	1.97274	AT3G16730.1
Potri.019G103900	378	443	446	1646	1658	1712	4.14605	4.35244	4.28715	6.28351	6.12501	6.30293	1.97252	AT4G03390.1	SRF3	STRUBBELIG-receptor family 3
Potri.003G175900	1234	1287	1344	5018	5358	4801	5.81632	5.84468	5.87106	7.88892	7.79023	7.77272	1.97243	AT4G13710.1		Pectin lyase-like superfamily protein
Potri.011G064500	99	81	58	300	307	316	2.20961	1.88909	1.39836	3.85569	3.68523	3.85686	1.97153	AT4G18570.1		Tetratricopeptide repeat (TPR)-like superfamily protein
Potri.005G192700	35	18	12	71	85	88	0.694023	-0.0683494	-0.900299	1.74789	1.84872	2.00028	1.97117	AT1G76770.1		HSP20-like chaperones superfamily protein
Potri.006G013500	4	9	6	35	49	31	-1.54883	-1.24669	-2.37423	-0.0744678	0.419881	0.365565	1.97108	AT5G45480.1		Protein of unknown function (DUF594)
Potri.005G195600	11069	9963	13810	49794	44997	41586	8.98222	8.79274	9.21911	11.1772	10.8563	10.8809	1.97021	AT1G71695.1		Peroxidase superfamily protein
Potri.010G088300	67	86	58	285	280	253	1.64231	1.90627	1.32621	3.74041	3.52422	3.51852	1.97	AT1G05370.1		Sec14p-like phosphatidylinositol transfer family protein
Potri.008G093800	16	22	25	70	82	100	-0.326441	-0.00276104	0.12827	1.72785	1.79839	2.19801	1.96926	AT1G13890.1	ATSNAP30,SNAP30	soluble N-ethylmaleimide-sensitive factor adaptor protein 30
Potri.007G020500	53	92	74	251	252	170	1.64231	2.25358	1.83955	4.08958	3.87122	3.69002	1.96868	AT2G18193.1		P-loop containing nucleoside triphosphate hydrolases superfamily protein
Potri.015G070300	46	60	77	243	251	223	1.08343	1.47117	1.76873	3.50756	3.39469	3.34966	1.96827	AT3G48160.2	DEL1,E2FE,E2L3	DP-E2F-like 1
Potri.002G087600	66	69	59	210	280	252	1.5777	1.62433	1.19731	3.25798	3.50865	3.51281	1.96747	AT1G77720.1	PPK1	putative protein kinase 1
Potri.016G079400	16	25	15	96	62	65	-0.501528	0.286746	-0.686174	2.16044	1.29233	1.58796	1.96729	AT5G03870.1		Glutaredoxin family protein
Potri.004G159000	12	25	32	96	83	78	-1.06341	-0.00276104	0.386582	2.0518	1.57742	1.65162	1.96722	AT2G16390.1	CHR35,DMS1,DRD1	SNF2 domain-containing protein / helicase domain-containing protein
Potri.002G126500	86	84	88	317	344	317	1.78268	1.70506	1.90706	3.78957	3.73067	3.78297	1.96698	AT4G33400.1		Vacuolar import/degradation, Vid27-related protein
Potri.001G273700	41	41	46	151	198	157	0.919316	0.880425	0.995003	2.81115	3.03776	2.83188	1.9661	AT1G46264.1	AT-HSFB4,HSFB4,SCZ	heat shock transcription factor B4
Potri.006G068200	44	43	41	149	157	201	1.02001	0.981119	0.830884	2.79198	2.7329	3.20863	1.96465	AT5G20190.1		Tetratricopeptide repeat (TPR)-like superfamily protein
Potri.001G132100	5	8	9	38	23	29	-1.99629	-1.40715	-1.29623	0.834767	-0.0478978	0.463412	1.96404	AT3G01430.1
Potri.007G146900	212	183	174	723	737	739	3.32235	3.10901	2.91117	5.10811	5.01682	5.10158	1.96395	AT4G02600.1	ATMLO1,MLO1	Seven transmembrane MLO family protein
Potri.016G036300	74	95	97	332	376	351	1.78268	2.14201	2.09247	3.95815	3.96547	3.99415	1.96393	AT1G68060.1	ATMAP70-1,MAP70-1	microtubule-associated proteins 70-1
Potri.014G162000	245	270	273	1079	1091	977	3.5583	3.63724	3.62827	5.67192	5.5377	5.50924	1.96346	AT5G47530.1		Auxin-responsive family protein
Potri.007G084700	140	118	153	492	546	584	2.53863	2.17072	2.5486	4.4119	4.31787	4.42294	1.9628	AT5G07990.1	CYP75B1,D501,TT7	Cytochrome P450 superfamily protein
Potri.012G087400	6	15	14	32	66	48	-1.75528	-0.285161	-0.414872	0.590348	1.47433	1.35285	1.96257	AT3G48200.1
Potri.T035000	114	152	120	521	495	441	2.51582	2.83182	2.53799	4.78594	4.51256	4.4825	1.96234	AT3G62760.1	ATGSTF13	Glutathione S-transferase family protein
Potri.001G041400	59	70	70	252	271	261	1.43909	1.66526	1.5954	3.54812	3.477	3.56885	1.96173	AT1G16070.1	AtTLP8,TLP8	tubby like protein 8
Potri.015G051800	1459	1559	1578	5973	6278	5721	6.05455	6.11318	6.09473	8.12053	8.01372	8.01536	1.96152	AT3G18490.1		Eukaryotic aspartyl protease family protein
Potri.001G328000	15	13	11	79	41	44	-0.501528	-0.739727	-1.02059	1.88086	0.772553	1.00841	1.95998	AT5G13080.1	ATWRKY75,WRKY75	WRKY DNA-binding protein 75
Potri.007G055400	84	103	75	303	358	354	1.94516	2.18487	1.69425	3.81353	3.87931	4.00232	1.95979	AT1G64960.1		ARM repeat superfamily protein
Potri.002G024200	84	74	73	296	303	304	2.01188	1.72455	1.65552	3.7992	3.67131	3.79712	1.9594	AT1G19920.1	APS2,ASA1	Pseudouridine synthase/archaeosine transglycosylase-like family protein
[truncated: 6,045 more rows]

## Sheet: SCW
Poplar gene ID	RawReads_Root_WT_1	RawReads_Root_WT_ 2	RawReads_Root_WT_3	RawReads_Gall_WT_1	RawReads_Gall_WT_2	RawReads_Gall_WT_3	Normlog2_Root_WT_1	Normlog2_Root_WT_2	Normlog2_Root_WT_3	Normlog2_Gall_WT_1	Normlog2_Gall_WT_2	Normlog2_Gall_WT_3	log2ratio_Gall effect on WT	Best arabidopsis TAIR10 hit name	Best arabidopsis TAIR10 hit symbol	Best arabidopsis TAIR10 hit defline
Cellulose
Potri.011G069600	247	266	256	560	681	480	3.66062	3.60605	3.54596	4.87062	4.89037	4.55643	1.17121	AT4G18780.1	ATCESA8,CESA8,IRX1,LEW2	cellulose synthase family protein
Potri.002G072000	75	51	62	207	174	193	1.78268	1.1636	1.42163	3.25798	2.85284	3.12886	1.61912	AT1G43790.1	TED6	tracheary element differentiation-related 6
Potri.007G108100	16	11	20	39	61	60	-2.2858	-2.32469	-2.08472	-1.0397	0.0122232	0.0872638	1.93035	AT5G48920.1	TED7	tracheary element differentiation-related 7
Potri.005G060700	8	5	7	75	50	64	-1.36826	-2.03518	-1.63726	1.78715	1.05572	1.5661	3.13582	AT5G48920.1	TED7	tracheary element differentiation-related 7
Xylan
Potri.014G040300	263	250	285	903	909	864	3.58594	3.4798	3.64814	5.39373	5.22961	5.2884	1.7303	AT1G19300.1	ATGATL1,GATL1,GLZ1,PARVUS	Nucleotide-diphospho-sugar transferases superfamily protein
Potri.011G079400	144	145	185	316	354	331	2.80637	2.86733	3.09609	3.98372	3.91124	3.96522	1.02603	AT2G34410.1	RWA3	O-acetyltransferase family protein
Potri.010G148500	170	158	199	355	452	404	2.97473	2.85853	3.1318	4.07776	4.26015	4.24864	1.20781	AT3G06550.3	RWA2	O-acetyltransferase family protein
Potri.008G102300	258	275	288	585	726	620	3.5583	3.63724	3.63326	4.75409	4.89237	4.8053	1.20886	AT3G06550.3	RWA2	O-acetyltransferase family protein
Potri.010G187600	124	114	153	325	473	349	2.51582	2.34459	2.69902	3.92333	4.28778	3.99006	1.55171	AT3G55990.1	ESK1,TBL29	Plant protein of unknown function (DUF828)
Potri.019G076300	311	395	363	751	858	788	3.83199	4.12927	3.96166	5.13118	5.14989	5.16294	1.17288	AT1G33800.1	GXMT1	Protein of unknown function (DUF579)
Potri.004G226800	50	52	44	111	122	100	1.25852	1.2998	1.0257	2.50462	2.42542	2.28087	1.21124	AT1G09610.1	GXM3	Protein of unknown function (DUF579)
Potri.016G125600	228	220	232	495	550	552	3.38033	3.28346	3.31693	4.51781	4.49686	4.64511	1.22584	AT5G01620.1	TBL35	TRICHOME BIREFRINGENCE-LIKE 35
Potri.007G107200	117	128	129	247	324	262	2.40846	2.51101	2.48375	3.51926	3.72619	3.60682	1.15267	AT3G18660.2	GUX1,PGSIP1	plant glycogenin-like starch initiation protein 1
Potri.005G061600	106	106	157	302	413	321	2.45717	2.26694	2.85245	3.88765	4.16404	3.96104	1.47934	AT3G18660.2	GUX1,PGSIP1	plant glycogenin-like starch initiation protein 1
Potri.008G070200	42	29	45	273	254	262	0.953667	0.388029	0.963639	3.66338	3.40033	3.5798	2.77392	AT3G55990.1	ESK1,TBL29	Plant protein of unknown function (DUF828)
Potri.009G098800	97	147	107	209	270	260	2.09117	2.7197	2.23063	3.20098	3.46629	3.47225	1.03552	AT5G67210.1	IRX15-L	Protein of unknown function (DUF579)
Potri.005G141300	505	429	452	1010	1087	1008	4.53721	4.26527	4.32775	5.57009	5.49225	5.53338	1.15582	AT5G67210.1	IRX15-L	Protein of unknown function (DUF579)
Potri.001G302600	133	142	114	383	405	381	2.61574	2.65004	2.30759	4.15857	4.05751	4.10821	1.58524	AT5G67210.1	IRX15-L	Protein of unknown function (DUF579)
Potri.001G068100	329	409	353	671	780	775	3.86395	4.16181	3.8842	4.94628	4.97021	5.09014	1.03191	AT1G27440.1	ATGUT1,GUT2,IRX10	Exostosin family protein
Potri.006G131000	143	141	138	317	328	284	2.70918	2.67029	2.61066	3.88765	3.77906	3.71009	1.12885	AT2G37090.1	IRX9	Nucleotide-diphospho-sugar transferases superfamily protein
Potri.009G006500	1634	1752	1618	572	614	556	6.23034	6.2937	6.13312	4.73916	4.66547	4.65809	-1.53174	AT2G28110.1	FRA8,IRX7	Exostosin family protein
Lignin polymerisation
Potri.007G023300	84	56	92	235	256	254	1.96213	1.32556	1.95569	3.44756	3.40594	3.51852	1.70768	AT5G03260.1	LAC11	laccase 11
Potri.004G156400	25	20	23	107	96	96	0.216701	-0.137062	0.0705545	2.31617	1.98997	2.18373	2.10786	AT5G03260.1	LAC11	laccase 11
Potri.009G102700	71	85	122	403	511	443	1.70415	1.94001	2.40421	4.23864	4.40173	4.33842	2.3055	AT5G03260.1	LAC11	laccase 11
Potri.010G183500	405	393	350	1483	1269	1174	4.28068	4.16894	4.00467	6.17207	5.7611	5.79536	1.7571	AT5G05390.1	LAC12	laccase 12
Potri.008G073800	353	350	397	1948	1929	1671	4.222	4.17958	4.199	6.68919	6.50506	6.4065	2.33263	AT5G05390.1	LAC12	laccase 12
Potri.001G401300	278	329	294	671	708	684	3.98929	4.11456	3.94569	5.20007	5.16983	5.20951	1.17664	AT5G60020.1	ATLAC17,LAC17	laccase 17
Potri.001G054600	86	94	71	251	266	229	1.99549	2.06763	1.61572	3.54812	3.41153	3.37503	1.55419	AT5G60020.1	ATLAC17,LAC17	laccase 17
Potri.006G087500	59	90	93	316	322	253	1.43909	2.02109	2.00274	3.90114	3.75286	3.5242	1.89937	AT5G60020.1	ATLAC17,LAC17	laccase 17
Potri.006G097100	39	61	48	132	148	123	1.62109	1.64494	1.42163	2.7823	2.82797	2.48104	1.13989	AT2G38080.1	ATLMCO4,IRX12,LAC4,LMCO4	Laccase/Diphenol oxidase family protein
Potri.016G112000	257	246	287	586	727	549	3.86395	3.77918	3.92141	5.13878	5.24379	4.95579	1.25962	AT2G38080.1	ATLMCO4,IRX12,LAC4,LMCO4	Laccase/Diphenol oxidase family protein
Potri.010G193100	198	199	278	545	655	558	3.19173	3.14563	3.59284	4.67258	4.74735	4.66067	1.38085	AT2G38080.1	ATLMCO4,IRX12,LAC4,LMCO4	Laccase/Diphenol oxidase family protein
Potri.006G096900	79	61	72	210	225	221	2.25164	2.02109	2.24375	3.57641	3.75726	3.69002	1.50521	AT2G38080.1	ATLMCO4,IRX12,LAC4,LMCO4	Laccase/Diphenol oxidase family protein
Potri.016G112100	32	22	41	111	128	130	-0.24627	-0.00276104	0.722631	1.55666	2.03414	2.14001	1.75004	AT2G38080.1	ATLMCO4,IRX12,LAC4,LMCO4	Laccase/Diphenol oxidase family protein
Potri.006G097000	33	35	27	93	113	74	-0.24627	-0.00276104	0.12827	1.51049	1.78122	1.86359	1.75899	AT2G38080.1	ATLMCO4,IRX12,LAC4,LMCO4	Laccase/Diphenol oxidase family protein
Potri.009G042500	373	364	395	1340	1497	1263	4.06195	4.00324	4.0979	5.93376	5.91469	5.83131	1.83871	AT2G38080.1	ATLMCO4,IRX12,LAC4,LMCO4	Laccase/Diphenol oxidase family protein
Potri.001G013000	2	1	6	46	47	53	-1.2078	-2.68726	-0.900299	2.35588	2.10487	1.86359	3.70268	AT3G49110.1	ATPCA,ATPRX33,PRX33,PRXCA	peroxidase CA
Potri.016G132700	432	567	422	2082	1914	1881	4.28068	4.66147	4.13004	6.57536	6.28054	6.41034	2.06361	AT5G05340.1	AtPRX52	Peroxidase superfamily protein
Potri.013G083600	281	326	207	2339	2612	2304	3.68127	3.86952	3.15975	6.77225	6.75424	6.71476	3.18196	AT5G05340.1	AtPRX52	Peroxidase superfamily protein
Potri.014G143200	377	487	271	3681	3649	3238	4.0931	4.4376	3.55651	7.42187	7.22505	7.18798	3.25289	AT5G05340.1	AtPRX52	Peroxidase superfamily protein
SCW related genes
Potri.002G070100	6230	6663	6000	38719	35172	33537	8.1914	8.24232	8.04444	10.842	10.5355	10.6041	2.4996	AT1G21310.1	ATEXT3,EXT3,RSH	extensin 3
Potri.005G190100	2537	2692	2660	11598	12601	11673	6.91087	6.946	6.89178	9.11722	9.06279	9.09498	2.1751	AT1G76930.1	ATEXT1,ATEXT4,EXT1,EXT4,ORG5	extensin 4
Potri.004G207600	44	36	68	159	153	136	1.11413	0.734205	1.65552	2.92113	2.65961	2.64642	1.56485	AT4G35350.1	XCP1	xylem cysteine peptidase 1
Potri.005G256000	819	783	998	1784	2254	2046	5.26623	5.17161	5.48582	6.40758	6.56273	6.55885	1.2016	AT1G20850.1	XCP2	xylem cysteine peptidase 2
Potri.002G005700	391	325	494	955	1265	1068	4.18993	3.89985	4.43456	5.48908	5.72226	5.62213	1.43644	AT1G20850.1	XCP2	xylem cysteine peptidase 2

## Sheet: Phytohormones
Poplar gene ID	RawReads_Root_WT_1	RawReads_Root_WT_ 2	RawReads_Root_WT_3	RawReads_Gall_WT_1	RawReads_Gall_WT_2	RawReads_Gall_WT_3	Normlog2_Root_WT_1	Normlog2_Root_WT_2	Normlog2_Root_WT_3	Normlog2_Gall_WT_1	Normlog2_Gall_WT_2	Normlog2_Gall_WT_3	log2ratio_Gall effect on WT	Best arabidopsis TAIR10 hit name	Best arabidopsis TAIR10 hit symbol	Best arabidopsis TAIR10 hit defline
Cytokinins
Potri.005G181400	92	159	106	438	437	359	2.07566	2.83182	2.19055	4.3477	4.14066	4.0185	1.80059	AT1G44110.1	CYCA1;1	Cyclin A1;1
Potri.002G080000	46	40	67	268	221	212	1.14419	1.07524	1.5954	3.72533	3.29536	3.31075	2.16138	AT1G44110.1	CYCA1;1	Cyclin A1;1
Potri.006G247200	17	20	23	61	63	52	-0.326441	-0.137062	0.0104335	1.51049	1.3862	1.32709	1.55471	AT5G25380.1	CYCA2;1	cyclin a2;1
Potri.003G058200	38	37	31	82	100	67	0.811063	0.734205	0.433125	1.98583	2.06285	1.73235	1.2749	AT1G80370.1	CYCA2;4	Cyclin A2;4
Potri.001G177100	29	53	57	185	188	188	0.475013	1.21963	1.32621	3.07973	2.94055	3.08342	2.01663	AT1G80370.1	CYCA2;4	Cyclin A2;4
Potri.014G021100	33	36	30	134	163	143	0.610365	0.61391	0.605592	2.75286	2.79412	2.81345	2.17737	AT1G47230.1	CYCA3;4	CYCLIN A3;4
Potri.002G121500	19	22	17	120	101	88	0.158986	-0.00276104	-0.414872	2.53952	2.07699	2.01649	2.29566	AT1G47230.1	CYCA3;4	CYCLIN A3;4
Potri.009G093100	8	6	8	34	49	45	-1.36826	-1.79417	-1.45669	0.676505	1.02687	1.13259	2.48969	AT1G47230.1	CYCA3;4	CYCLIN A3;4
Potri.001G272000	114	179	154	363	353	305	2.44514	3.04842	2.80899	4.13973	3.91518	3.8703	1.20182	AT2G26760.1	CYCB1;4	Cyclin B1;4
Potri.009G066600	21	22	20	72	87	80	0.098865	0.0599747	-0.258753	1.74789	1.84872	1.79006	1.83404	AT2G26760.1	CYCB1;4	Cyclin B1;4
Potri.005G100000	46	55	47	250	275	231	1.08343	1.32556	1.0257	3.57641	3.51905	3.40612	2.35639	AT2G17620.1	CYCB2;1	Cyclin B2;1
Potri.009G165800	70	79	86	219	214	193	1.68383	1.8363	1.89047	3.33947	3.12883	3.17292	1.40485	AT1G76310.1	CYCB2;4	CYCLIN B2;4
Potri.005G251400	59	88	86	279	291	233	1.46314	1.97299	1.92345	3.76027	3.62393	3.41837	1.8096	AT1G76310.1	CYCB2;4	CYCLIN B2;4
Potri.002G010000	74	85	66	287	286	319	1.78268	1.92324	1.57479	3.75037	3.58487	3.8703	1.97303	AT1G76310.1	CYCB2;4	CYCLIN B2;4
Potri.008G083200	38	51	38	167	133	162	0.848057	1.32556	0.795695	3.03966	2.55233	2.988	1.86068	AT1G16330.1	CYCB3;1	cyclin b3;1
Potri.008G146600	383	334	447	719	1043	969	4.13112	3.88693	4.25836	5.06284	5.42335	5.45526	1.22335	AT1G70210.1	ATCYCD1;1,CYCD1;1	CYCLIN D1;1
Potri.009G086700	39	22	31	151	165	111	0.848057	-0.00276104	0.478212	2.8016	2.83631	2.26738	2.20163	AT1G70210.1	ATCYCD1;1,CYCD1;1	CYCLIN D1;1
Potri.007G005700	7	9	12	50	77	48	-1.54883	-1.24669	-0.900299	1.28223	1.7104	1.13259	2.61356	AT1G70210.1	ATCYCD1;1,CYCD1;1	CYCLIN D1;1
Potri.014G023000	500	498	469	1519	1675	1516	4.5115	4.46394	4.34307	6.1421	6.10789	6.0992	1.67797	AT4G34160.1	CYCD3,CYCD3;1	CYCLIN D3;1
Potri.009G097800	536	471	536	2078	1972	1809	4.66451	4.47837	4.60686	6.67879	6.40068	6.41875	1.9145	AT4G34160.1	CYCD3,CYCD3;1	CYCLIN D3;1
Potri.005G141900	197	166	222	443	493	460	3.16998	2.86733	3.27283	4.35751	4.33562	4.38286	1.25353	AT5G67260.1	CYCD3;2	CYCLIN D3;2
Potri.005G157800	37	49	66	149	161	151	0.734101	1.1636	1.55388	2.8016	2.74181	2.7076	1.59126	AT5G65420.1	CYCD4;1	CYCLIN D4;1
Potri.011G040900	12	9	5	26	29	20	-0.811868	-1.24669	-2.08472	0.34934	0.280156	-0.109773	1.56392	AT4G03270.1	CYCD6;1	Cyclin D6;1
Potri.004G032100	16	17	14	55	61	41	-0.41133	-0.365331	-0.589959	1.3624	1.40874	1.00841	1.72066	AT4G03270.1	CYCD6;1	Cyclin D6;1
Potri.013G149000	21	20	13	82	62	86	-0.0294591	-0.137062	-0.686174	1.96886	1.40874	1.98389	2.06404	AT4G03270.1	CYCD6;1	Cyclin D6;1
Auxins
Potri.004G211700	647	683	717	265	256	245	4.89411	4.9535	4.9843	3.63676	3.37765	3.51852	-1.43813	AT2G28350.1	ARF10	auxin response factor 10
Potri.002G172800	1453	1415	1535	263	341	335	6.16861	6.07477	6.17652	3.7454	3.90729	4.02653	-2.24564	AT2G46530.1	ARF11	auxin response factor 11
Potri.002G089900	215	219	185	67	80	53	3.24818	3.27688	2.97548	1.68692	1.6549	1.27414	-1.6231	AT1G77850.1	ARF17	auxin response factor 17
Potri.005G171300	402	475	434	186	216	194	4.34679	4.4841	4.31848	3.17161	3.27096	3.24348	-1.1525	AT1G77850.1	ARF17	auxin response factor 17
Potri.012G106100	6824	7464	6658	2482	3074	2866	8.30614	8.39498	8.1951	6.87319	7.01061	7.04911	-1.31982	AT5G62000.1	ARF1-BP,ARF2,HSS,ORE14	auxin response factor 2
Potri.015G105300	3466	3596	3423	1520	1973	1745	7.36505	7.38286	7.2634	6.22753	6.40279	6.36912	-1.00217	AT5G62000.1	ARF1-BP,ARF2,HSS,ORE14	auxin response factor 2
Potri.003G163600	89	90	79	200	205	186	2.01188	2.02109	1.85672	3.22976	3.04497	3.11388	1.1647	AT5G62000.1	ARF1-BP,ARF2,HSS,ORE14	auxin response factor 2
Potri.001G088600	3282	3474	3054	890	1187	1083	7.26986	7.3073	7.08497	5.40954	5.64128	5.65226	-1.65038	AT4G23980.1	ARF9	auxin response factor 9
Potri.003G142100	2038	2035	1905	645	715	652	6.56213	6.53778	6.38621	4.94411	4.90233	4.89571	-1.58091	AT4G23980.1	ARF9	auxin response factor 9
Potri.002G057500	411	392	447	3	5	2	4.29749	4.22135	4.33696	-2.62466	-1.51502	-3.1454	-6.70162	AT1G56150.1		SAUR-like auxin-responsive protein family
Potri.012G102700	271	322	261	21	19	27	3.68638	3.9084	3.56698	0.122569	-0.317084	0.463412	-3.64109	AT5G50760.1		SAUR-like auxin-responsive protein family
Potri.001G060400	3074	3081	3548	551	539	559	7.26045	7.19604	7.3648	4.80519	4.60818	4.78179	-2.54546	AT5G50760.1		SAUR-like auxin-responsive protein family
Potri.012G023400	1358	1534	1407	314	349	304	5.95526	6.09457	5.93107	3.86948	3.85078	3.77347	-2.16196	AT2G46690.1		SAUR-like auxin-responsive protein family
Potri.003G167400	5697	5625	6699	1720	1701	1591	8.01455	7.95027	8.16417	6.31323	6.12075	6.14784	-1.8512	AT5G50760.1		SAUR-like auxin-responsive protein family
Potri.016G091500	16	47	21	5	8	10	-0.24627	1.1053	0.0104335	-1.97259	-1.51502	-0.943763	-1.76725	AT2G37030.1		SAUR-like auxin-responsive protein family
Potri.019G002200	125	110	175	40	46	46	2.51582	2.29329	2.92752	0.90783	0.936672	1.07183	-1.61167	AT5G53590.1		SAUR-like auxin-responsive protein family
Potri.015G006800	358	360	382	139	137	113	4.0698	4.02699	4.14759	2.7823	2.54217	2.44556	-1.49503	AT4G00880.1		SAUR-like auxin-responsive protein family
Potri.002G176400	385	422	458	111	198	150	4.02203	4.13656	4.15455	2.26147	2.94826	2.61482	-1.48443	AT2G46690.1		SAUR-like auxin-responsive protein family
Potri.006G137200	44	60	48	18	24	22	1.02001	1.42425	1.05576	-0.222566	-0.0478978	0.0245281	-1.24684	AT5G20810.1		SAUR-like auxin-responsive protein family
Potri.001G458000	26	18	31	45	56	52	0.272197	-0.285161	0.478212	1.10714	1.21769	1.24692	1.03459	AT3G12955.1		SAUR-like auxin-responsive protein family
Potri.004G165300	12	12	5	19	20	26	-0.700836	-0.850758	-2.08472	-0.146618	-0.244935	0.260595	1.17322	AT4G38840.1		SAUR-like auxin-responsive protein family
Potri.018G132400	23	15	45	51	75	47	0.098865	-0.540418	0.963639	1.25448	1.6549	1.13259	1.17474	AT2G24400.1		SAUR-like auxin-responsive protein family
Potri.004G164300	34	41	48	115	85	99	0.610365	0.809167	0.963639	2.39453	1.7104	2.06406	1.24555	AT5G10990.1		SAUR-like auxin-responsive protein family
Potri.009G126000	69	68	91	196	244	214	1.74395	1.64494	2.00274	3.19369	3.32529	3.27077	1.46558	AT4G34760.1		SAUR-like auxin-responsive protein family
Potri.005G237200	7	7	19	32	26	40	-1.54883	-1.58772	-0.589959	0.40087	0.0699387	0.555043	1.56931	AT1G75580.1		SAUR-like auxin-responsive protein family
Potri.007G067800	5	9	6	36	24	15	-1.75528	-1.24669	-1.84372	0.757805	-0.0478978	-0.422931	1.70306	AT3G12830.1		SAUR-like auxin-responsive protein family
Potri.005G096400	124	99	204	405	582	462	2.50428	2.14201	3.1318	4.23509	4.5935	4.39841	1.815	AT3G12830.1		SAUR-like auxin-responsive protein family
Potri.005G237000	14	7	6	40	35	30	-0.597743	-1.58772	-1.84372	1.10714	0.840457	0.641199	2.21104	AT1G75590.1		SAUR-like auxin-responsive protein family
Potri.002G024500	35	37	55	242	183	213	0.652801	0.69521	1.25026	3.48386	2.91715	3.28422	2.34556	AT1G75590.1		SAUR-like auxin-responsive protein family
Potri.009G127500	5	2	2	12	26	34	-1.99629	-3.17269	-3.22223	-0.908458	0.0122232	0.463412	2.66678	AT2G21210.1		SAUR-like auxin-responsive protein family
Potri.002G024300	68	55	69	403	436	382	1.64231	1.2998	1.55388	4.23154	4.16404	4.11199	2.67062	AT1G75580.1		SAUR-like auxin-responsive protein family
Ethylene
Potri.004G003000	2849	3697	2139	167	327	251	7.07249	7.41209	6.55946	3.00677	3.80053	3.55227	-3.54625	AT1G05010.1	ACO4,EAT1,EFE	ethylene-forming enzyme
Potri.002G224100	524	490	561	1802	2294	1974	4.59004	4.46104	4.6094	6.40206	6.57275	6.49449	1.93748	AT1G05010.1	ACO4,EAT1,EFE	ethylene-forming enzyme
Potri.010G072300	14	8	28	83	113	88	-0.597743	-1.40715	0.288735	1.96886	2.21129	2.00028	2.6297	AT3G23240.1	ATERF1,ERF1	ethylene response factor 1
Potri.005G223300	6	5	9	49	60	35	-1.75528	-2.03518	-1.29623	1.19734	1.34003	0.682422	2.77388	AT3G23240.1	ATERF1,ERF1	ethylene response factor 1
Potri.005G223200	5	5	7	56	65	59	-1.99629	-2.03518	-1.63726	1.43834	1.49555	1.49846	3.36635	AT3G23240.1	ATERF1,ERF1	ethylene response factor 1
Potri.008G166200	3	6	5	18	23	20	-2.64837	-1.79417	-2.08472	-0.222566	-0.0478978	-0.109773	2.04961	AT3G23240.1	ATERF1,ERF1	ethylene response factor 1
Potri.011G020900	657	580	722	8693	7544	7341	4.9095	4.68654	4.96265	8.66214	8.27815	8.37669	3.58286	AT1G05010.1	ACO4,EAT1,EFE	ethylene-forming enzyme
Potri.001G079900	402	327	538	190	211	196	4.24991	3.88693	4.60432	3.07973	3.14235	3.22267	-1.10161	AT4G17500.1	ATERF-1,ERF-1	ethylene responsive element binding factor 1
Potri.003G150700	207	158	197	874	902	760	3.24124	2.8228	3.08155	5.3567	5.22327	5.11482	2.18357	AT4G17500.1	ATERF-1,ERF-1	ethylene responsive element binding factor 1
Potri.001G397200	93	104	125	297	350	320	2.09117	2.22649	2.46147	3.8603	3.86716	3.90554	1.61416	AT3G15210.1	ATERF-4,ATERF4,ERF4,RAP2.5	ethylene responsive element binding factor 4
Potri.001G154200	2036	2754	1771	447	433	398	6.53898	6.93819	6.25715	4.37372	4.1574	4.17473	-2.34409	AT5G47230.1	ATERF-5,ATERF5,ERF5	ethylene responsive element binding factor 5
Jasmonic acid
Potri.002G168200	1848	1907	1667	712	728	668	6.465	6.50292	6.24823	5.11198	4.95689	4.99722	-1.38397	AT2G46370.4	FIN219,JAR1	Auxin-responsive GH3 family protein
Potri.001G062500	47	63	58	353	398	368	1.08343	1.4479	1.35066	4.06184	4.00669	4.08534	2.75369	AT5G13220.1	JAS1,JAZ10,TIFY9	jasmonate-zim-domain protein 10
Potri.001G166200	11	8	10	36	44	40	-0.932162	-1.40715	-1.15184	0.796799	0.873247	0.872525	2.01363	AT1G17380.1	JAZ5,TIFY11A	jasmonate-zim-domain protein 5
Potri.003G068900	17	6	19	218	212	206	-0.24627	-1.79417	-0.258753	3.36564	3.13561	3.22267	4.00279	AT1G72450.1	JAZ6,TIFY11B	jasmonate-zim-domain protein 6
Potri.015G035800	432	426	510	169	196	139	4.32727	4.26194	4.48789	2.99843	3.00854	2.69758	-1.45636	AT3G17860.1	JAI3,JAZ3,TIFY6B	jasmonate-zim-domain protein 3
