# Supplementary material for: Molecular Changes Concomitant with Vascular System Development in Mature Galls Induced by Root-Knot Nematodes in the Model Tree Host Populus tremula × P. alba
Source: Int J Mol Sci. 2020 Jan 9;21(2):406. doi: 10.3390/ijms21020406 (PMC7013992; doi:10.3390/ijms21020406)
Supplement: Supplementary file 1 [file ijms-21-00406-s001.zip › supplemantary-revised/Table S3.xlsx]

## Sheet: Feuil1
Table S3. Complete list of gene ontology families of differentially expressed genes (21 dai gall and uninfected root) as determined with ClueGO and CluePEDIA in Cytoscape.
		GO term		GO group	Nr. Genes				Associated genes found	All associated genes										Term Pvalue-Benjamini Hochberg	Group Pvalue Benjamini Hochberg	Genes Cluster 1	%genes cluster 1	Genes Cluster 2	%genes cluster 2						UniProtKB_AC	UNIQUE_ID
GO:0016070	GO_BiologicalProcess-Custom-GOA_21.11.2017_00h00	RNA metabolic process	[4, 5, 6]	[Group12]	154	200787410736084	0.003763139777144769	{Group12=0.003763139777144769}	[AGL20, AGO10, AGO4, AGO6, AGO7, APL, ARF2, AS1, ASL1, AT-HSFB2B, AT1G66810, AT5G22890, ATS, ATX1, AtCaN2, BBX21, BEE3, BIM2, BZIP53, BZIP61, BZR1, CAF1b, CAS1, CHR1, CIA2, CIB1, CMT3, CRB, CRT1a, CSDP1, DCL2, DCP2, DMS3, DPA4, DRD1, DREB19, DREB26, DRL1, DYL1, EBP, EMB269, ERF-1, ERF4, ERF5, ERF53, ESK1, FD, FHY1, FKF1, GPRI1, HAT2, HB-1, HB-7, HB16, HB33, HCA2, HOG1, HSF A4A, HSI2, HTA11, IAA14…	[ABCB25, ABCI21, ABF1, ABF2, ABF3, ABF4, ABH1, ABI3, ABI4, ABI5, ABO1, ABO5, ABS2, AGL15, AGL20, AGL24, AGO10, AGO4, AGO6, AGO7, AHBP-1B, ALC, ANAC026, AP1, APL, APO1, ARA-2, ARF1, ARF2, ARP6, AS1, ASL1, ASML2, AT-HSFB2B, AT1G03457, AT1G08410, AT1G09230, AT1G13030, AT1G20580, AT1G28060, AT1G31660, AT1G36310, AT1G45230, AT1G49590, AT1G50410, AT1G66810, AT1G68240, AT1G72530, AT1G74120, AT1G78310, A…	TRUE	None Specific Cluster		50.0						0.04126013969940872	{Group12=0.0039512967660020075}	[AGO10, AGO4, AGO6, APL, ARF2, AS1, AT1G66810, BEE3, BZIP61, CAS1, CHR1, CIB1, CMT3, CRT1a, DCL2, DMS3, DRD1, DREB26, EBP, ERF-1, ERF4, ESK1, GPRI1, HAT2, HB-7, HB16, HB33, HCA2, HOG1, HSI2, HTA11, IBM1, ICE1, JASON, LBD18, LBD41, MKK9, MNP, MYB12, MYB14, MYB2, MYB36, MYB3R-4, MYB56, MYB63, MYC2, NAC050, NAC073, NAC083, NAC2, NIMIN1, NINJA, NST1, NTL8, NTL9, OFP11, OFP14, OFP2, OFP6, OFP7, OFP8, …	5893303371641650	[AGL20, AGO7, ARF2, ASL1, AT-HSFB2B, AT5G22890, ATS, ATX1, AtCaN2, BBX21, BIM2, BZIP53, BZR1, CAF1b, CIA2, CRB, CSDP1, DCP2, DPA4, DREB19, DRL1, DYL1, EMB269, ERF-1, ERF5, ERF53, FD, FHY1, FKF1, GPRI1, HB-1, HB-7, HSF A4A, IAA14, LBD16, LSU2, MYB33, MYB36, MYB4, MYB62, MYB65, MYB97, MYB98, NAC073, NAC083, NF-YC2, NPR1, OFP13, OZF2, PAT1, PIL5, PRR5, RAP2.1, RD26, SARD1, SCL14, SHL1, SIB1, SMG7, S…	4676208110106960
GO:0006396	GO_BiologicalProcess-Custom-GOA_21.11.2017_00h00	RNA processing	[5, 6, 7]	[Group00]	20	8928571701049800	1.91213e+07	{Group00=1.9121281394749414E-9}	[AGO4, AGO6, AGO7, CRB, DCL2, DMS3, DRD1, DRL1, EMB269, IBM1, PAB3, RDR1, RDR6, SEX1, SGS3, SR45a, SWA1, TRM11, TRM9, emb1507]	[ABCB25, ABCI21, ABH1, ABO1, ABO5, AGO4, AGO6, AGO7, APO1, ARA-2, AT1G08410, AT1G09230, AT1G13030, AT1G20580, AT1G28060, AT1G31660, AT1G36310, AT1G45230, AT1G49590, AT1G74120, AT2G17580, AT2G22370, AT2G28050, AT2G45620, AT3G11964, AT4G18520, AT4G31010, AT4G35910, AT5G14520, AT5G14580, AT5G41190, AT5G46920, AT5G51300, AT5G63370, BIR6, BPG2, BRM, BSM, CAF1, CAF2, CBP20, CDKC2, CFM2, CFM3A, CLPR1, C…	TRUE	Specific for Cluster #1		70.0						5.87023e+07	{Group00=4.015469092897377E-8}	[AGO4, AGO6, DCL2, DMS3, DRD1, IBM1, PAB3, RDR1, RDR6, SEX1, SGS3, SWA1, TRM11, TRM9]	70.0	[AGO7, CRB, DRL1, EMB269, SR45a, emb1507]	30.0
GO:0010315	GO_BiologicalProcess-Custom-GOA_21.11.2017_00h00	auxin efflux	[5, 6, 7, 8, 9]	[Group10]	6	75.0	0.0037512082943419464	{Group10=0.0037512082943419464}	[ABCB1, ABCB21, ABCB4, PIN3, RHM1, WAT1]	[ABCB1, ABCB21, ABCB4, PAT2, PIN3, PIN8, RHM1, WAT1]	TRUE	None Specific Cluster		0.0						0.042652627643073246	{Group10=0.004146072325325309}	[ABCB1, PIN3, RHM1]	50.0	[ABCB21, ABCB4, WAT1]	50.0
GO:0071370	GO_BiologicalProcess-Custom-GOA_21.11.2017_00h00	cellular response to gibberellin stimulus	[5, 6]	[Group15]	16	4848484802246090	0.0034119631654271503	{Group15=0.0034119631654271503}	[AGF1, AT1G62660, ATBETAFRUCT4, GAI, GID1B, GID1C, HY5, IDD1, NF-YC9, NTL8, PIF3, PIL5, RGA1, RGL1, SLY1, ZFP6]	[AGF1, AT1G62660, AT2G03500, ATARCA, ATBETAFRUCT4, CGA1, GAI, GCR1, GID1A, GID1B, GID1C, GNC, GP ALPHA 1, HAI2, HY5, IDD1, MYB21, MYB24, MYB57, NF-YC3, NF-YC4, NF-YC9, NTL8, PIF3, PIL5, RGA1, RGL1, SHI, SLY1, SLY2, SPY, ZFP5, ZFP6]	TRUE	Specific for Cluster #2		1.67279e+16						0.043644695491088965	{Group15=0.004214778027880597}	[AGF1, AT1G62660, NTL8, RGA1, RGL1, ZFP6]	3.66976e+16	[ATBETAFRUCT4, GAI, GID1B, GID1C, HY5, IDD1, NF-YC9, PIF3, PIL5, RGA1, SLY1]	6727889908251210
GO:0042742	GO_BiologicalProcess-Custom-GOA_21.11.2017_00h00	defense response to bacterium	[4, 5, 6]	[Group02]	111	3114285659790030	0.0017505531208751766	{Group02=0.0017505531208751766}	[ACA4, ACBP3, ADR1-L1, AGO4, AHL20, AS1, AT1G69170, AT2G43120, AT2G45220, AT3G28450, AT3G53810, AT3G55550, ATCES1, ATL6, ATSBT5.2, BOP2, CA2, CAD1, CAF1b, CB5-D, CERK1, CRB, CRT1a, CRT3, CRY1, CYP83B1, DMR6, DOX1, EDS16, EMB2024, ERF4, ESP, EULS3, FAAH, FLS2, FMO1, GAE1, GAE6, GLIP1, GLR3.6, GSTF6, HK3, HS1, HSC70-1, HSP90.1, HSPRO2, HTA11, IRX1, JAR1, KTI1, LOX1, LSU2, MIPS2, MSD1, NDR1, NHO1, N…	[2-Cys Prx B, ABA3, ABCF3, ACA11, ACA4, ACBP3, ACD1, ACD11, ACD6, ADF4, ADR1, ADR1-L1, ADR1-L2, AGO2, AGO4, AHL20, AKR2, ALD1, APD1, ARGAH1, AS1, AT1G15530, AT1G51890, AT1G69170, AT1G79210, AT2G37660, AT2G43120, AT2G43700, AT2G45220, AT3G09980, AT3G12620, AT3G28450, AT3G53810, AT3G55550, AT3G59740, AT4G02300, AT4G02420, AT4G22305, AT4G23670, AT5G18650, AT5G19510, AT5G42120, AT5G62570, AT5G65600, …	TRUE	None Specific Cluster		50.0						0.028285253058351535	{Group02=0.003063467961531559}	[ACA4, AGO4, AS1, AT3G53810, AT3G55550, ATCES1, ATSBT5.2, CA2, CB5-D, CRT1a, CRT3, CYP83B1, DMR6, DOX1, EDS16, EMB2024, ERF4, ESP, FLS2, GAE1, GAE6, HS1, HSC70-1, HSP90.1, HTA11, IRX1, KTI1, LOX1, MIPS2, MSD1, NDR1, NIMIN1, PEN2, PLC2, PME3, PME44, PRXCA, PRXCB, PSL4, PTR3, RCA, RIPK, RLP51, ROC4, SAG101, SBT3.3, SIB1, SSN2, TROL, UVI4, WIN1, WOL, WRKY18, WRKY40, WRKY48, WRKY51, WRKY53, WRKY70, X…	540600452130956	[ACBP3, ADR1-L1, AHL20, AT1G69170, AT2G43120, AT2G45220, AT3G28450, ATL6, ATSBT5.2, BOP2, CA2, CAD1, CAF1b, CERK1, CRB, CRY1, EULS3, FAAH, FMO1, GLIP1, GLR3.6, GSTF6, HK3, HS1, HSC70-1, HSPRO2, JAR1, LOX1, LSU2, NHO1, NLA, NPR1, NQR, OST1, PCAP1, PEN2, PEN3, PLDBETA1, PTR3, PUB13, RCD1, RD19, RGLG4, RIN4, RPS2, SAG101, SARD1, SBPASE, SIB1, TAR2, TGA1, TGA4, TGA7, TUF, WRKY27, WRKY33, WRKY4, WRKY4…	5228758471430550
GO:0009814	GO_BiologicalProcess-Custom-GOA_21.11.2017_00h00	defense response, incompatible interaction	[4, 5, 6]	[Group16]	63	36.0	6.62069e+10	{Group16=6.62068674489673E-4}	[AGO4, AGO5, ASL5, ASPG1, AT1G09750, AT1G26190, AT1G29660, AT1G60680, AT3G14840, AT4G16260, ATCES1, ATL6, BAG6, CERK1, CPR1, CRT1a, CRY1, DIR1, DOX1, EDS16, FMO1, GG1, GLIP1, HCHIB, HDS, HSP90.1, HSPRO2, JAR1, JAZ10, LOL1, LOX1, LSD1, MES1, MLO12, MLO2, MLO6, MPK4, NAC062, NDR1, NIMIN1, NLA, NPR1, NdhN, OSM34, PEN2, PEN3, PLDBETA1, PNP-A, PR1, PR4, PRB1, PUM12, RCD1, RIN4, RPP1, SARD1, SIB1, SIZ1…	[ACD1, ACD11, ACD2, ACD6, ACP4, AGB1, AGD2, AGO4, AGO5, AKR2, ALD1, ASL5, ASPG1, AT1G09750, AT1G26190, AT1G29660, AT1G60680, AT2G22230, AT3G01310, AT3G05180, AT3G07690, AT3G14840, AT3G15356, AT4G16260, AT4G22305, AT5G03350, AT5G10760, AT5G38900, AT5G42740, AT5G62570, AT5G65600, ATCES1, ATL6, AZI1, BAG6, BARS1, BGL2, CA1, CBP60G, CERK1, CHI, CNI1, CPN60B, CPR1, CPR5, CRH1, CRK11, CRT1, CRT1a, CRY1…	TRUE	Specific for Cluster #1		6171145398955190						0.01563500638987151	{Group16=0.0017379302705353918}	[AGO4, AGO5, ASL5, ASPG1, AT1G09750, AT1G26190, AT1G29660, AT3G14840, AT4G16260, ATCES1, BAG6, CPR1, CRT1a, DIR1, DOX1, EDS16, GG1, HCHIB, HSP90.1, JAZ10, LOL1, LOX1, MLO12, MPK4, NAC062, NDR1, NIMIN1, NdhN, OSM34, PEN2, PNP-A, PR1, PR4, PRB1, PUM12, SIB1, SOT16, WRKY53, WRKY70, XYL4]	6171145398955190	[AT1G60680, ATL6, CERK1, CPR1, CRY1, FMO1, GG1, GLIP1, HDS, HSPRO2, JAR1, LOX1, LSD1, MES1, MLO12, MLO2, MLO6, NAC062, NLA, NPR1, PEN2, PEN3, PLDBETA1, PNP-A, RCD1, RIN4, RPP1, SARD1, SIB1, SIZ1, TGA6]	4782637684190270
GO:0046351	GO_BiologicalProcess-Custom-GOA_21.11.2017_00h00	disaccharide biosynthetic process	[5, 6]	[Group04]	7	50.0	0.0030603931452723495	{Group04=0.0030603931452723495}	[ATTPPA, ATTPS6, NAC042, SBPASE, SIP1]	[ATTPPA, ATTPS6, CT-BMY, FBP, NAC042, SBPASE, SIP1, TPPB]	TRUE	Specific for Cluster #2		1.71429e+16						0.04270639525448233	{Group04=0.004284550403381289}	[NAC042, SIP1]	2857142857142850	[ATTPPA, ATTPS6, NAC042, SBPASE, SIP1]	7142857142857140
GO:0072594	GO_BiologicalProcess-Custom-GOA_21.11.2017_00h00	establishment of protein localization to organelle	[4, 5, 6]	[Group19]	8	9195402145385740	3.84068e+11	{Group19=2.1942913102670776E-4}	[ACX4, AGL20, CIA2, CRF2, CRF4, IMPA-1, NTF2B, PSB29]	[ABA3, ACX4, AGL20, AGL24, AKR2, ALB3, AT2G19080, AT2G38410, AT4G35870, AT5G01590, AT5G11710, AT5G53480, ATG6, ATI1, CDF1, CHX17, CHX20, CIA2, CLPC1, CPFTSY, CPSRP54, CR88, CRF1, CRF2, CRF3, CRF4, CRF5, CRF6, DAL1, GRV2, HCF106, IMPA-1, LON2, MAG1, MAG2, MIA40, MOS14, MYB90, NTF2A, NTF2B, OEP16-1, PAP2, PEX1, PEX10, PEX12, PEX13, PEX19-2, PEX4, PEX5, PEX6, PEX7, PSB29, SAD2, SGR4, SNX1, SYP21, TE…	FALSE	Specific for Cluster #2		1.7098e+16						0.011790901167100768	{Group19=7.680019585934771E-4}	[CRF2, CRF4, IMPA-1]	3548979863839440	[ACX4, AGL20, CIA2, CRF4, NTF2B, PSB29]	7097959727678890
GO:0006633	GO_BiologicalProcess-Custom-GOA_21.11.2017_00h00	fatty acid biosynthetic process	[5, 6, 7, 8]	[Group14]	8	1.05263e+16	0.0029760082869458742	{Group14=0.0029760082869458742}	[ACC1, DOX1, FAD8, FADA, MOD1, NRB4, OST1, PLA2A]	[AAE13, AAE15, ACC1, ACLA-1, ACP4, ADAP, ADS1, ADS2, ASG2, AT1G13840, AT3G23840, AT4G13840, AT5G02890, AT5G05280, AT5G08415, AT5G16500, ATPXG2, ATS1, CAC2, CER2, CYP703A2, CYP86B1, DGD1, DOX1, FAB1, FAD3, FAD5, FAD7, FAD8, FADA, FATB, FLU, FRK1, FaTA, GLB1, GPAT9, GRI, HB1, HOS3-1, HPT1, KCR1, KCS1, KCS13, KCS14, KCS16, KCS17, KCS18, KCS8, LAG1, LAG13, LEC1, LIP1, LOH1, LOH2, MOD1, MTACP-1, MYB11…	TRUE	Specific for Cluster #1		7097959727678890						0.04350640686154207	{Group14=0.0044640124304188115}	[ACC1, DOX1, FAD8, MOD1, NRB4, PLA2A]	7097959727678890	[FADA, OST1, PLA2A]	3548979863839440
GO:0016458	GO_BiologicalProcess-Custom-GOA_21.11.2017_00h00	gene silencing	[2, 5, 6, 7]	[Group20]	24	1.37143e+16	4.89475e+11	{Group20=1.8287192150507313E-4}	[AGO4, AGO5, AGO6, AGO7, CHR1, CMT3, CRT1a, DCL2, DCP2, DMS3, DRD1, DYL1, FHY1, HDA6, HOG1, IBM1, RDR1, RDR6, RPA2, SAMDC, SDE3, SEX1, SGS3, TRN1]	[ABCB25, ABH1, AGO1, AGO4, AGO5, AGO6, AGO7, AT1G49590, AT1G50410, AT2G22370, AT2G25010, AT2G33830, AT2G45620, AT3G20010, AT5G10010, AT5G11470, BRM, CBP20, CHR1, CHR38, CMT3, CPSF100, CRT1, CRT1a, CSD1, CSD2, CSTF64, CSTF77, DCL1, DCL2, DCL3, DCL4, DCP2, DDL, DML1, DMS11, DMS3, DRB2, DRB4, DRD1, DRM1, DRM2, DWA1, DYL1, EER5, EMB25, EMB2770, EMB3011, ESP1, ESP3, ESP4, FCA, FDM1, FDM2, FDM3, FDM4, …	FALSE	Specific for Cluster #1		7816266980295230						0.013660788363998427	{Group20=7.680620703213071E-4}	[AGO4, AGO5, AGO6, CHR1, CMT3, CRT1a, DCL2, DMS3, DRD1, HOG1, IBM1, RDR1, RDR6, RPA2, SAMDC, SDE3, SEX1, SGS3, TRN1]	7816266980295230	[AGO7, DCP2, DYL1, FHY1, HDA6, SAMDC]	2.46829e+16
GO:0031047	GO_BiologicalProcess-Custom-GOA_21.11.2017_00h00	gene silencing by RNA	[3, 6, 7, 8]	[Group20]	13	9701492309570310	1.6449e+11	{Group20=1.8287192150507313E-4}	[AGO4, AGO6, AGO7, DCL2, DMS3, DRD1, FHY1, IBM1, RDR1, RDR6, SDE3, SGS3, TRN1]	[ABCB25, ABH1, AGO1, AGO4, AGO6, AGO7, AT1G49590, AT1G50410, AT2G22370, AT2G45620, AT3G20010, BRM, CBP20, CHR38, CPSF100, CSD1, CSD2, CSTF64, CSTF77, DCL1, DCL2, DCL3, DCL4, DDL, DMS11, DMS3, DRB2, DRB4, DRD1, DWA1, EMB2770, EMB3011, ESP1, ESP3, ESP4, FCA, FDM1, FDM2, FDM3, FDM4, FDM5, FHY1, FPA, FWA, HDT4, HEN1, HESO1, HST, HYL1, IBM1, KTF1, LBA1, MIR156a, MIR156b, MIR156c, MIR160a, MIR160b, MIR…	TRUE	Specific for Cluster #1		8461538461538460						0.001262462102236426	{Group20=7.680620703213071E-4}	[AGO4, AGO6, DCL2, DMS3, DRD1, IBM1, RDR1, RDR6, SDE3, SGS3, TRN1]	8461538461538460	[AGO7, FHY1]	1.53846e+16
GO:0015698	GO_BiologicalProcess-Custom-GOA_21.11.2017_00h00	inorganic anion transport	[6]	[Group11]	25	4.21053e+16	0.0016132449001387663	{Group11=0.0016132449001387663}	[AST56, BOR4, CAD1, CEP1, MOT1, NAXT1, NIP1;2, NIP5;1, NIP6;1, NRT1.1, NRT1.5, NRT1.7, NRT2.4, PHO1, PHO1;H1, PHO2, PHT1;9, PHT2;1, SLAH1, SLAH3, SULTR2;1, SULTR3;1, WOL, WR3]	[ABCC1, APC1, APC2, APC3, AST56, AT1G17610, AT1G47485, AT1G59835, AT1G72180, AT2G23440, AT2G35612, AT5G66816, BOR1, BOR4, CAD1, CEP1, CLC-A, EMB2771, MOT1, MOT2, NAXT1, NIP1;2, NIP5;1, NIP6;1, NIP7;1, NLM1, NRT1.1, NRT1.5, NRT1.7, NRT1.9, NRT2.2, NRT2.4, NRT2.7, NRT2:1, PC1, PHF1, PHO1, PHO1;H1, PHO2, PHT1;1, PHT1;5, PHT1;9, PHT2;1, SLAH1, SLAH3, SULTR1;1, SULTR1;2, SULTR2;1, SULTR3;1, VIP1, WOL,…	TRUE	Specific for Cluster #2		1.76474e+16						0.029133304961329484	{Group11=0.00307983117299219}	[CEP1, NIP6;1, NRT1.5, NRT1.7, PHT1;9, PHT2;1, SULTR2;1, SULTR3;1, WOL]	3441323113440870	[AST56, BOR4, CAD1, CEP1, MOT1, NAXT1, NIP1;2, NIP5;1, NRT1.1, NRT1.5, NRT2.4, PHO1, PHO1;H1, PHO2, PHT1;9, SLAH1, SLAH3, SULTR2;1, SULTR3;1, WR3]	7647384696535270
GO:0006886	GO_BiologicalProcess-Custom-GOA_21.11.2017_00h00	intracellular protein transport	[4, 5, 6, 7, 8]	[Group19]	13	1065573787689200	1.70548e+12	{Group19=2.1942913102670776E-4}	[ACX4, AGL20, ARA7, CIA2, CRF2, CRF4, IMPA-1, NTF2B, PSB29, RMA1, RMR1, SYP121, SYP71]	[ABA3, ACX4, AGL20, AGL24, AKR2, ALB3, AMSH3, ARA7, AT1G57620, AT2G19080, AT2G28390, AT2G38410, AT4G35870, AT5G01590, AT5G11710, AT5G53480, ATG6, ATI1, BIN2, CDF1, CHX17, CHX20, CIA2, CLPC1, CPFTSY, CPSRP54, CR88, CRF1, CRF2, CRF3, CRF4, CRF5, CRF6, CTEXP, DAL1, EER5, EXO70E2, GC6, GRV2, HCF106, IMPA-1, IMPA-4, LON2, LOS4, MAG1, MAG2, MIA40, MOS11, MOS14, MOS7, MVP1, MYB90, NMD3, NTF2A, NTF2B, NU…	TRUE	Specific for Cluster #2		1.82239e+16						0.007479735042502626	{Group19=7.680019585934771E-4}	[CRF2, CRF4, IMPA-1]	2.24289e+16	[ACX4, AGL20, ARA7, CIA2, CRF4, NTF2B, PSB29, RMA1, RMR1, SYP121, SYP71]	8223928065717020
GO:0009809	GO_BiologicalProcess-Custom-GOA_21.11.2017_00h00	lignin biosynthetic process	[5, 6]	[Group09]	26	489361686706543	7.22791e+10	{Group09=7.2279067363031765E-6}	[ABCG29, AT5G66390, ATCAD4, BCB, BGLU46, CAD1, CAD6, CAD9, CCR1, CEV1, ELI3-1, FAH1, GT72B1, HCT, IRX12, LAC11, LAC17, MTO3, MYB63, NST1, OMT1, PRX52, WRKY13]	[ABCG29, AT5G66390, ATCAD4, AtMYB103, BCB, BGLU45, BGLU46, CAD1, CAD5, CAD6, CAD9, CCR1, CEV1, CTL2, CYP98A3, DET3, DGD1, EFS, ELI3-1, ELI3-2, ESB1, FAH1, GT72B1, HCT, IRX12, LAC11, LAC17, MIR397b, MTO3, MYB58, MYB63, MYB80, NAC012, NST1, OMT1, POM1, PRX52, TRA2, TT10, UKL2, WRKY13, XIP1]	TRUE	Specific for Cluster #1		6153846153846150						7.39656e+11	{Group09=5.059534715412224E-5}	[AT5G66390, CAD6, CAD9, CCR1, CEV1, FAH1, GT72B1, IRX12, LAC11, LAC17, MTO3, MYB63, NST1, OMT1, PRX52, WRKY13]	6153846153846150	[ABCG29, ATCAD4, BCB, BGLU46, CAD1, CCR1, ELI3-1, FAH1, HCT, PRX52]	3846153846153840
GO:0007112	GO_BiologicalProcess-Custom-GOA_21.11.2017_00h00	male meiosis cytokinesis	[3, 4, 5, 6, 7, 8]	[Group17]	5	8333333587646480	0.004185436708150423	{Group17=3.287591549507296E-4}	[FU, KINESIN-12B, MKK6, MPK4, TES]	[FU, KINESIN-12B, MKK6, MPK4, PAKRP1, TES]	FALSE	Specific for Cluster #1		100.0						0.04430789894490275	{Group17=9.862774648521887E-4}	[FU, KINESIN-12B, MKK6, MPK4, TES]	100.0	[]	0.0
GO:0007140	GO_BiologicalProcess-Custom-GOA_21.11.2017_00h00	male meiotic nuclear division	[3, 4, 5, 6, 7]	[Group08]	12	5454545593261710	0.0023374014634280826	{Group08=0.0023374014634280826}	[ATK1, AtSPO22, FU, JASON, KINESIN-12B, MCM8, MEI1, MKK6, MPK4, MS5, SWI1, TES]	[AT1G64625, ATK1, AtSPO22, CYCA1;2, FU, JASON, KINESIN-12B, KNAT2, MCM8, MEI1, MKK6, MMD1, MPK4, MPS1, MS5, PAKRP1, RAD51C, RPA1A, SKP1, SWI1, TES, XRI1]	TRUE	Specific for Cluster #1		100.0						0.03587911246362106	{Group08=0.00377580236399921}	[ATK1, AtSPO22, FU, JASON, KINESIN-12B, MCM8, MEI1, MKK6, MPK4, MS5, SWI1, TES]	100.0	[]	0.0
GO:0033206	GO_BiologicalProcess-Custom-GOA_21.11.2017_00h00	meiotic cytokinesis	[3, 4, 5, 6]	[Group17]	7	87.5	3.28759e+11	{Group17=3.287591549507296E-4}	[FU, GAI, KINESIN-12B, MKK6, MPK4, RGA1, TES]	[FU, GAI, KINESIN-12B, MKK6, MPK4, PAKRP1, RGA1, TES]	TRUE	Specific for Cluster #1		8021014063021720						0.011214340063319332	{Group17=9.862774648521887E-4}	[FU, KINESIN-12B, MKK6, MPK4, RGA1, TES]	8021014063021720	[GAI, RGA1]	2.67367e+16
GO:0140013	GO_BiologicalProcess-Custom-GOA_21.11.2017_00h00	meiotic nuclear division	[3, 4, 5, 6]	[Group07]	34	3.9759e+16	0.001136333919165779	{Group07=0.001136333919165779}	[ASY1, ASY3, AT3G27120, AT3G63480, AT5G04320, ATK1, AtSPO22, CTF7, DFO, DMC1, ESP, FU, JASON, KINESIN-12B, MAD1, MCM8, MEI1, MKK6, ML5, MPK4, MS5, MSH4, PHS1, PRD1, PRD3, RCK, SMG7, SPO11-2, SUN1, SWI1, SYN1, TES, TOP3A]	[AHP2, ASY1, ASY3, AT1G11060, AT1G61030, AT1G64625, AT1G78790, AT3G10440, AT3G14190, AT3G27120, AT3G63480, AT5G04320, AT5G12360, AT5G50930, ATK1, ATSPO11-1, AXR1, AtSPO22, CDC2, CTF7, CYCA1;2, DFO, DMC1, EMB2773, ESP, FANCM, FU, HEI10, HTR12, JASON, KINESIN-12B, KNAT2, MAD1, MCM8, MEI1, MKK6, ML1, ML2, ML4, ML5, MLH3, MMD1, MPK4, MPS1, MS5, MSH2, MSH4, MSH5, MUS81, NBS1, PAKRP1, PHS1, PRD1, PRD3,…	TRUE	Specific for Cluster #1		8898864154718630						0.023256967545592942	{Group07=0.002386301230248136}	[ASY1, ASY3, AT3G27120, AT3G63480, AT5G04320, ATK1, AtSPO22, CTF7, DFO, DMC1, ESP, FU, JASON, KINESIN-12B, MAD1, MCM8, MEI1, MKK6, MPK4, MS5, PHS1, PRD1, PRD3, RCK, SPO11-2, SUN1, SWI1, SYN1, TES, TOP3A]	8898864154718630	[ML5, MSH4, SMG7]	8898864154718630
GO:0015833	GO_BiologicalProcess-Custom-GOA_21.11.2017_00h00	peptide transport	[5, 6]	[Group19]	18	1.21622e+16	2.19429e+12	{Group19=2.1942913102670776E-4}	[ACX4, AGL20, ARA7, CIA2, CRF2, CRF4, IMPA-1, NTF2B, OPT5, OPT6, OPT7, PSB29, PTR1, PTR3, RMA1, RMR1, SYP121, SYP71]	[ABA3, ACX4, AGL20, AGL24, AKR2, ALB3, AMSH3, AOAT2, ARA7, AT1G09330, AT1G57620, AT2G19080, AT2G28390, AT2G38410, AT3G15920, AT4G35870, AT5G01590, AT5G11710, AT5G53480, ATG6, ATI1, BIN2, CDF1, CHX17, CHX20, CIA2, CLPC1, CLT1, CLT2, CLT3, CPFTSY, CPSRP54, CR88, CRF1, CRF2, CRF3, CRF4, CRF5, CRF6, CTEXP, DAL1, EER5, EXO70E2, GC6, GGT2, GRV2, HCF106, IMPA-1, IMPA-4, LON2, LOS4, MAG1, MAG2, MEMB12, M…	FALSE	Specific for Cluster #2		1.68565e+16						0.00842059290314991	{Group19=7.680019585934771E-4}	[CRF2, CRF4, IMPA-1, OPT5, OPT6, OPT7, PTR1, PTR3]	4219412720560050	[ACX4, AGL20, ARA7, CIA2, CRF4, NTF2B, OPT7, PSB29, PTR3, RMA1, RMR1, SYP121, SYP71]	6856545670910090
GO:0048441	GO_BiologicalProcess-Custom-GOA_21.11.2017_00h00	petal development	[4, 5, 6, 7, 8, 9, 10, 11]	[Group05]	11	55.0	0.003263588522247185	{Group05=0.003263588522247185}	[ARF10, AS2, ASL1, BPEp, CYP90D1, FOP1, LSH3, PTL, RBE, ROT3, SEP4]	[ARF10, AS2, ASL1, AT2G22370, BPEp, CYP90D1, FOP1, LSH3, MIR160a, MIR160b, MIR160c, MIR164c, PAPS1, PFS2, PIE1, PTL, RBE, ROT3, ROXY1, SEP4]	TRUE	None Specific Cluster		150.0						0.043561812014342866	{Group05=0.0042834599354494305}	[AS2, FOP1, LSH3, PTL, ROT3]	4545454545454540	[ARF10, ASL1, BPEp, CYP90D1, RBE, SEP4]	5454545454545450
GO:0034767	GO_BiologicalProcess-Custom-GOA_21.11.2017_00h00	positive regulation of ion transmembrane transport	[4, 5, 6, 7]	[Group18]	4	100.0	0.0035837018734506594	{Group18=0.003564394359489929}	[ARF2, CRY1, GHR1, SLAH1]	[ARF2, CRY1, GHR1, SLAH1]	TRUE	Specific for Cluster #2		1.64601e+16						0.04231524904420587	{Group18=0.004158460086071584}	[ARF2, GHR1]	4306765580733930	[ARF2, CRY1, SLAH1]	6460148371100890
GO:0016441	GO_BiologicalProcess-Custom-GOA_21.11.2017_00h00	posttranscriptional gene silencing	[3, 6, 7, 8]	[Group20]	15	1.2605e+16	0.0016995604140067923	{Group20=1.8287192150507313E-4}	[AGO4, AGO5, AGO6, AGO7, DCL2, DCP2, DRD1, HDA6, HOG1, RDR1, RDR6, SDE3, SEX1, SGS3, TRN1]	[ABCB25, ABH1, AGO1, AGO4, AGO5, AGO6, AGO7, AT2G22370, AT2G45620, BRM, CBP20, CPSF100, CSD1, CSD2, DCL1, DCL2, DCL3, DCL4, DCP2, DDL, DRB2, DRB4, DRD1, DWA1, EMB25, EMB2770, EMB3011, ESP1, ESP3, ESP4, HDA6, HDT4, HEN1, HEN2, HESO1, HOG1, HST, HYL1, KTF1, LBA1, MIR156a, MIR156b, MIR156c, MIR159a, MIR160a, MIR160b, MIR160c, MIR162a, MIR164a, MIR164b, MIR164c, MIR166a, MIR166b, MIR166c, MIR166d, MI…	FALSE	Specific for Cluster #1		80.0						0.028986947061115844	{Group20=7.680620703213071E-4}	[AGO4, AGO5, AGO6, DCL2, DRD1, HOG1, RDR1, RDR6, SDE3, SEX1, SGS3, TRN1]	80.0	[AGO7, DCP2, HDA6]	20.0
GO:0035194	GO_BiologicalProcess-Custom-GOA_21.11.2017_00h00	posttranscriptional gene silencing by RNA	[4, 7, 8, 9]	[Group20]	10	9345794677734370	9.50985e+10	{Group20=1.8287192150507313E-4}	[AGO4, AGO6, AGO7, DCL2, DRD1, RDR1, RDR6, SDE3, SGS3, TRN1]	[ABCB25, ABH1, AGO1, AGO4, AGO6, AGO7, AT2G22370, AT2G45620, BRM, CBP20, CPSF100, CSD1, CSD2, DCL1, DCL2, DCL3, DCL4, DDL, DRB2, DRB4, DRD1, DWA1, EMB2770, EMB3011, ESP1, ESP3, ESP4, HDT4, HEN1, HESO1, HST, HYL1, KTF1, LBA1, MIR156a, MIR156b, MIR156c, MIR160a, MIR160b, MIR160c, MIR162a, MIR164a, MIR164b, MIR164c, MIR166a, MIR166b, MIR166c, MIR166d, MIR166e, MIR166f, MIR166g, MIR167a, MIR168a, MIR…	FALSE	Specific for Cluster #1		90.0						0.004865874059466402	{Group20=7.680620703213071E-4}	[AGO4, AGO6, DCL2, DRD1, RDR1, RDR6, SDE3, SGS3, TRN1]	90.0	[AGO7]	10.0
GO:0010608	GO_BiologicalProcess-Custom-GOA_21.11.2017_00h00	posttranscriptional regulation of gene expression	[5, 6]	[Group20]	19	1.28378e+16	6.53993e+11	{Group20=1.8287192150507313E-4}	[AGO4, AGO5, AGO6, AGO7, CRB, DCL2, DCP2, DRD1, FBP7, FBW2, HDA6, HOG1, PHYA, RDR1, RDR6, SDE3, SEX1, SGS3, TRN1]	[ABCB25, ABH1, ACS9, AGO1, AGO4, AGO5, AGO6, AGO7, AT2G22370, AT2G45620, ATARCA, ATCTH, BRM, CBP20, CP29, CPSF100, CRB, CRU2, CSD1, CSD2, CSP41A, DCL1, DCL2, DCL3, DCL4, DCP2, DCP5, DDL, DRB2, DRB4, DRD1, DRT112, DWA1, EMB25, EMB2770, EMB3011, ESP1, ESP3, ESP4, FBP7, FBW2, GBF6, HCF107, HDA6, HDT4, HEN1, HEN2, HESO1, HOG1, HSA32, HSP101, HST, HYL1, KTF1, LBA1, MIR156a, MIR156b, MIR156c, MIR159a, …	FALSE	Specific for Cluster #1		6842105263157890						0.016731320941232936	{Group20=7.680620703213071E-4}	[AGO4, AGO5, AGO6, DCL2, DRD1, FBW2, HOG1, RDR1, RDR6, SDE3, SEX1, SGS3, TRN1]	6842105263157890	[AGO7, CRB, DCP2, FBP7, HDA6, PHYA]	3157894736842100
GO:0051865	GO_BiologicalProcess-Custom-GOA_21.11.2017_00h00	protein autoubiquitination	[9, 10]	[Group06]	8	727272720336914	0.0010136471317960915	{Group06=0.0010136471317960915}	[DRIP2, PUB22, PUB23, PUB24, RDUF2, RING1, SAP5, XBAT32]	[BB, DRIP1, DRIP2, PUB22, PUB23, PUB24, RDUF1, RDUF2, RING1, SAP5, XBAT32]	TRUE	Specific for Cluster #2		175.0						0.02222783353295715	{Group06=0.002365176640857547}	[PUB24, RDUF2]	25.0	[DRIP2, PUB22, PUB23, RING1, SAP5, XBAT32]	75.0
GO:0006605	GO_BiologicalProcess-Custom-GOA_21.11.2017_00h00	protein targeting	[5, 6, 7, 8, 9]	[Group01]	5	649350643157959	4.95746e+11	{Group01=4.9574554053046515E-5}	[ACX4, CIA2, PSB29, SYP121, SYP71]	[ABA3, ACX4, AKR2, ALB3, AT2G19080, AT4G35870, AT5G01590, AT5G11710, ATG6, ATI1, CDF1, CHX17, CHX20, CIA2, CLPC1, CPFTSY, CPSRP54, CR88, DAL1, EXO70E2, GRV2, HCF106, LON2, MAG1, MAG2, MIA40, MYB90, OEP16-1, PAP2, PEX1, PEX10, PEX12, PEX13, PEX19-2, PEX4, PEX5, PEX6, PEX7, PSB29, PVA12, SGR4, SNX1, SYP121, SYP122, SYP21, SYP71, TED3, TFL1, TIC110, TIC21, TIC40, TIC55-II, TOC120, TOC132, TOC159, TO…	TRUE	Specific for Cluster #2		200.0						0.003043877618857056	{Group01=2.602664087784942E-4}	[]	0.0	[ACX4, CIA2, PSB29, SYP121, SYP71]	100.0
GO:0032268	GO_BiologicalProcess-Custom-GOA_21.11.2017_00h00	regulation of cellular protein metabolic process	[4, 5, 6]	[Group13]	15	9677419662475580	2.91355e+09	{Group13=2.913549115012724E-6}	[AKINBETA1, CHR1, CRB, DRD1, FBP7, IBR5, ICK6, KING1, MPK3, PHYA, PYR1, ROC1, SHL1, TRN1, UVI4]	[ABCB25, ABH1, ABI2, ACS9, AGO1, AKINBETA1, ANK6, AT2G22370, AT2G42940, AT2G45620, AT5G11470, AT5G18650, ATARCA, ATCTH, BBD1, BPM3, BRM, CAK1AT, CBP20, CHR1, CKB1, CRB, CRU2, CSD1, CSD2, CSP41A, CYP71, DCL1, DCP5, DDL, DRB2, DRB4, DRD1, DRT112, EFS, EMB2770, EMB3011, EOL1, FBP7, FLP, FMA, GAS41, GBF6, HCF107, HEN1, HESO1, HSFA7A, HSP101, HST, HYL1, I-2, IBR5, ICK1, ICK3, ICK5, ICK6, INH3, IRE1A, …	TRUE	Specific for Cluster #2		150.0						4.4723e+11	{Group13=3.05922657076336E-5}	[CHR1, DRD1, ICK6, ROC1, TRN1, UVI4]	40.0	[AKINBETA1, CRB, FBP7, IBR5, KING1, MPK3, PHYA, PYR1, SHL1]	60.0
GO:0009937	GO_BiologicalProcess-Custom-GOA_21.11.2017_00h00	regulation of gibberellic acid mediated signaling pathway	[4, 5, 6, 7, 8, 9]	[Group15]	9	60.0	0.003564394359489929	{Group15=0.0034119631654271503}	[AGF1, GAI, GID1B, GID1C, IDD1, NTL8, RGA1, RGL1, SLY1]	[AGF1, GAI, GCR1, GID1A, GID1B, GID1C, HAI2, IDD1, NTL8, RGA1, RGL1, SHI, SLY1, SLY2, SPY]	FALSE	Specific for Cluster #2		163616167295955						0.043770762734536325	{Group15=0.004214778027880597}	[AGF1, NTL8, RGA1, RGL1]	4241077819730330	[GAI, GID1B, GID1C, IDD1, RGA1, SLY1]	6361616729595490
GO:0034765	GO_BiologicalProcess-Custom-GOA_21.11.2017_00h00	regulation of ion transmembrane transport	[5, 6]	[Group18]	9	60.0	0.003564394359489929	{Group18=0.003564394359489929}	[ARF2, CPK24, CRY1, FLS2, GHR1, PHO2, PHOT1, PHOT2, SLAH1]	[ARF2, AT4G05590, CDPK2, CDPK6, CPK24, CPK6, CRY1, EFR, FLS2, GHR1, PHO2, PHOT1, PHOT2, SLAH1]	FALSE	None Specific Cluster		0.0						0.043770762734536325	{Group18=0.004158460086071584}	[ARF2, CPK24, FLS2, GHR1, PHOT1]	5301347274662910	[ARF2, CRY1, PHO2, PHOT2, SLAH1]	5301347274662910
GO:0009627	GO_BiologicalProcess-Custom-GOA_21.11.2017_00h00	systemic acquired resistance	[5, 6, 7]	[Group16]	30	4.10959e+16	0.001544973343701999	{Group16=6.62068674489673E-4}	[ASPG1, AT1G09750, AT1G29660, AT1G60680, CPR1, CRT1a, CRY1, DIR1, DOX1, EDS16, FMO1, GLIP1, HDS, JAR1, JAZ10, LSD1, MES1, MPK4, NIMIN1, NLA, NPR1, PEN3, PNP-A, PR1, PR4, SARD1, SIZ1, TGA6, WRKY70, XYL4]	[ACP4, AGD2, ALD1, ASPG1, AT1G09750, AT1G29660, AT1G60680, AT3G05180, AT3G07690, AT5G03350, AT5G10760, AT5G65600, AZI1, BGL2, CBP60G, CHI, CPN60B, CPR1, CPR5, CRH1, CRT1, CRT1a, CRY1, CYP79B3, DIR1, DOX1, EDS1, EDS16, EP1, FMO1, GLIP1, GLX2-1, GLY1, HDS, ILL5, ILL6, JAR1, JAZ10, LDL1, LSD1, MES1, MES7, MES9, MKK7, MOS7, MPK4, NIMIN1, NLA, NPR1, NPR3, NPR4, PAD3, PAD4, PBS3, PEN3, PNP-A, PR1, PR4,…	FALSE	None Specific Cluster		0.0						0.029644176032282105	{Group16=0.0017379302705353918}	[ASPG1, AT1G09750, AT1G29660, CPR1, CRT1a, DIR1, DOX1, EDS16, JAZ10, MPK4, NIMIN1, PNP-A, PR1, PR4, WRKY70, XYL4]	5.23402e+16	[AT1G60680, CPR1, CRY1, FMO1, GLIP1, HDS, JAR1, LSD1, MES1, NLA, NPR1, PEN3, PNP-A, SARD1, SIZ1, TGA6]	5.23402e+16
GO:0045491	GO_BiologicalProcess-Custom-GOA_21.11.2017_00h00	xylan metabolic process	[6, 7, 8]	[Group03]	16	4705882263183590	0.004250472052026145	{Group03=0.004250472052026145}	[ASD1, ESK1, FRA8, GUT2, GXM3, GXMT1, IRX15-L, IRX9, PARVUS, PGSIP1, RWA2, RWA3, TBL35, VND7, XYL1, XYL4]	[ASD1, ESK1, F8H, FRA8, GAUT12, GUT1, GUT2, GXM2, GXM3, GXMT1, IRX14, IRX14-L, IRX15, IRX15-L, IRX9, IRX9-L, NAC101, PARVUS, PGSIP1, PGSIP2, PGSIP3, RWA1, RWA2, RWA3, RWA4, TBL3, TBL31, TBL32, TBL33, TBL34, TBL35, VND7, XYL1, XYL4]	TRUE	Specific for Cluster #1		87.5						0.04349649733240088	{Group03=0.004250472052026145}	[ESK1, GUT2 (IRX10), GXM3, GXMT1, IRX15-L, IRX9, PARVUS, PGSIP1 (GUX1), RWA2, RWA3, TBL35, VND7, XYL1, XYL4]	87.5	[ASD1, FRA8]	12.5
