# Supplementary material for: Molecular Changes Concomitant with Vascular System Development in Mature Galls Induced by Root-Knot Nematodes in the Model Tree Host Populus tremula × P. alba
Source: Int J Mol Sci. 2020 Jan 9;21(2):406. doi: 10.3390/ijms21020406 (PMC7013992; doi:10.3390/ijms21020406)
Supplement: Supplementary file 1 [file ijms-21-00406-s001.zip › supplemantary-revised/Table S4.xlsx]

## Sheet: Table S4
Table S4. Complete metabolomic analysis of galls 21 dai versus uninfected poplar roots.
Index	m/z feature	missing values in 21 dai galls	missing values in roots	mean abundance in 21 dai galls	mean abundance in roots	abundance standard deviation in 21 dai galls	abundance standard deviation in roots	fold change 21 dai galls versus roots	model F value of 1-way ANOVA (21 dai galls vs roots)	model P value of 1-way ANOVA (21 dai galls vs roots)	trivial name
13563	2.87_341.0925m/z	0	0	61.3579	824.921	45.8851	627.338	0.0743803	13.0471	0.0153468	caffeic acid 3/4-O-hexoside
11172	4.04_341.0875m/z	0	0	7731.22	3582.52	4136.8	537.315	2.15804	9.91112	0.0254306	caffeic acid 3/4-O-hexoside 3
1021	2.98_353.0870m/z	4	0	1.75	260.977	0.5	52.3453	0.00670558	533.302	2.8326e-06	chlorogenic acid 2
4606	4.87_273.0063m/z	0	3	78.9809	1.33333	18.8394	0.57735	59.2357	171.77	4.61553e-05	ferulic acid + sulfate
8845	3.03_355.1063m/z	4	0	1.25	345.333	0.5	372.001	0.00361969	109.94	0.000136142	feruloyl hexose 1
3669	5.37_355.1030m/z	0	0	1521.75	347.082	105.766	78.9035	4.38442	237.939	2.07864e-05	feruloyl hexose 2
3876	13.33_555.2231m/z	0	0	5991.85	339.855	1630.95	145.271	17.6306	98.933	0.000175401	G(8-O-4)G(red8-5)G 1
7123	13.78_555.2232m/z	0	0	2924.61	274.422	442.487	62.8694	10.6573	243.231	1.96931e-05	G(8-O-4)G(red8-5)G 2
8146	16.66_583.2178m/z	0	0	303.956	34.2216	154.814	37.9758	8.88201	13.7974	0.0137906	G(e8-O-4)S(8-5)G 2
11876	15.80_583.2173m/z	0	0	1393.18	395.48	432.814	68.6284	3.52275	29.8613	0.0027932	G(e8-O-4)S(8-5)G 3
17139	18.13_583.2180m/z	0	0	646.912	1209.08	156.777	367.205	0.535047	8.58419	0.0326373	G(t8-O-4)S(8-8)G 1
8448	3.33_203.0820m/z	0	0	3327.57	140.293	2233.72	93.6352	23.7188	14.0197	0.0133722	L-tryptophan
10588	3.58_325.0922m/z	4	0	1	20.7976	0	2.04925	0.0480825	350	8.03394e-06	p-coumaroyl hexose 1
6997	4.35_325.0909m/z	4	0	1.75	78.2526	0.5	17.7163	0.0223635	68.525	0.000419823	p-coumaroyl hexose 3
11744	4.10_337.0913m/z	4	0	1.75	32.7806	0.5	4.0133	0.0533852	56.5813	0.000657219	p-coumaroyl quinate 1
13314	13.03_431.1362m/z	3	0	7.78597	64.5457	12.9139	27.1597	0.120627	15.2975	0.0112813	populoside B1
12286	8.87_463.0878m/z	0	0	4685.76	11748.9	761.199	976.271	0.398825	116.564	0.000118244	quercetin glucoside
6317	8.61_423.1283m/z	0	0	1026.06	152.47	105.645	37.4716	6.72957	254.971	1.75387e-05	salicortin
4607	19.35_405.1186m/z	0	0	4121.88	221.485	784.231	70.9933	18.6102	175.148	4.40136e-05	salicyloyl salicin 1
11321	11.34_405.1186m/z	0	0	90117.7	38985.7	13122.2	2973.22	2.31156	48.4027	0.000942975	salireposide
16662	20.38_527.1556m/z	1	3	33.1605	1.33333	44.165	0.57735	24.8703	11.981	0.018016	tremulacin
11631	21.93_477.2719m/z	4	3	2	1	0	0	2	2.31799e+32	2.3202e-80	NA
12929	14.44_291.1809m/z	4	3	2	1	0	0	2	2.31799e+32	2.3202e-80	NA
15266	1.74_301.0914m/z	4	3	2	1	0	0	2	2.31799e+32	2.3202e-80	NA
17217	2.93_401.9934m/z	4	3	2	1	0	0	2	2.31799e+32	2.3202e-80	NA
18046	16.89_597.2895m/z	4	3	2	1	0	0	2	2.31799e+32	2.3202e-80	NA
18568	22.57_451.2544m/z	4	3	2	1	0	0	2	2.31799e+32	2.3202e-80	NA
18926	13.88_335.1698m/z	4	3	2	1	0	0	2	2.31799e+32	2.3202e-80	NA
19219	27.79_587.3039m/z	4	3	2	1	0	0	2	2.31799e+32	2.3202e-80	NA
19349	23.59_236.9950m/z	4	3	2	1	0	0	2	2.31799e+32	2.3202e-80	NA
19904	9.42_227.0044m/z	4	3	2	1	0	0	2	2.31799e+32	2.3202e-80	NA
19909	26.95_379.2151m/z	4	3	2	1	0	0	2	2.31799e+32	2.3202e-80	NA
2969	5.75_343.1176m/z	4	3	2	1	0	0	2	2.31799e+32	2.3202e-80	NA
13429	2.40_575.0090m/z	4	3	2	1	0	0	2	2.31799e+32	2.3202e-80	NA
12959	11.81_421.0580m/z	4	3	1	2	0	0	0.5	1.22924e+31	3.58274e-77	NA
13636	14.72_437.2404m/z	4	3	1	2	0	0	0.5	1.22924e+31	3.58274e-77	NA
16266	1.17_385.1346m/z	4	3	1	2	0	0	0.5	1.22924e+31	3.58274e-77	NA
17335	13.88_550.0267m/z	4	3	1	2	0	0	0.5	1.22924e+31	3.58274e-77	NA
17377	1.99_314.5196m/z	4	3	1	2	0	0	0.5	1.22924e+31	3.58274e-77	NA
18624	2.72_774.1732m/z	4	3	1	2	0	0	0.5	1.22924e+31	3.58274e-77	NA
18949	10.49_357.3050m/z	4	3	1	2	0	0	0.5	1.22924e+31	3.58274e-77	NA
19114	25.07_343.2955m/z	4	3	1	2	0	0	0.5	1.22924e+31	3.58274e-77	NA
19295	0.66_429.8026m/z	4	3	1	2	0	0	0.5	1.22924e+31	3.58274e-77	NA
19308	10.14_533.5160m/z	4	3	1	2	0	0	0.5	1.22924e+31	3.58274e-77	NA
5902	11.52_625.2999m/z	4	3	1	2	0	0	0.5	1.22924e+31	3.58274e-77	NA
3695	3.74_708.1351m/z	4	3	1	2	0	0	0.5	1.22924e+31	3.58274e-77	NA
476	16.68_541.2851m/z	4	0	1.5	205.454	0.57735	1.80573	0.00730092	42905.5	4.97639e-11	NA
540	16.34_423.4098m/z	4	0	1.75	1585.87	0.5	43.5578	0.0011035	16117.8	5.75107e-10	NA
6645	3.33_163.0391m/z	4	0	1.5	52.9674	0.57735	0.553547	0.0283193	14577.5	7.3922e-10	NA
795	19.08_536.1559m/z	4	0	1	204.844	0	3.84175	0.00488176	10557.7	1.65553e-09	NA
113	16.31_467.2489m/z	4	0	2	100.049	0	2.66258	0.0199901	5085.27	1.02708e-08	NA
798	15.18_527.2672m/z	4	0	2	136.053	0	3.7872	0.0147001	4698.4	1.25152e-08	NA
61	16.33_469.4257m/z	4	0	1.5	221.741	0.57735	9.18344	0.00676466	4432.03	1.44793e-08	NA
4254	10.70_453.2308m/z	4	0	1	14.1478	0	0.401059	0.0706825	4030.13	1.83591e-08	NA
4670	11.11_521.2604m/z	4	0	1	100.977	0	3.17964	0.00990327	3707.43	2.26134e-08	NA
4090	8.84_205.0707m/z	4	0	1.5	77.9384	0.57735	2.38655	0.019246	3609.3	2.41801e-08	NA
715	7.33_429.2150m/z	4	0	2	80.9196	0	2.593	0.0247159	3473.74	2.66055e-08	NA
3035	10.72_435.2213m/z	4	0	1.5	94.2909	0.57735	2.55679	0.0159082	3314.75	2.99071e-08	NA
416	11.68_643.3168m/z	4	0	1.5	106.277	0.57735	3.60614	0.014114	3273.8	3.08498e-08	NA
2728	11.66_595.2028m/z	4	0	1.75	226.262	0.5	12.8696	0.00773439	3071.12	3.61866e-08	NA
746	15.32_585.2877m/z	4	0	1.25	161.497	0.5	8.87441	0.00774008	2986.57	3.87985e-08	NA
3031	14.81_587.1534m/z	0	0	502.827	15.9027	27.5923	0.987473	31.6191	2926.59	4.0814e-08	NA
3961	22.76_451.2543m/z	2	0	7.3083	276.736	6.99325	6.19778	0.0264089	2913.56	4.12713e-08	NA
2396	9.91_484.0795m/z	4	0	2	191.532	0	6.8303	0.0104421	2887.45	4.22091e-08	NA
229	16.27_555.2999m/z	4	0	1	182.522	0	6.55904	0.00547879	2872.16	4.27724e-08	NA
88	11.56_363.2013m/z	4	0	1.5	96.3866	0.57735	3.57212	0.0155623	2846.43	4.37441e-08	NA
5545	11.28_363.2012m/z	4	0	2	37.3019	0	1.28355	0.0536165	2836.64	4.4122e-08	NA
344	17.48_536.1560m/z	3	0	4.10212	1085.98	4.89366	5.58543	0.00377735	2816.46	4.49154e-08	NA
489	16.06_509.2962m/z	4	0	1.5	93.0043	0.57735	3.39608	0.0161283	2804.13	4.541e-08	NA
2733	9.73_435.2220m/z	4	0	1.5	122.077	0.57735	4.37144	0.0122873	2798.17	4.56518e-08	NA
1754	12.81_479.2129m/z	4	0	1	46.8411	0	1.67832	0.0213488	2797.65	4.56727e-08	NA
665	17.11_495.2446m/z	4	0	1.5	34.122	0.57735	1.06395	0.0439598	2648.16	5.23826e-08	NA
9426	16.51_449.2711m/z	4	0	1	16.5609	0	0.587599	0.0603832	2629.89	5.32955e-08	NA
5436	9.46_879.2903m/z	4	0	2	56.1294	0	2.05522	0.0356319	2601.24	5.47731e-08	NA
1346	10.65_281.0659m/z	0	0	565.158	11.7286	57.0486	1.19338	48.1864	2461.55	6.28627e-08	NA
1247	11.68_421.2459m/z	4	0	1.5	122.329	0.57735	6.92978	0.012262	2236.22	7.98805e-08	NA
842	4.75_325.0919m/z	4	0	1.25	102.946	0.5	6.10783	0.0121423	2182.3	8.48966e-08	NA
1762	4.93_305.1590m/z	4	0	1.5	75.5932	0.57735	3.40893	0.0198431	2042.21	1.00179e-07	NA
3143	10.75_443.1917m/z	4	0	1.75	279.212	0.5	20.6535	0.00626764	2024	1.02442e-07	NA
3241	9.75_536.0609m/z	0	3	149.597	1.66667	9.36944	0.57735	89.758	1986.75	1.07302e-07	NA
5633	13.44_751.2963m/z	0	0	2416.58	85.9766	69.9502	29.9837	28.1074	1975.17	1.08877e-07	NA
618	16.28_449.2365m/z	4	0	1.25	76.6972	0.5	3.24818	0.0162979	1970.65	1.09501e-07	NA
8394	11.14_363.2015m/z	4	0	1	41.9746	0	1.8045	0.0238239	1933.51	1.14824e-07	NA
511	10.78_439.2181m/z	0	0	12.3862	1193.96	2.04196	126.89	0.0103741	1865.27	1.25591e-07	NA
1099	3.34_332.0800m/z	4	0	1.25	75.9648	0.5	4.59314	0.016455	1859.66	1.26539e-07	NA
14150	3.28_591.1023m/z	0	0	26.9452	321.094	4.84355	11.1107	0.083917	1836.97	1.30472e-07	NA
2501	12.45_695.4329m/z	4	0	2	260.424	0	11.8571	0.0076798	1781.29	1.40883e-07	NA
1044	15.13_781.3073m/z	0	3	228.398	1	9.87996	0	228.398	1765.8	1.43985e-07	NA
2220	7.00_416.1637m/z	4	0	1.5	152.99	0.57735	11.1144	0.00980453	1762.56	1.44646e-07	NA
475	21.25_449.2387m/z	0	0	23.9653	799.721	10.3014	34.4284	0.029967	1729.7	1.51597e-07	NA
335	12.64_487.1952m/z	4	0	1.5	353.078	0.57735	16.7396	0.00424836	1651.97	1.70014e-07	NA
116	3.15_431.1191m/z	0	0	18658.1	22.7235	2506.73	6.27541	821.091	1650.52	1.70386e-07	NA
7302	18.12_837.2604m/z	4	0	1	99.1113	0	4.72213	0.0100897	1618.8	1.78834e-07	NA
311	19.37_928.3959m/z	4	0	1.75	2031.28	0.5	98.2511	0.000861528	1600.05	1.84107e-07	NA
2721	14.81_551.1766m/z	0	0	3370.22	201.395	355.39	15.4786	16.7344	1582.68	1.89185e-07	NA
1314	19.56_611.2917m/z	0	0	283.64	4208.19	54.4894	204.462	0.067402	1567.87	1.93673e-07	NA
168	7.30_689.2082m/z	0	0	1158.9	18.8011	192.487	1.50873	61.6402	1559.73	1.96202e-07	NA
78	17.82_611.3280m/z	4	0	1.25	104.744	0.5	5.1069	0.0119338	1523.68	2.0798e-07	NA
10067	12.30_257.0450m/z	0	0	19768.9	3386.08	568.533	546.979	5.8383	1518.5	2.09753e-07	NA
939	5.95_520.1454m/z	0	0	418.136	16.6714	52.6448	1.44664	25.0811	1476.45	2.24963e-07	NA
12334	4.06_351.9877m/z	4	0	1.75	15.4067	0.5	0.45069	0.113587	1443.93	2.37805e-07	NA
148	13.38_481.2631m/z	4	0	1.75	285.937	0.5	14.5826	0.00612022	1422.32	2.46913e-07	NA
4249	14.69_479.2499m/z	4	0	1.5	36.7709	0.57735	1.71543	0.0407931	1406.13	2.54058e-07	NA
175	19.64_565.2289m/z	4	0	1.5	256.068	0.57735	22.9828	0.00585783	1398.64	2.57464e-07	NA
7670	13.37_383.2090m/z	4	0	1.25	46.1534	0.5	2.65296	0.0270836	1395.13	2.59084e-07	NA
10	19.35_437.4286m/z	4	0	2	1100.73	0	57.4897	0.00181698	1369.71	2.71232e-07	NA
197	11.57_227.1279m/z	4	0	1.25	68.4541	0.5	4.99533	0.0182604	1368.74	2.71713e-07	NA
94	5.09_844.2301m/z	4	0	1.75	2113.83	0.5	172.065	0.000827882	1346.91	2.82817e-07	NA
100	10.96_163.0391m/z	0	3	178.895	1.66667	15.2984	0.57735	107.337	1333.39	2.90022e-07	NA
1	2.73_895.2352m/z	0	3	42619.5	1.66667	15820.2	0.57735	25571.7	1314.67	3.00419e-07	NA
781	9.91_207.0292m/z	0	0	12.0907	1348.96	1.60935	277.801	0.00896296	1300.88	3.08421e-07	NA
1715	5.45_403.1216m/z	0	3	377.807	1.66667	33.8416	0.57735	226.684	1300.26	3.08785e-07	NA
2277	14.39_453.1763m/z	0	1	5118.77	15.2636	405.656	12.4136	335.359	1286.2	3.17266e-07	NA
8143	7.75_606.0678m/z	0	0	751.18	322.371	13.6239	15.8053	2.33017	1273.57	3.2516e-07	NA
539	23.16_693.3850m/z	0	3	2718.6	1.66667	146.575	0.57735	1631.16	1271.94	3.262e-07	NA
3335	22.26_623.3430m/z	4	0	1	128.374	0	6.91933	0.00778975	1270.76	3.26956e-07	NA
1298	15.91_257.0813m/z	0	0	431.252	15.0927	59.999	1.44081	28.5735	1264.29	3.31141e-07	NA
1665	15.98_463.1598m/z	0	3	166.403	1.33333	14.4055	0.57735	124.802	1262.14	3.32552e-07	NA
7751	11.93_425.1714m/z	0	0	8153.58	645.72	525.094	87.3671	12.6271	1258.91	3.34679e-07	NA
109	5.33_473.1296m/z	0	3	4334.31	1.33333	813.204	0.57735	3250.73	1240.7	3.47049e-07	NA
118	12.57_635.4115m/z	4	0	1.75	1395.94	0.5	74.8587	0.00125363	1227.38	3.56512e-07	NA
5427	3.26_331.1029m/z	0	0	2142.68	216.79	132.913	25.4006	9.88366	1221.07	3.61118e-07	NA
655	15.58_509.2961m/z	4	0	1	93.9927	0	5.19699	0.0106391	1200.67	3.76596e-07	NA
5834	8.76_403.1394m/z	4	0	1.5	94.2394	0.57735	7.75308	0.0159169	1192.78	3.82837e-07	NA
3989	3.24_857.3079m/z	0	0	1844.41	212.912	124.769	11.1352	8.66278	1191.38	3.83952e-07	NA
4930	11.27_446.0873m/z	4	0	1.25	40.2515	0.5	2.12673	0.0310547	1187.33	3.87225e-07	NA
4	16.33_900.3650m/z	4	0	1.5	3369.73	0.57735	345.86	0.00044514	1183.45	3.90395e-07	NA
471	19.64_519.2233m/z	4	0	1	173.121	0	9.7024	0.00577631	1180.16	3.93114e-07	NA
5	13.16_453.3690m/z	0	3	2576.02	1.33333	359.686	0.57735	1932.01	1175.71	3.96833e-07	NA
530	14.40_453.1756m/z	0	3	1866.15	1.33333	186.227	0.57735	1399.61	1170.26	4.01447e-07	NA
4780	22.39_623.3424m/z	4	0	1	82.3151	0	4.61239	0.0121484	1165.53	4.0552e-07	NA
314	4.22_305.1232m/z	4	0	1.5	172.23	0.57735	9.72509	0.0087093	1151.18	4.18226e-07	NA
7125	12.25_421.1499m/z	0	0	6419.15	731.405	412.043	70.509	8.77645	1150.69	4.18671e-07	NA
170	9.99_445.1097m/z	0	3	202.493	1.33333	18.9975	0.57735	151.87	1149.61	4.19652e-07	NA
8035	4.09_195.0657m/z	4	0	1.25	744.741	0.5	20.4064	0.00167844	1144.51	4.24324e-07	NA
273	12.65_455.2124m/z	4	0	1.5	62.5801	0.57735	4.60793	0.0239693	1141.36	4.27246e-07	NA
2861	17.39_493.3014m/z	0	0	83.8681	2288.78	32.8822	124.475	0.0366432	1139.64	4.28856e-07	NA
350	13.41_451.1604m/z	0	3	1518	1.33333	118.889	0.57735	1138.5	1128.49	4.39487e-07	NA
6	3.03_882.1120m/z	0	3	1730.01	1.66667	87.4326	0.57735	1038.01	1125.46	4.42442e-07	NA
1578	10.65_285.0972m/z	0	0	689.782	16.924	66.9795	3.33994	40.7576	1121.99	4.45859e-07	NA
1361	15.61_495.2071m/z	4	0	1	70.3626	0	4.01871	0.0142121	1117.14	4.50688e-07	NA
6871	11.15_552.1507m/z	4	0	2	187.559	0	10.7954	0.0106633	1107.95	4.6006e-07	NA
694	16.52_677.2444m/z	0	3	205.449	1.33333	11.201	0.57735	154.087	1104.31	4.63841e-07	NA
8244	11.93_568.0882m/z	0	0	3939.48	578.74	176.947	83.0827	6.80699	1098.21	4.70291e-07	NA
10295	11.41_573.1378m/z	0	0	954.944	234.778	40.8858	17.7029	4.06743	1095.67	4.73011e-07	NA
139	2.73_447.2369m/z	0	3	3018.86	1.33333	661.932	0.57735	2264.14	1093.41	4.75442e-07	NA
9112	12.30_435.1294m/z	0	0	278262	58161	10111.9	7252.41	4.78434	1083.75	4.86072e-07	NA
10381	9.25_137.0238m/z	0	0	25681.2	7789.58	556.296	872.496	3.29687	1082.04	4.87978e-07	NA
2107	3.94_497.0965m/z	0	0	430.831	48.5567	28.5486	5.22958	8.87274	1077.78	4.92802e-07	NA
9145	12.81_464.2835m/z	4	0	1	26.7934	0	1.524	0.0373226	1074.19	4.96909e-07	NA
4931	21.50_699.3956m/z	0	0	2083.08	85.8069	380.356	2.42692	24.2764	1073.84	4.97314e-07	NA
189	11.59_475.1819m/z	4	0	1.5	45.1668	0.57735	2.76847	0.0332103	1059.78	5.13905e-07	NA
4756	11.93_423.3513m/z	0	0	5400.57	349.692	374.273	69.788	15.4438	1058.19	5.1583e-07	NA
2089	2.57_542.1358m/z	4	0	1.5	250.315	0.57735	25.9806	0.00599245	1054.02	5.20933e-07	NA
5453	12.70_435.2521m/z	4	0	1.5	44.0625	0.57735	2.65302	0.0340426	1052.48	5.2283e-07	NA
9539	11.93_423.1660m/z	0	0	254646	24570.8	17023.4	3394.3	10.3638	1048.2	5.28154e-07	NA
105	18.46_537.1611m/z	4	0	1.25	588.119	0.5	31.1105	0.00212542	1045.86	5.31105e-07	NA
1898	15.28_519.1870m/z	0	0	16909	1984.52	2348.18	125.303	8.52044	1016.25	5.70477e-07	NA
1690	13.70_451.2801m/z	0	3	2115.04	1.66667	365.398	0.57735	1269.02	1000.43	5.93194e-07	NA
1036	21.30_451.2535m/z	0	0	15.9961	666.434	3.52458	64.3887	0.0240026	996.87	5.98482e-07	NA
1567	11.57_121.0290m/z	0	0	631.654	35.3122	93.7842	2.08774	17.8877	994.329	6.02296e-07	NA
2244	10.38_137.0239m/z	0	0	4233.11	45.5977	864.487	7.59182	92.8361	994.099	6.02644e-07	NA
472	14.87_437.0984m/z	0	3	3479.33	1.66667	779.801	0.57735	2087.6	989.625	6.09448e-07	NA
936	19.35_485.2496m/z	0	0	82.7956	749.04	18.04	26.1933	0.110536	988.938	6.10503e-07	NA
774	14.87_580.0512m/z	0	3	1260.96	1.66667	116.204	0.57735	756.577	988.632	6.10972e-07	NA
212	11.74_423.1865m/z	4	0	1.25	539.222	0.5	45.5335	0.00231815	985.614	6.15641e-07	NA
3933	5.96_316.1389m/z	0	0	43.5355	105.585	2.31088	2.94906	0.412327	981.862	6.21513e-07	NA
2121	19.14_357.2639m/z	4	0	1.5	139.297	0.57735	14.2837	0.0107684	973.158	6.35442e-07	NA
879	18.99_675.2079m/z	4	0	1.25	1285.46	0.5	290.445	0.000972415	966.963	6.45624e-07	NA
7489	14.57_423.2852m/z	0	0	3798.88	153.073	254.434	55.2494	24.8174	966.947	6.4565e-07	NA
284	9.82_475.1830m/z	4	0	1.25	57.3544	0.5	3.46854	0.0217943	958.73	6.59511e-07	NA
3337	16.76_493.3012m/z	0	0	333.239	3676.3	82.2674	146.776	0.0906451	954.022	6.67642e-07	NA
2680	2.62_463.1082m/z	0	0	345.102	29.106	24.698	4.66814	11.8567	943.765	6.85845e-07	NA
433	3.59_384.0139m/z	0	0	357.794	20.8235	56.588	1.27258	17.1823	941.154	6.90591e-07	NA
304	15.34_655.3519m/z	4	0	1.5	105.996	0.57735	10.4278	0.0141515	940.485	6.91814e-07	NA
3422	10.10_273.0967m/z	0	0	180.451	33.2395	5.21999	4.97011	5.42881	932.673	7.06325e-07	NA
4948	6.79_391.1394m/z	0	0	826.971	53.9223	70.1022	6.17069	15.3363	931.439	7.08655e-07	NA
1523	15.77_611.3272m/z	4	0	2	170.411	0	10.6894	0.0117363	930.813	7.09842e-07	NA
352	13.00_379.1604m/z	3	0	4.06758	342.895	4.82492	20.8967	0.0118625	930.11	7.11178e-07	NA
8996	12.95_439.1606m/z	0	0	8656.79	457.612	748.103	66.8877	18.9173	927.858	7.15481e-07	NA
1059	13.59_465.2695m/z	2	0	8.60832	1637.82	8.92814	135.2	0.00525595	925.636	7.19764e-07	NA
84	5.09_395.3361m/z	4	0	2	107.956	0	6.748	0.0185261	924.552	7.21864e-07	NA
8715	3.13_391.2393m/z	4	0	1.25	447.594	0.5	40.3828	0.00279271	921.5	7.27829e-07	NA
104	21.24_495.2445m/z	4	0	1.25	394.578	0.5	18.2745	0.00316794	920.549	7.297e-07	NA
9198	13.88_900.2500m/z	0	0	12198.8	406.08	1150.19	48.9058	30.0403	920.493	7.29812e-07	NA
97	13.17_599.1044m/z	0	3	1653.95	1.66667	291.492	0.57735	992.371	918.566	7.33628e-07	NA
278	5.85_413.1448m/z	0	0	859.9	27.2123	152.303	2.27328	31.5997	917.894	7.34965e-07	NA
1331	12.51_453.1764m/z	0	0	6856.92	119.274	694.002	27.2056	57.489	911.161	7.48552e-07	NA
6855	4.07_303.0974m/z	4	0	1.5	47.0923	0.57735	2.86111	0.0318523	910.527	7.49851e-07	NA
265	2.75_447.4345m/z	0	3	1251.24	1.66667	176.577	0.57735	750.745	900.519	7.70759e-07	NA
6599	11.93_506.1079m/z	4	0	1	136.305	0	8.74968	0.0073365	896.753	7.78838e-07	NA
9191	9.97_415.1571m/z	4	0	1	24.2147	0	1.50238	0.0412971	895.361	7.81854e-07	NA
429	13.01_700.1458m/z	0	3	564.092	1.33333	64.5076	0.57735	423.069	893.823	7.85206e-07	NA
2386	16.24_495.2801m/z	0	0	18.4031	597.373	9.1039	38.2257	0.0308067	887.655	7.9885e-07	NA
2654	19.50_548.1584m/z	4	0	1.25	47.2403	0.5	2.94353	0.0264604	886.656	8.01092e-07	NA
2367	14.80_293.0871m/z	0	0	2334.41	136.082	385.372	4.53848	17.1544	886.274	8.01951e-07	NA
71	13.40_583.3329m/z	4	0	1.25	152.936	0.5	9.88709	0.00817336	880.108	8.16001e-07	NA
4006	10.28_439.1605m/z	0	0	8286.8	241.444	783.772	57.2133	34.3219	879.675	8.17001e-07	NA
6688	19.09_593.3165m/z	4	0	1.25	39.7133	0.5	3.23843	0.0314756	876.101	8.25319e-07	NA
974	4.06_299.2332m/z	0	0	1920.28	19.3885	414.458	3.47449	99.0424	875.16	8.27528e-07	NA
2	5.82_731.2035m/z	0	3	4694.36	1.33333	1484.47	0.57735	3520.77	871.21	8.36893e-07	NA
3716	15.92_257.0812m/z	0	0	766.923	43.3606	69.1057	6.16471	17.6871	870.955	8.37504e-07	NA
68	16.32_520.1441m/z	4	0	1	195.394	0	12.7628	0.00511785	869.975	8.39853e-07	NA
3286	15.89_621.0881m/z	0	0	482.685	22.6151	44.9734	3.36684	21.3435	868.897	8.42447e-07	NA
4592	9.37_517.2051m/z	4	0	1.5	188.456	0.57735	12.3014	0.00795942	864.022	8.54322e-07	NA
3416	10.74_576.0195m/z	4	0	1.75	195.136	0.5	22.7612	0.0089681	861.51	8.60531e-07	NA
2902	5.70_535.1816m/z	0	0	527.817	11.2831	54.6903	0.318145	46.7796	861.232	8.61224e-07	NA
7145	4.06_299.0768m/z	0	0	87779.3	2971.37	17967.8	129.526	29.5416	861.061	8.61649e-07	NA
199	2.73_447.7161m/z	0	3	1366.87	1.66667	268.238	0.57735	820.119	858.098	8.6907e-07	NA
177	11.43_546.2659m/z	4	0	1.75	682.838	0.5	99.4485	0.00256283	852.071	8.84441e-07	NA
27	20.83_449.4316m/z	4	0	1.75	582.405	0.5	71.6933	0.00300478	845.391	9.01926e-07	NA
6098	8.85_506.1088m/z	4	0	1.5	1008.85	0.57735	109.102	0.00148685	845.279	9.02223e-07	NA
446	9.83_508.3122m/z	4	0	1.25	505.614	0.5	82.681	0.00247224	841.616	9.12023e-07	NA
5013	8.39_429.3646m/z	4	0	1.25	347.115	0.5	31.5052	0.00360111	841.424	9.12541e-07	NA
23	11.93_424.3561m/z	0	2	695.808	8.3836	41.5886	12.7888	82.9963	840.095	9.16135e-07	NA
503	12.75_497.2232m/z	4	0	1.25	295.368	0.5	7.74478	0.00423201	839.714	9.17171e-07	NA
1860	21.60_607.3478m/z	4	0	1	325.098	0	21.6993	0.00307599	836.554	9.25813e-07	NA
6138	13.81_437.2747m/z	4	0	1.25	212.088	0.5	14.1179	0.00589377	835.181	9.29602e-07	NA
4193	9.68_367.2083m/z	0	0	11.739	94.2713	1.38289	7.00376	0.124523	834.364	9.31867e-07	NA
6691	14.72_421.3940m/z	4	0	2	629.405	0	42.0719	0.0031776	833.957	9.33e-07	NA
381	9.30_335.1705m/z	4	0	1.5	1024.18	0.57735	122.216	0.00146459	832.795	9.36242e-07	NA
167	11.74_469.1922m/z	4	0	1.5	390.368	0.57735	26.1249	0.00384252	830.406	9.42955e-07	NA
174	16.61_491.2500m/z	4	0	1.75	445.693	0.5	35.645	0.00392647	824.025	9.61221e-07	NA
2384	4.05_299.1778m/z	0	3	622.574	1.33333	69.434	0.57735	466.931	820.319	9.72056e-07	NA
827	16.32_461.1976m/z	4	0	1.75	397.556	0.5	15.0317	0.00440189	820.309	9.72086e-07	NA
8282	10.96_421.1502m/z	0	0	67845.6	3540.67	5035.39	1112.53	19.1618	818.428	9.77651e-07	NA
17	10.72_423.3527m/z	0	3	812.341	1.66667	99.8448	0.57735	487.404	813.989	9.90964e-07	NA
871	18.24_527.2719m/z	4	0	1.25	390.745	0.5	52.3736	0.00319902	813.965	9.91037e-07	NA
127	9.98_508.3118m/z	4	0	1.75	542.298	0.5	72.4148	0.00322701	811.087	9.99804e-07	NA
8638	8.38_968.3585m/z	4	0	1.75	600.414	0.5	92.7424	0.00291466	807.955	1.00947e-06	NA
733	15.69_479.2490m/z	4	0	2	127.194	0	8.53188	0.015724	807.442	1.01107e-06	NA
1472	14.97_455.1818m/z	0	1	1209.78	10.57	90.2483	8.5031	114.454	803.162	1.02452e-06	NA
430	17.32_597.3122m/z	4	0	1.25	290.403	0.5	23.1197	0.00430436	802.133	1.02779e-06	NA
37	9.92_395.4929m/z	4	0	1.25	357.903	0.5	47.1083	0.00349257	797.901	1.0414e-06	NA
460	20.48_507.2802m/z	4	0	1.25	393.238	0.5	58.5761	0.00317873	793.076	1.05723e-06	NA
608	8.59_407.1911m/z	3	0	4.40586	496.206	4.81172	41.2468	0.00887909	793.075	1.05723e-06	NA
651	9.13_485.2231m/z	4	0	1.25	326.283	0.5	38.224	0.00383103	793.07	1.05725e-06	NA
241	9.90_656.1399m/z	4	0	1.75	592.023	0.5	93.9818	0.00295597	792.312	1.05976e-06	NA
652	12.27_451.1604m/z	0	0	4510.48	95.7036	490.234	8.45297	47.1296	790.026	1.0674e-06	NA
1482	13.16_598.0993m/z	0	0	2876.87	64.4982	311.991	9.00008	44.6039	788.932	1.07109e-06	NA
2033	10.47_879.3280m/z	0	3	1540.59	1.33333	389.831	0.57735	1155.44	788.855	1.07135e-06	NA
5188	10.65_405.1184m/z	0	0	3698.72	132.676	379.856	21.8518	27.8779	788.367	1.073e-06	NA
1003	21.77_497.2595m/z	4	0	1.25	263.79	0.5	16.5654	0.00473862	787.095	1.07731e-06	NA
57	19.37_483.4445m/z	4	0	1.25	251.687	0.5	11.1066	0.00496649	783.98	1.08799e-06	NA
1238	19.14_699.2525m/z	0	0	13.418	185.605	1.71061	17.6948	0.0722932	777.186	1.11179e-06	NA
6463	18.16_473.2726m/z	4	0	1.75	22.8399	0.5	1.36617	0.0766204	776.629	1.11377e-06	NA
13738	3.70_377.1599m/z	0	0	55.0228	414.11	12.3106	6.36429	0.13287	776.434	1.11447e-06	NA
198	13.16_453.3000m/z	0	3	1050.16	1.66667	201.59	0.57735	630.096	775.624	1.11737e-06	NA
1407	14.87_492.3171m/z	4	0	1.5	936.683	0.57735	145.143	0.0016014	774.657	1.12084e-06	NA
267	16.04_591.3862m/z	4	0	1.75	350.939	0.5	19.3429	0.00498662	774.373	1.12186e-06	NA
669	14.87_535.0166m/z	0	3	2551.38	1.66667	696.787	0.57735	1530.83	773.991	1.12324e-06	NA
224	13.15_175.0386m/z	0	3	47.8347	1.33333	4.22652	0.57735	35.8761	773.672	1.12439e-06	NA
20	17.76_536.1559m/z	4	0	1.5	704.465	0.57735	58.9416	0.00212927	773.31	1.1257e-06	NA
6864	13.88_423.7516m/z	0	0	1188.57	56.0227	76.9288	20.2797	21.2159	772.997	1.12683e-06	NA
1344	16.96_522.1400m/z	4	0	1.25	248.046	0.5	13.7641	0.00503939	772.927	1.12708e-06	NA
8843	12.30_272.0681m/z	0	0	661.384	131.395	25.8413	24.7681	5.03357	771.841	1.13103e-06	NA
3036	15.34_515.2854m/z	4	0	1.25	62.6679	0.5	6.70855	0.0199464	771.79	1.13122e-06	NA
2100	1.98_463.1090m/z	0	0	48253.5	274.628	11355.6	73.4764	175.705	770.898	1.13447e-06	NA
1433	14.55_407.2643m/z	4	0	1.25	242.175	0.5	12.3578	0.00516156	769.641	1.13909e-06	NA
10425	7.58_844.3023m/z	4	0	1.75	331.621	0.5	10.2473	0.00527712	769.28	1.14042e-06	NA
3589	11.73_293.0871m/z	0	0	16.4488	312.76	7.44152	6.48404	0.0525924	767.554	1.1468e-06	NA
772	9.72_881.2351m/z	0	3	1066.72	1.33333	270.48	0.57735	800.039	766.657	1.15014e-06	NA
461	4.52_267.0709m/z	4	0	1.75	87.5874	0.5	9.56545	0.01998	764.94	1.15657e-06	NA
355	8.67_337.1861m/z	4	0	1.75	334.115	0.5	16.0888	0.00523771	763.963	1.16025e-06	NA
123	13.00_492.2621m/z	4	0	1.25	431.295	0.5	81.637	0.00289825	763.575	1.16172e-06	NA
10753	12.31_327.0807m/z	0	0	1512.91	307.772	70.4367	39.7052	4.91568	760.87	1.17201e-06	NA
836	7.29_634.0996m/z	0	3	555.119	1.66667	47.3175	0.57735	333.071	760.754	1.17245e-06	NA
954	2.31_136.9907m/z	4	0	1.75	242.75	0.5	30.4859	0.00720906	759.543	1.17711e-06	NA
391	5.18_583.1665m/z	0	3	452.783	1.33333	44.1679	0.57735	339.587	758.828	1.17987e-06	NA
1322	10.81_567.1718m/z	0	3	960.855	1.66667	182.727	0.57735	576.513	758.528	1.18103e-06	NA
3222	12.93_419.2281m/z	0	0	30.1364	648.099	14.2577	27.1869	0.0464996	758.075	1.18278e-06	NA
18	17.85_534.1408m/z	4	0	1.5	788.454	0.57735	101.993	0.00190246	754.781	1.19565e-06	NA
571	18.56_439.2446m/z	4	0	1.5	623.32	0.57735	38.8353	0.00240647	754.51	1.19672e-06	NA
978	2.76_448.1176m/z	0	3	2236.29	1.33333	704.507	0.57735	1677.22	754.242	1.19778e-06	NA
14	2.75_753.2353m/z	4	0	1.5	637.631	0.57735	49.1108	0.00235246	752.942	1.20293e-06	NA
584	2.74_897.2409m/z	0	3	3602.54	1.33333	1441.63	0.57735	2701.91	752.871	1.20321e-06	NA
2492	16.43_531.2775m/z	0	0	26.418	228.632	4.81884	14.8279	0.115548	752.384	1.20515e-06	NA
549	20.84_952.3970m/z	4	0	1.75	946.605	0.5	236.074	0.00184871	749.531	1.21658e-06	NA
6717	4.09_357.1185m/z	4	0	1.5	645.539	0.57735	58.0594	0.00232364	746.841	1.2275e-06	NA
320	8.67_627.2858m/z	4	0	1.5	195.822	0.57735	24.2207	0.00766	746.359	1.22947e-06	NA
343	12.42_399.1289m/z	0	3	602.44	1.33333	99.7411	0.57735	451.83	745.671	1.2323e-06	NA
40	14.11_437.2021m/z	4	0	1.75	344.06	0.5	29.8902	0.00508632	743.874	1.23971e-06	NA
6045	14.57_424.3562m/z	0	0	841.36	44.5954	63.2101	14.9366	18.8665	743.854	1.23979e-06	NA
1752	14.62_583.3311m/z	4	0	1.25	265.176	0.5	28.9852	0.00471386	743.5	1.24126e-06	NA
1568	6.74_618.0330m/z	0	0	81.289	13.5391	5.33707	1.61351	6.00403	740.748	1.25276e-06	NA
206	10.55_507.2805m/z	4	0	1.75	63.5935	0.5	6.75462	0.0275185	740.642	1.2532e-06	NA
21	2.74_343.1026m/z	4	0	1.5	562.164	0.57735	20.006	0.00266826	740.185	1.25513e-06	NA
3869	9.29_335.1699m/z	4	0	1.75	431.94	0.5	59.4365	0.00405149	739.804	1.25673e-06	NA
194	21.40_627.3383m/z	4	0	1.75	301.656	0.5	11.7841	0.0058013	738.871	1.26068e-06	NA
9723	11.86_819.3072m/z	0	0	2316.58	721.143	105.437	52.3368	3.21237	738.402	1.26267e-06	NA
28	13.16_409.3913m/z	4	0	1.5	578.304	0.57735	38.1253	0.00259379	734.567	1.27912e-06	NA
837	8.70_524.1196m/z	4	0	1.25	344.939	0.5	59.1305	0.00362383	734.24	1.28054e-06	NA
7722	15.91_465.1397m/z	0	0	4413.28	322.988	402.471	51.2536	13.6639	733.741	1.2827e-06	NA
7186	15.90_557.1428m/z	0	0	1114.32	93.726	103.075	8.57383	11.8891	733.028	1.28581e-06	NA
6529	9.90_523.1271m/z	0	0	49.4147	533.669	13.5735	20.5701	0.0925943	731.226	1.29369e-06	NA
5137	2.75_447.1142m/z	0	0	304412	63.6907	40695.5	38.4943	4779.53	731.202	1.2938e-06	NA
1954	4.76_443.1191m/z	0	0	51.0752	2498.89	44.14	108.514	0.0204391	729.58	1.30096e-06	NA
329	12.86_507.1495m/z	0	3	639.826	1.66667	95.7734	0.57735	383.896	728.638	1.30515e-06	NA
1094	3.38_153.0188m/z	0	0	2436.81	22.1963	645.756	1.89617	109.784	727.202	1.31156e-06	NA
4912	20.57_555.1138m/z	0	3	941.211	1.33333	202.954	0.57735	705.908	726.841	1.31318e-06	NA
292	7.31_415.3458m/z	4	0	1.25	234.187	0.5	22.582	0.00533762	724.573	1.32342e-06	NA
5293	25.61_796.1296m/z	0	3	1483.11	1.66667	351.855	0.57735	889.863	723.184	1.32975e-06	NA
594	10.61_581.1508m/z	0	3	19139	1.33333	7942.56	0.57735	14354.3	723.164	1.32984e-06	NA
547	17.91_479.3219m/z	4	0	1.25	273.744	0.5	36.3145	0.00456631	722.272	1.33392e-06	NA
1429	14.33_465.2698m/z	4	0	1.75	608.87	0.5	122.843	0.00287418	720.748	1.34095e-06	NA
1704	14.92_493.2627m/z	4	0	1.25	72.6315	0.5	5.12632	0.0172102	719.396	1.34722e-06	NA
15	13.53_465.2337m/z	4	0	1.5	782.637	0.57735	125.448	0.0019166	719.234	1.34797e-06	NA
11	14.28_453.1760m/z	0	3	1068.72	1.66667	249.1	0.57735	641.231	718.826	1.34987e-06	NA
179	18.12_553.3225m/z	4	0	1.5	525.615	0.57735	25.8458	0.0028538	718.81	1.34995e-06	NA
121	8.55_439.1229m/z	0	0	644.046	15.6475	112.701	2.68484	41.1596	716.972	1.35856e-06	NA
480	11.86_465.2693m/z	3	0	3.94448	464.808	4.57994	40.7544	0.00848625	714.513	1.37021e-06	NA
4462	20.18_543.1506m/z	0	3	629.783	1.66667	98.3581	0.57735	377.87	714.329	1.37109e-06	NA
2321	14.97_453.1764m/z	0	0	40514.5	900.178	4507.01	223.453	45.0072	713.47	1.37519e-06	NA
421	16.34_512.1114m/z	4	0	1.75	325.728	0.5	33.0358	0.00537258	710.885	1.38766e-06	NA
3530	13.89_849.3446m/z	0	0	6710.7	51.0341	798.545	16.5037	131.494	708.987	1.39691e-06	NA
568	15.74_481.2644m/z	4	0	1	146.099	0	10.5554	0.00684467	708.612	1.39874e-06	NA
1164	9.84_437.2382m/z	2	0	8.53108	704.333	8.635	16.8835	0.0121123	707.828	1.4026e-06	NA
1198	3.51_344.9257m/z	0	0	314.635	18.9276	21.5155	3.45126	16.6231	707.57	1.40387e-06	NA
69	18.20_569.3169m/z	4	0	1.25	202.794	0.5	13.9084	0.00616388	707.505	1.40419e-06	NA
5071	10.65_630.1667m/z	0	0	1129.93	39.6871	122.802	2.21499	28.4709	706.59	1.40871e-06	NA
327	11.56_335.1701m/z	4	0	1.75	164.885	0.5	20.4894	0.0106134	705.931	1.41198e-06	NA
695	15.35_652.4099m/z	4	0	1.75	360.692	0.5	50.2456	0.00485179	701.448	1.43451e-06	NA
230	7.20_437.2020m/z	4	0	1.5	140.169	0.57735	10.1249	0.0107014	700.839	1.43761e-06	NA
4890	19.83_626.0726m/z	0	3	504.872	1.33333	82.8006	0.57735	378.654	700.773	1.43795e-06	NA
808	13.84_629.2655m/z	4	0	1.75	443.682	0.5	74.6784	0.00394426	698.34	1.45043e-06	NA
11688	12.30_435.3186m/z	0	0	4628.34	811.537	238	120.621	5.70318	697.935	1.45252e-06	NA
2247	10.65_613.1766m/z	0	3	346.411	1.33333	31.8309	0.57735	259.808	697.854	1.45294e-06	NA
1022	11.81_519.2198m/z	4	0	1.75	317.547	0.5	35.6287	0.00551099	696.825	1.45828e-06	NA
12105	14.57_522.0830m/z	0	0	8033.79	1413.67	332.726	334.551	5.68292	695.005	1.46778e-06	NA
4174	9.23_609.1438m/z	4	0	1.75	377.493	0.5	54.1799	0.00463584	694.714	1.46931e-06	NA
31	16.32_423.3430m/z	4	0	1.5	460.324	0.57735	13.2406	0.00325857	693.409	1.47619e-06	NA
4320	20.38_796.1301m/z	0	3	1806.8	1.33333	602.201	0.57735	1355.1	692.321	1.48196e-06	NA
9457	16.94_553.3241m/z	4	0	1.5	19.6566	0.57735	1.1888	0.0763103	691.314	1.48733e-06	NA
323	13.71_455.2127m/z	4	0	1.25	213.653	0.5	21.9289	0.00585061	689.753	1.49571e-06	NA
8449	10.25_533.3001m/z	4	0	1.75	395.825	0.5	66.8135	0.00442114	689.71	1.49594e-06	NA
271	17.75_473.2154m/z	4	0	2	132.465	0	9.63408	0.0150983	687.702	1.50682e-06	NA
147	11.79_649.3903m/z	4	0	1.75	280.81	0.5	25.6812	0.00623198	683.887	1.52779e-06	NA
7656	14.66_539.3076m/z	4	0	1.25	270.887	0.5	45.929	0.00461446	681.298	1.54225e-06	NA
9099	3.13_391.6875m/z	4	0	1.25	216.434	0.5	24.9147	0.00577542	678.961	1.55547e-06	NA
8194	4.10_195.0652m/z	4	0	1.25	34.2793	0.5	2.39693	0.0364651	678.833	1.5562e-06	NA
981	12.33_375.2017m/z	4	0	1.25	171.943	0.5	7.11847	0.00726985	677.673	1.56283e-06	NA
62	12.16_827.4745m/z	4	0	1.25	194.496	0.5	18.8977	0.00642687	675.258	1.57675e-06	NA
161	10.47_439.3510m/z	0	0	1603.42	20.7876	362.822	4.77488	77.1335	675.168	1.57727e-06	NA
2369	2.74_343.1030m/z	0	0	39.8848	3220.23	30.4466	341.111	0.0123857	673.905	1.58462e-06	NA
9711	14.44_969.3617m/z	4	0	1.25	309.69	0.5	56.8108	0.00403629	673.718	1.58572e-06	NA
3494	14.31_581.3172m/z	4	0	1.25	207.605	0.5	24.3611	0.00602104	673.35	1.58787e-06	NA
10840	18.90_706.1201m/z	4	0	1.75	280.034	0.5	28.8945	0.00624925	670.309	1.60583e-06	NA
246	14.96_511.2392m/z	4	0	1.25	167.455	0.5	7.08752	0.00746467	670.217	1.60638e-06	NA
7858	11.91_417.2122m/z	4	0	2	56.4422	0	4.07258	0.0354345	670.135	1.60686e-06	NA
137	16.15_435.2215m/z	4	0	1.25	164.818	0.5	6.11247	0.00758414	668.115	1.61896e-06	NA
171	11.86_443.1905m/z	4	0	2	204.497	0	15.172	0.00978009	668.013	1.61957e-06	NA
285	13.46_520.1246m/z	4	0	1.25	331.849	0.5	63.7157	0.00376677	667.501	1.62266e-06	NA
468	16.55_651.4068m/z	4	0	1.5	861.383	0.57735	183.384	0.00174139	666.898	1.62631e-06	NA
4424	11.36_585.1816m/z	4	0	1.25	160.539	0.5	2.51113	0.00778625	666.523	1.62858e-06	NA
59	16.32_423.8092m/z	4	0	1.75	243.979	0.5	15.5803	0.00717275	666.199	1.63055e-06	NA
11342	14.58_423.3508m/z	0	0	6296.23	544.805	473.255	132.978	11.5568	665.951	1.63206e-06	NA
873	13.32_465.2334m/z	4	0	1.75	315.294	0.5	44.9665	0.00555037	664.802	1.63908e-06	NA
891	8.44_483.2082m/z	4	0	1.25	159.511	0.5	3.41153	0.00783644	663.73	1.64566e-06	NA
8806	3.32_181.0499m/z	4	0	1.25	171.928	0.5	12.1971	0.00727047	662.297	1.65452e-06	NA
2544	8.29_524.1198m/z	4	0	1.5	602.085	0.57735	102.594	0.00249134	662.236	1.65489e-06	NA
1527	7.51_842.2085m/z	0	0	383.081	17.6206	38.6774	4.04528	21.7405	658.417	1.67884e-06	NA
120	21.16_507.2442m/z	4	0	1.5	412.996	0.57735	26.6776	0.003632	655.058	1.70031e-06	NA
1659	10.41_93.0342m/z	0	0	632.448	21.0145	71.6535	4.12473	30.0958	654.693	1.70266e-06	NA
41	6.28_537.3721m/z	4	0	1.25	256.198	0.5	45.1877	0.00487905	651.144	1.7258e-06	NA
1744	10.42_137.0237m/z	0	0	343.491	12.0838	38.9712	1.65168	28.4256	650.712	1.72865e-06	NA
1267	15.43_433.2436m/z	4	0	1.5	127.376	0.57735	16.478	0.0117761	649.398	1.73735e-06	NA
5218	3.64_617.1177m/z	0	0	1031.71	3423.04	76.5381	181.13	0.3014	649.045	1.7397e-06	NA
106	20.83_550.1676m/z	4	0	2	643.674	0	48.7864	0.00310716	648.728	1.74181e-06	NA
783	9.97_466.0125m/z	0	3	168.013	1	11.9759	0	168.013	648.277	1.74482e-06	NA
46	11.78_827.4740m/z	4	0	1.25	186.384	0.5	20.2632	0.00670657	648.195	1.74537e-06	NA
221	12.09_393.2486m/z	4	0	1.25	194.876	0.5	24.3239	0.00641432	647.473	1.75021e-06	NA
1334	15.13_611.3278m/z	4	0	1.25	176.935	0.5	17.3671	0.00706472	646.852	1.75438e-06	NA
483	9.41_667.4019m/z	3	0	4.53568	683.557	5.07136	76.5104	0.00663541	646.81	1.75467e-06	NA
1246	16.06_479.2492m/z	4	0	1.25	186.188	0.5	21.5411	0.00671365	646.699	1.75541e-06	NA
317	10.72_425.1714m/z	0	0	1609.89	25.111	182.809	10.3628	64.1109	646.607	1.75604e-06	NA
12939	14.58_423.1661m/z	0	0	287948	31412.4	20172.7	6771.53	9.16667	645.225	1.76539e-06	NA
1695	10.00_777.2371m/z	0	3	702.731	1.66667	162.978	0.57735	421.639	645.134	1.76601e-06	NA
337	13.21_465.2696m/z	4	0	1.25	546.609	0.5	158.173	0.00228683	644.89	1.76767e-06	NA
44	7.40_680.1762m/z	0	3	323.357	1.33333	39.4286	0.57735	242.517	643.849	1.77478e-06	NA
1010	12.05_811.2449m/z	0	0	4401.15	30.7533	1242.47	6.68168	143.111	642.858	1.78158e-06	NA
3456	15.53_511.2396m/z	0	0	20.1553	402.788	5.62619	40.2839	0.0500394	642.688	1.78275e-06	NA
102	8.18_494.0513m/z	0	3	421.491	1.33333	75.8035	0.57735	316.118	641.61	1.7902e-06	NA
117	11.88_451.2536m/z	4	0	1.75	248.168	0.5	25.1587	0.00705167	641.222	1.79289e-06	NA
178	8.92_495.2440m/z	4	0	1.75	564.533	0.5	148.07	0.00309991	640.96	1.79471e-06	NA
219	14.06_525.2907m/z	4	0	1.25	208.198	0.5	30.3141	0.00600389	637.653	1.81791e-06	NA
3388	25.62_527.1556m/z	0	0	27528	144.216	10130.5	16.1575	190.88	635.987	1.82976e-06	NA
29	11.86_463.2541m/z	4	0	1.75	294.225	0.5	44.1758	0.00594783	635.778	1.83126e-06	NA
2890	10.00_945.3019m/z	0	3	514.969	1.66667	92.8517	0.57735	308.982	634.454	1.84076e-06	NA
164	3.38_419.1565m/z	0	3	491.253	1.66667	86.829	0.57735	294.752	633.579	1.84708e-06	NA
905	15.11_511.2749m/z	4	0	1.25	161.038	0.5	14.0285	0.00776213	633.448	1.84803e-06	NA
1280	18.12_417.2479m/z	4	0	1.5	24.71	0.57735	1.678	0.0607041	633.136	1.85029e-06	NA
145	9.19_537.1607m/z	4	0	1.75	238.218	0.5	23.3037	0.00734621	633.067	1.85079e-06	NA
1071	2.77_490.0412m/z	4	0	1.5	389.154	0.57735	31.8409	0.00385452	632.841	1.85244e-06	NA
909	11.25_419.1915m/z	4	0	1.75	226.797	0.5	19.8372	0.00771615	631.667	1.861e-06	NA
325	6.32_135.0082m/z	0	3	462.024	1.66667	75.0577	0.57735	277.214	630.908	1.86656e-06	NA
129	12.06_421.2075m/z	4	0	1.5	377.066	0.57735	27.079	0.00397808	630.449	1.86993e-06	NA
738	12.93_393.2484m/z	4	0	1.75	285.631	0.5	41.7415	0.00612679	630.325	1.87084e-06	NA
3588	3.38_315.0717m/z	0	0	16686.7	233.609	3903.56	39.6978	71.4301	630.138	1.87222e-06	NA
186	10.14_451.4113m/z	4	0	1.25	139.612	0.5	1.84427	0.00895336	629.437	1.87741e-06	NA
12	18.32_511.2396m/z	4	0	1.25	962.471	0.5	369.785	0.00129874	628.998	1.88066e-06	NA
1500	11.39_467.2134m/z	4	0	1.75	241.528	0.5	26.1849	0.00724553	625.774	1.90482e-06	NA
780	6.38_447.1865m/z	0	0	527.323	47.7322	62.3752	6.50395	11.0475	624.653	1.91332e-06	NA
1680	13.39_403.1605m/z	0	0	5040.56	199.77	596.298	2.78218	25.2319	624.26	1.9163e-06	NA
73	9.50_495.2440m/z	4	0	1.25	180.198	0.5	22.4632	0.00693681	624.166	1.91702e-06	NA
510	7.57_535.1982m/z	0	3	1110.75	1.66667	323.294	0.57735	666.447	623.765	1.92009e-06	NA
15912	7.53_719.2394m/z	0	0	21.6475	90.5828	3.04081	2.85026	0.23898	623.41	1.9228e-06	NA
242	18.29_479.3210m/z	4	0	1.75	587.568	0.5	142.165	0.00297838	622.904	1.92668e-06	NA
72	21.16_461.2379m/z	4	0	1.25	185.307	0.5	25.2533	0.00674555	621.777	1.93536e-06	NA
3371	2.77_489.1005m/z	4	0	1.75	56.387	0.5	4.21144	0.0310355	621.316	1.93893e-06	NA
3957	9.38_437.1449m/z	0	0	7969.94	374.673	872.537	39.8547	21.2717	620.433	1.94579e-06	NA
26	3.60_625.2945m/z	0	3	462.056	1.33333	91.789	0.57735	346.542	620.412	1.94595e-06	NA
1498	9.51_497.2238m/z	4	0	1.75	194.37	0.5	7.02351	0.00900345	619.894	1.94999e-06	NA
637	13.16_455.1818m/z	0	0	5590.22	81.8113	700.246	5.61212	68.3306	619.795	1.95077e-06	NA
143	4.14_373.0192m/z	0	3	643.814	1.66667	132.396	0.57735	386.289	619.32	1.95448e-06	NA
8664	4.90_665.1475m/z	0	0	609.755	148.397	31.8876	12.1073	4.10894	618.509	1.96085e-06	NA
700	18.68_495.2804m/z	4	0	1.5	381.889	0.57735	36.7067	0.00392784	617.948	1.96527e-06	NA
305	11.52_507.1146m/z	4	0	1.5	543.257	0.57735	97.4017	0.00276113	617.618	1.96789e-06	NA
1978	6.07_583.1655m/z	0	0	851.805	108.694	135.769	2.67305	7.83675	617.573	1.96824e-06	NA
465	16.10_491.2853m/z	4	0	1.75	191.766	0.5	6.33517	0.00912572	617.386	1.96972e-06	NA
165	11.69_552.3373m/z	4	0	1.25	168.51	0.5	20.0822	0.00741794	616.296	1.97838e-06	NA
436	6.97_305.1593m/z	4	0	1.25	186.816	0.5	27.7437	0.00669107	614.52	1.99261e-06	NA
288	12.60_525.2536m/z	4	0	1.25	208.827	0.5	33.4686	0.0059858	614.227	1.99497e-06	NA
6455	8.50_900.1774m/z	0	0	13709.1	661.312	1427.78	149.264	20.7302	613.837	1.99812e-06	NA
36	14.64_695.4325m/z	4	0	1.75	310.245	0.5	53.9454	0.00564071	613.02	2.00474e-06	NA
506	17.75_563.2126m/z	4	0	1.25	635.82	0.5	187.13	0.00196597	611.584	2.01644e-06	NA
3053	12.98_497.2595m/z	4	0	1	45.6208	0	3.49707	0.0219198	610.515	2.02522e-06	NA
5449	25.60_529.1613m/z	0	3	1005.59	1.33333	298.136	0.57735	754.196	609.795	2.03116e-06	NA
319	10.78_389.1443m/z	0	3	321.219	1.66667	34.6989	0.57735	192.732	609.678	2.03213e-06	NA
5979	3.35_457.1914m/z	4	0	1.25	172.004	0.5	22.1353	0.00726728	607.337	2.05163e-06	NA
39	13.02_635.4121m/z	4	0	1.75	192.199	0.5	11.3385	0.00910515	607.186	2.05289e-06	NA
38	9.92_395.7580m/z	4	0	1.5	354.121	0.57735	31.5829	0.00423584	606.971	2.0547e-06	NA
517	12.84_531.2801m/z	4	0	1.25	128.907	0.5	2.96239	0.00969689	606.934	2.05501e-06	NA
8977	12.30_871.2656m/z	0	0	38826.1	1697.98	4142.27	372.51	22.8661	606.674	2.0572e-06	NA
1834	10.73_879.3281m/z	0	3	2342.71	1.66667	798.975	0.57735	1405.63	605.851	2.06414e-06	NA
2178	17.13_505.2666m/z	4	0	1	76.0244	0	5.90342	0.0131537	605.659	2.06576e-06	NA
12511	9.03_561.1609m/z	0	0	12537	2601.96	609.623	390.016	4.8183	605.517	2.06697e-06	NA
1216	5.67_722.1154m/z	4	0	1.75	228.868	0.5	28.3085	0.00764632	604.35	2.0769e-06	NA
1416	13.77_513.2546m/z	4	0	1.75	210.887	0.5	20.7353	0.0082983	603.956	2.08025e-06	NA
900	10.37_659.2339m/z	0	0	5319.51	23.695	1131.57	7.82363	224.5	603.591	2.08338e-06	NA
1701	6.53_353.1235m/z	0	3	411.885	1.33333	91.4119	0.57735	308.914	603.317	2.08573e-06	NA
63	20.84_495.4471m/z	4	0	1.25	218.55	0.5	38.605	0.00571952	602.561	2.09223e-06	NA
724	18.81_697.3777m/z	0	3	403.923	1.66667	65.7213	0.57735	242.354	602.467	2.09304e-06	NA
987	13.02_457.2184m/z	4	0	1.25	129.051	0.5	5.12746	0.00968607	602.346	2.09409e-06	NA
124	17.13_525.1969m/z	0	3	256.465	1.33333	30.0776	0.57735	192.349	602.229	2.09509e-06	NA
788	10.60_425.1711m/z	0	3	446.395	1.33333	89.1873	0.57735	334.796	601.857	2.09831e-06	NA
455	15.74_421.2799m/z	4	0	1.75	326.956	0.5	59.4371	0.0053524	600.844	2.1071e-06	NA
686	15.16_583.2970m/z	4	0	1.75	233.158	0.5	30.7719	0.00750565	600.825	2.10727e-06	NA
1632	9.20_561.2571m/z	4	0	1.75	282.089	0.5	45.9639	0.00620371	600.189	2.11282e-06	NA
644	15.48_649.3436m/z	4	0	1.25	128.047	0.5	5.18711	0.00976207	600.077	2.1138e-06	NA
122	16.51_481.2289m/z	4	0	1.75	202.652	0.5	18.7634	0.00863549	599.904	2.11531e-06	NA
524	9.05_399.1288m/z	4	0	1.25	324.002	0.5	76.0591	0.003858	599.771	2.11647e-06	NA
643	11.98_571.2012m/z	0	3	335.942	1.66667	42.255	0.57735	201.565	599.379	2.11991e-06	NA
1080	16.94_463.2532m/z	4	0	1.25	145.223	0.5	14.2194	0.00860744	598.984	2.12338e-06	NA
545	15.58_677.4223m/z	4	0	1.5	471.355	0.57735	78.9915	0.00318231	598.07	2.13145e-06	NA
1333	5.67_223.0605m/z	3	0	5.24241	506.143	6.48481	43.3614	0.0103576	597.795	2.13388e-06	NA
2163	15.37_490.3016m/z	4	0	1.75	183.906	0.5	10.0977	0.00951575	597.713	2.13461e-06	NA
1148	16.62_682.1359m/z	0	3	190.092	1	14.1249	0	190.092	597.381	2.13755e-06	NA
3096	3.80_329.0880m/z	4	0	1	36.1347	0	2.78499	0.0276743	596.838	2.14239e-06	NA
1015	13.82_389.1233m/z	0	3	580.603	1.66667	118.065	0.57735	348.362	596.296	2.14722e-06	NA
5618	22.24_463.2546m/z	4	0	1	281.612	0	22.2543	0.00355098	596.232	2.14779e-06	NA
622	15.89_421.2797m/z	4	0	1.75	239.721	0.5	32.7245	0.00730016	596.066	2.14928e-06	NA
369	15.57_479.2500m/z	4	0	1.25	142.691	0.5	13.7163	0.00876016	595.884	2.15091e-06	NA
748	12.64_635.2912m/z	0	3	327.49	1.33333	56.7373	0.57735	245.617	595.188	2.15716e-06	NA
3013	8.33_597.1457m/z	0	0	28740.8	61.7476	12443.5	5.86968	465.456	594.736	2.16123e-06	NA
185	16.68_461.2024m/z	4	0	1.25	140.409	0.5	12.6123	0.00890255	594.432	2.16397e-06	NA
2985	9.96_347.1701m/z	4	0	1.25	352.752	0.5	84.2196	0.00354356	593.823	2.16949e-06	NA
661	8.59_453.1964m/z	4	0	1.5	306.68	0.57735	16.0617	0.00489109	593.281	2.17441e-06	NA
2975	3.96_317.1353m/z	4	0	1.25	72.5284	0.5	9.30398	0.0172346	592.29	2.18345e-06	NA
1241	15.18_447.2591m/z	0	0	36.3056	955.728	18.4903	67.9997	0.0379874	592.028	2.18585e-06	NA
183	15.35_591.3859m/z	4	0	1.75	225.135	0.5	28.1042	0.00777313	592.005	2.18607e-06	NA
301	15.23_677.4225m/z	4	0	1.25	215.395	0.5	41.3487	0.00580329	590.415	2.2007e-06	NA
111	13.14_509.2965m/z	4	0	1.75	270.194	0.5	47.4891	0.00647683	589.423	2.20991e-06	NA
1491	15.10_568.1463m/z	4	0	1.75	169.841	0.5	3.52835	0.0103038	589.159	2.21236e-06	NA
399	20.16_548.1574m/z	4	0	1.75	171.413	0.5	5.43088	0.0102093	588.954	2.21428e-06	NA
34	18.68_611.3283m/z	4	0	1.5	384.662	0.57735	53.0439	0.00389953	588.077	2.22248e-06	NA
5391	10.74_668.0585m/z	4	0	1.5	103.119	0.57735	13.6573	0.0145462	587.437	2.22849e-06	NA
172	14.67_435.2232m/z	4	0	1.5	328.716	0.57735	30.6168	0.0045632	587.365	2.22917e-06	NA
482	17.17_405.1187m/z	0	0	259.221	17.0998	54.8898	0.656212	15.1593	587.102	2.23165e-06	NA
231	8.18_441.1393m/z	0	3	705.107	1.33333	188.166	0.57735	528.83	586.769	2.2348e-06	NA
279	18.46_437.4291m/z	4	0	1.5	319.531	0.57735	28.3751	0.00469437	586.219	2.24001e-06	NA
3435	15.32_590.0718m/z	4	0	1.25	160.855	0.5	22.3597	0.00777098	586.159	2.24058e-06	NA
19	8.74_599.2553m/z	4	0	1.5	735.448	0.57735	185.744	0.00203957	585.473	2.2471e-06	NA
135	4.64_721.2556m/z	4	0	1.75	179.924	0.5	12.1768	0.00972632	585.256	2.24917e-06	NA
107	11.40_425.1707m/z	0	3	261.458	1.66667	20.3673	0.57735	156.875	585.023	2.25139e-06	NA
1161	17.75_811.4799m/z	4	0	1.75	178.491	0.5	11.5474	0.00980444	584.985	2.25175e-06	NA
201	11.92_946.2531m/z	0	3	454.666	1.33333	105.627	0.57735	341	584.302	2.25829e-06	NA
211	7.93_321.1543m/z	4	0	1.75	66.5573	0.5	8.28756	0.0262931	583.798	2.26313e-06	NA
1201	13.86_527.2692m/z	4	0	1.75	167.216	0.5	4.89894	0.0104655	583.233	2.26858e-06	NA
1305	17.02_471.2013m/z	4	0	1.75	165.664	0.5	4.19291	0.0105636	581.851	2.28197e-06	NA
8107	14.72_407.2278m/z	4	0	1.25	187.753	0.5	31.3332	0.0066577	581.488	2.28551e-06	NA
1202	9.19_441.1971m/z	4	0	1.5	422.11	0.57735	69.4319	0.00355358	580.674	2.29347e-06	NA
4658	11.36_553.1364m/z	4	0	1.25	223.331	0.5	46.5524	0.00559709	580.156	2.29856e-06	NA
1214	17.39_646.0984m/z	0	0	3457.6	17.8789	1285.29	3.78813	193.39	579.645	2.30358e-06	NA
5325	14.05_981.2673m/z	0	3	595.296	1.33333	174.93	0.57735	446.472	578.902	2.31093e-06	NA
54	11.52_275.1490m/z	4	0	1.75	258.163	0.5	44.1927	0.00677867	578.815	2.31179e-06	NA
676	17.13_532.2339m/z	4	0	1.25	301.665	0.5	69.448	0.00414367	578.737	2.31256e-06	NA
438	21.35_548.1552m/z	4	0	1.25	116.063	0.5	3.63031	0.01077	578.134	2.31855e-06	NA
5058	5.09_520.0201m/z	4	0	1.75	178.627	0.5	14.0829	0.00979694	577.854	2.32134e-06	NA
1483	15.86_437.0985m/z	0	3	703.582	1.66667	172.335	0.57735	422.149	577.848	2.32141e-06	NA
525	7.86_387.0929m/z	0	3	844.664	1.66667	231.427	0.57735	506.799	577.385	2.32602e-06	NA
1335	12.52_707.2548m/z	0	3	2306.1	1.66667	1054.3	0.57735	1383.66	577.263	2.32724e-06	NA
1649	18.57_437.4290m/z	4	0	1.5	301.839	0.57735	24.918	0.00496953	577.256	2.32732e-06	NA
1067	6.52_341.1232m/z	4	0	1.25	140.15	0.5	15.1731	0.00891904	576.581	2.33408e-06	NA
353	11.98_573.2171m/z	0	3	570.236	1.66667	135.102	0.57735	342.142	576.329	2.33662e-06	NA
1401	18.59_555.3004m/z	4	0	1.25	170.717	0.5	26.214	0.00732204	575.898	2.34096e-06	NA
469	2.74_701.2138m/z	4	0	1.5	345.99	0.57735	43.0183	0.00433538	575.291	2.3471e-06	NA
2102	11.59_347.1706m/z	4	0	2	88.0435	0	6.94963	0.0227161	574.836	2.35171e-06	NA
2498	11.62_523.2748m/z	3	0	5.54688	558.736	7.77472	39.1346	0.00992755	573.993	2.36028e-06	NA
7343	17.61_405.1185m/z	0	0	5788.28	448.895	407.1	147.564	12.8945	573.956	2.36066e-06	NA
1635	9.58_243.1225m/z	4	0	2	61.8096	0	4.83514	0.0323575	573.793	2.36233e-06	NA
537	19.11_785.3234m/z	0	3	913.423	1.66667	257.284	0.57735	548.054	572.725	2.37327e-06	NA
467	14.77_425.2284m/z	4	0	1.5	512.494	0.57735	102.953	0.00292686	572.566	2.37491e-06	NA
828	14.10_655.3518m/z	4	0	1.25	125.141	0.5	10.4908	0.0099887	572.395	2.37668e-06	NA
4996	10.60_423.1657m/z	0	0	29669.4	459.17	3887.97	91.5311	64.6153	571.856	2.38223e-06	NA
3302	17.15_389.1235m/z	0	0	898.139	36.8528	104.751	7.77132	24.371	571.418	2.38677e-06	NA
1353	2.33_663.2131m/z	4	0	1.5	413.858	0.57735	75.3546	0.00362443	571.285	2.38814e-06	NA
202	11.53_539.3332m/z	4	0	1.25	420.78	0.5	115.02	0.00297067	570.906	2.39208e-06	NA
3672	10.11_879.2556m/z	0	3	494.95	1.33333	128.751	0.57735	371.213	570.337	2.39801e-06	NA
3906	16.72_503.3373m/z	0	3	582.475	1.33333	140.555	0.57735	436.856	570.074	2.40075e-06	NA
1413	14.87_436.0960m/z	0	3	1842.4	1.33333	717.063	0.57735	1381.8	569.658	2.40511e-06	NA
2548	13.49_451.2179m/z	4	0	1	35.7895	0	2.82409	0.0279412	569.077	2.41121e-06	NA
70	18.16_508.2310m/z	4	0	1.75	199.772	0.5	23.7161	0.00875998	568.119	2.42131e-06	NA
507	18.79_493.2288m/z	4	0	1.75	312.596	0.5	63.206	0.00559828	567.606	2.42674e-06	NA
9614	7.43_524.1190m/z	4	0	1.25	114.715	0.5	6.32619	0.0108965	566.666	2.43674e-06	NA
56	20.83_317.1962m/z	4	0	1.75	255.69	0.5	45.52	0.00684422	565.584	2.44832e-06	NA
875	4.44_441.1966m/z	4	0	1.75	155.014	0.5	4.25538	0.0112893	564.708	2.45776e-06	NA
2030	19.74_610.1557m/z	4	0	1.75	188.616	0.5	20.6622	0.00927811	564.39	2.4612e-06	NA
396	21.08_541.2864m/z	4	0	1.25	123.797	0.5	11.0971	0.0100972	563.636	2.46937e-06	NA
1657	13.81_534.0462m/z	0	3	669.308	1.66667	169.005	0.57735	401.585	563.57	2.47009e-06	NA
2429	14.75_137.0239m/z	0	0	1886.14	55.2874	433.332	5.63861	34.1152	562.738	2.47916e-06	NA
7238	15.90_567.1715m/z	0	0	1886.63	148.502	210.418	6.83696	12.7044	561.901	2.48833e-06	NA
697	8.67_555.2650m/z	4	0	1.25	123.88	0.5	11.674	0.0100904	561.747	2.49002e-06	NA
126	10.90_509.2962m/z	4	0	1.5	268.119	0.57735	16.4336	0.00559454	560.228	2.50681e-06	NA
1688	18.28_631.2734m/z	4	0	1.75	423.473	0.5	101.856	0.0041325	559.747	2.51216e-06	NA
1736	17.75_548.1557m/z	4	0	1.5	417.512	0.57735	81.478	0.00359271	559.555	2.51429e-06	NA
2210	10.65_603.1480m/z	0	0	1977.11	40.1017	244.197	12.1424	49.3023	559.481	2.51512e-06	NA
6773	13.89_847.6038m/z	0	3	355.974	1.33333	76.6956	0.57735	266.981	558.889	2.52173e-06	NA
16201	4.38_305.1603m/z	4	0	2	14.0486	0	0.987168	0.142363	558.625	2.5247e-06	NA
275	18.17_623.3429m/z	4	0	1.25	110.101	0.5	5.72097	0.0113532	557.626	2.53593e-06	NA
108	11.54_455.2079m/z	4	0	1.5	294.306	0.57735	30.4681	0.00509674	557.315	2.53944e-06	NA
338	15.80_491.2856m/z	4	0	1.75	156.507	0.5	8.82851	0.0111816	556.776	2.54555e-06	NA
6917	14.74_439.1237m/z	0	3	338.884	1.33333	76.9856	0.57735	254.163	556.662	2.54685e-06	NA
2527	13.78_473.1792m/z	4	0	1.75	212.891	0.5	31.5517	0.00822016	556.579	2.54778e-06	NA
5583	13.34_983.3199m/z	0	3	392.222	1.66667	72.5568	0.57735	235.333	556.128	2.55291e-06	NA
2647	15.80_723.4642m/z	4	0	1.75	156.829	0.5	9.41285	0.0111586	555.508	2.55999e-06	NA
593	16.44_479.2131m/z	4	0	1.25	146.503	0.5	21.9281	0.00853223	555.393	2.56131e-06	NA
1343	18.89_493.2652m/z	4	0	1.25	260.848	0.5	59.3798	0.00479205	555.267	2.56275e-06	NA
601	4.84_343.2711m/z	4	0	1.75	330.97	0.5	74.4218	0.00528749	555.173	2.56382e-06	NA
96	3.50_530.0180m/z	0	3	307.89	1.66667	47.5857	0.57735	184.734	555.013	2.56565e-06	NA
2587	15.55_721.2707m/z	0	3	297.499	1.33333	53.8114	0.57735	223.125	554.511	2.57143e-06	NA
804	12.05_627.3227m/z	4	0	1.75	146.862	0.5	1.61797	0.0119159	553.907	2.57839e-06	NA
6169	10.65_567.1714m/z	0	0	5794.64	223.834	667.008	66.4712	25.8882	553.657	2.58128e-06	NA
10354	9.26_155.0344m/z	0	0	32669.9	10087.3	1267.31	1284.52	3.2387	553.22	2.58633e-06	NA
134	7.56_375.1440m/z	0	3	197.031	1.33333	20.7384	0.57735	147.773	552.82	2.59099e-06	NA
4054	10.50_555.2232m/z	0	0	15424.4	1876.53	800.185	509.933	8.21963	552.783	2.59141e-06	NA
1209	15.55_443.2281m/z	4	0	1.5	279	0.57735	26.6132	0.00537635	552.011	2.60041e-06	NA
6583	13.88_423.2854m/z	0	0	2488.96	80.6654	285.593	22.7654	30.8553	551.941	2.60123e-06	NA
6043	10.81_509.1199m/z	0	0	135.315	646.906	13.8462	41.3145	0.209173	551.395	2.60762e-06	NA
693	10.75_955.2136m/z	4	0	1.5	278.196	0.57735	27.5794	0.00539189	550.898	2.61347e-06	NA
1012	19.11_357.2626m/z	4	0	1.75	165.74	0.5	15.2309	0.0105587	550.845	2.61409e-06	NA
1556	10.68_383.1738m/z	4	0	2	81.1569	0	6.53302	0.0246436	550.53	2.6178e-06	NA
1351	17.93_581.3170m/z	4	0	1.25	160.886	0.5	25.9508	0.00776949	550.353	2.61989e-06	NA
497	17.21_405.4320m/z	4	0	1.25	219.809	0.5	45.6772	0.00568675	548.976	2.63622e-06	NA
5864	8.90_421.1468m/z	0	3	36.3611	1.66667	3.6153	0.57735	21.8166	548.733	2.63911e-06	NA
1945	12.73_523.1975m/z	0	0	436.508	19.7853	48.0563	5.33934	22.0622	548.636	2.64027e-06	NA
50	11.93_423.8266m/z	0	3	272.456	1.66667	38.8071	0.57735	163.473	548.091	2.64679e-06	NA
79	7.97_395.7583m/z	4	0	1.25	127.319	0.5	15.5934	0.00981784	547.699	2.65149e-06	NA
119	10.09_527.2350m/z	4	0	1.5	244.536	0.57735	10.0912	0.00613407	547.431	2.65471e-06	NA
1219	13.95_481.2647m/z	2	0	9.3834	720.589	9.9012	39.9609	0.0130218	546.692	2.66363e-06	NA
1485	2.74_895.2346m/z	0	3	2425.71	1.33333	1116.93	0.57735	1819.28	545.482	2.67831e-06	NA
1301	14.72_459.1868m/z	4	0	1.75	169.219	0.5	17.9286	0.0103416	545.162	2.68221e-06	NA
639	11.35_467.1542m/z	0	3	415.309	1.66667	96.7228	0.57735	249.186	544.923	2.68512e-06	NA
504	10.96_567.0774m/z	0	2	527.972	4.46289	55.4466	5.15618	118.303	543.972	2.69678e-06	NA
150	18.23_536.1565m/z	4	0	1.5	235.036	0.57735	2.52961	0.006382	543.805	2.69884e-06	NA
3776	18.38_541.2854m/z	4	0	2	88.6146	0	7.19674	0.0225696	543.177	2.70658e-06	NA
719	20.83_594.1618m/z	3	0	6.12439	651.643	9.5937	37.6335	0.00939838	542.775	2.71156e-06	NA
1169	18.57_305.1962m/z	4	0	1.5	244.651	0.57735	14.0942	0.00613119	542.659	2.713e-06	NA
282	11.94_435.2590m/z	4	0	1.75	178.403	0.5	21.4822	0.00980924	542.607	2.71364e-06	NA
443	13.95_273.2064m/z	4	0	1.5	341.472	0.57735	53.6543	0.00439275	542.425	2.7159e-06	NA
5692	12.85_507.1504m/z	0	0	3582.08	476.715	349.876	30.6183	7.51409	542.355	2.71677e-06	NA
332	12.60_419.2277m/z	4	0	1.25	165.042	0.5	28.1047	0.00757382	542.297	2.71749e-06	NA
244	10.09_481.2287m/z	4	0	1.5	252.658	0.57735	18.6511	0.00593688	542.11	2.71982e-06	NA
501	16.32_545.1660m/z	0	0	1494.53	30.8122	343.755	5.70837	48.5044	541.939	2.72194e-06	NA
640	7.09_869.3293m/z	4	0	1.75	156.412	0.5	12.8611	0.0111884	541.317	2.72971e-06	NA
424	9.53_311.0977m/z	4	0	1.25	198.661	0.5	40.552	0.00629212	541.266	2.73035e-06	NA
9152	3.92_391.1382m/z	0	3	32.9222	1.66667	3.12853	0.57735	19.7533	541.175	2.73149e-06	NA
375	14.99_783.4482m/z	4	0	1.25	104.647	0.5	6.26364	0.0119449	541.137	2.73196e-06	NA
5627	25.62_621.1970m/z	0	3	1126.39	1.33333	388.255	0.57735	844.793	540.373	2.74155e-06	NA
2601	8.51_423.7155m/z	0	3	230.843	1.66667	23.6943	0.57735	138.506	540.356	2.74178e-06	NA
2289	3.12_591.1020m/z	0	0	158.441	1062.65	19.6507	93.2729	0.149101	540.046	2.74567e-06	NA
768	17.49_527.2703m/z	4	0	1.5	312.846	0.57735	45.623	0.0047947	539.948	2.74691e-06	NA
1156	16.88_699.1925m/z	0	3	543.197	1.66667	129.724	0.57735	325.918	539.324	2.7548e-06	NA
1260	14.27_655.3529m/z	4	0	1.25	172.36	0.5	33.4538	0.00725226	538.666	2.76315e-06	NA
8648	13.33_421.1500m/z	0	0	32110.1	2518.47	2899.76	674.081	12.7498	538.361	2.76704e-06	NA
993	8.53_643.1875m/z	0	2	824.358	5.51605	92.7364	6.97395	149.447	537.753	2.77481e-06	NA
53	18.07_536.1563m/z	4	0	1.5	236.184	0.57735	12.2499	0.00635099	537.201	2.78188e-06	NA
277	7.55_497.2233m/z	4	0	1.25	103.205	0.5	6.58883	0.0121119	536.803	2.78701e-06	NA
1249	16.32_573.1614m/z	0	3	428.485	1.33333	99.8813	0.57735	321.363	536.708	2.78823e-06	NA
176	11.11_453.1756m/z	0	3	289.572	1.33333	63.2003	0.57735	217.179	536.552	2.79024e-06	NA
1414	12.05_405.3017m/z	0	0	319.432	12.4888	83.1545	1.04122	25.5774	535.423	2.80485e-06	NA
8688	25.63_750.1240m/z	0	3	412.703	1.33333	97.8472	0.57735	309.528	535.312	2.80629e-06	NA
112	21.30_497.2595m/z	4	0	1.5	325.582	0.57735	51.6204	0.00460714	535.303	2.80641e-06	NA
3349	17.69_555.1867m/z	4	0	1	142.834	0	11.873	0.00700114	535.145	2.80846e-06	NA
1700	17.23_620.2134m/z	0	0	201.446	1983.17	36.0087	143.363	0.101578	534.681	2.81451e-06	NA
287	11.60_525.2864m/z	4	0	1.25	121.161	0.5	14.2583	0.0103168	534.212	2.82065e-06	NA
1926	9.56_485.4240m/z	4	0	1.25	101.683	0.5	6.63475	0.0122931	532.602	2.84184e-06	NA
395	12.77_453.1759m/z	0	3	282.25	1.33333	52.0133	0.57735	211.688	532.409	2.84439e-06	NA
1438	13.62_523.2755m/z	4	0	1.25	97.4655	0.5	3.98859	0.0128251	532.019	2.84957e-06	NA
3311	18.22_487.2312m/z	4	0	1.5	54.4882	0.57735	6.56018	0.0275289	531.107	2.86172e-06	NA
1802	9.37_449.2020m/z	4	0	1.75	146.251	0.5	10.7084	0.0119657	530.897	2.86453e-06	NA
494	8.84_695.2188m/z	4	0	1.5	433.935	0.57735	92.1375	0.00345674	530.284	2.87274e-06	NA
180	8.80_495.2440m/z	4	0	1.75	417.876	0.5	120.178	0.00418785	530.225	2.87354e-06	NA
592	9.96_717.2755m/z	0	3	400.668	1.33333	104.424	0.57735	300.501	530.094	2.8753e-06	NA
1519	11.01_409.3253m/z	4	0	1.5	430.895	0.57735	68.5237	0.00348113	529.964	2.87705e-06	NA
43	17.48_473.2153m/z	4	0	1.5	223.879	0.57735	8.80873	0.00670004	529.213	2.88719e-06	NA
367	16.07_723.4641m/z	4	0	1.75	178.431	0.5	23.5009	0.0098077	528.942	2.89086e-06	NA
207	11.48_659.1827m/z	0	3	66.3552	2	5.10967	0	33.1776	528.761	2.89331e-06	NA
802	15.91_488.1713m/z	4	0	1.75	438.047	0.5	114.061	0.003995	528.684	2.89436e-06	NA
1386	6.53_227.0666m/z	0	3	668.523	1.66667	193.327	0.57735	401.114	528.619	2.89523e-06	NA
603	17.48_481.2648m/z	4	0	1.5	239.291	0.57735	19.1899	0.00626851	528.356	2.89881e-06	NA
303	18.19_467.2492m/z	4	0	1.25	162.406	0.5	30.2759	0.00769678	527.449	2.91119e-06	NA
2991	3.04_272.0882m/z	0	3	311.996	1.33333	63.0998	0.57735	233.997	527.325	2.91289e-06	NA
2308	11.91_538.3235m/z	4	0	1.25	95.0346	0.5	3.51562	0.0131531	527.184	2.91482e-06	NA
2743	12.87_509.2963m/z	2	0	8.44037	629.748	8.29995	43.5349	0.0134028	527.023	2.91703e-06	NA
376	13.27_569.2799m/z	4	0	1.25	275.14	0.5	77.7927	0.00454315	526.915	2.91852e-06	NA
152	10.75_463.2541m/z	4	0	1.25	121.55	0.5	15.4354	0.0102838	526.507	2.92413e-06	NA
822	9.57_349.1858m/z	4	0	1.75	84.7591	0.5	6.98577	0.0206468	526.451	2.9249e-06	NA
9930	4.90_405.1187m/z	0	0	11154.6	2574.85	648.175	227.858	4.33214	526.237	2.92785e-06	NA
3984	8.52_424.3192m/z	0	3	233.475	1.66667	28.567	0.57735	140.085	525.832	2.93344e-06	NA
1025	17.01_535.1452m/z	4	0	1.5	224.693	0.57735	12.7556	0.00667579	525.243	2.94161e-06	NA
3284	7.89_535.1818m/z	0	0	246.93	11.6301	37.9515	2.34916	21.2319	525.038	2.94446e-06	NA
555	14.82_677.4226m/z	4	0	1.5	251.82	0.57735	27.622	0.00595664	524.88	2.94665e-06	NA
266	3.73_520.2042m/z	0	3	242.173	1.33333	44.7458	0.57735	181.63	524.848	2.9471e-06	NA
3097	10.05_467.2146m/z	4	0	1	30.3294	0	2.47915	0.0329713	524.847	2.94711e-06	NA
286	17.16_565.1391m/z	0	3	284.236	1.66667	48.0286	0.57735	170.542	524.139	2.95699e-06	NA
492	14.86_721.2703m/z	0	3	2226.39	1.66667	1066.18	0.57735	1335.83	524.049	2.95825e-06	NA
1365	11.96_641.3023m/z	4	0	1.25	128.811	0.5	19.5943	0.00970411	523.985	2.95915e-06	NA
11703	9.09_847.2660m/z	0	0	22248.9	3345.97	1699.38	571.485	6.64947	523.977	2.95927e-06	NA
181	13.63_259.1905m/z	4	0	2	153.523	0	12.8195	0.0130273	523.897	2.96038e-06	NA
962	7.51_789.5533m/z	0	3	303.799	1.66667	56.6178	0.57735	182.279	522.374	2.98183e-06	NA
5154	16.92_189.0546m/z	0	0	59.4868	17.8029	3.14513	1.16207	3.34142	522.154	2.98495e-06	NA
2483	10.65_620.0828m/z	0	0	1074.48	24.8226	106.863	7.92341	43.2864	521.87	2.98898e-06	NA
407	13.70_507.2809m/z	4	0	1.5	242.907	0.57735	25.2521	0.00617521	520.614	3.00689e-06	NA
868	3.03_415.1000m/z	0	3	1094.82	1.33333	339.007	0.57735	821.117	520.02	3.01542e-06	NA
187	18.17_493.3010m/z	4	0	1.25	102.93	0.5	9.47452	0.0121441	519.638	3.02092e-06	NA
1097	17.75_305.1957m/z	4	0	1.5	59.683	0.57735	4.91024	0.0251328	518.461	3.03795e-06	NA
3555	5.96_471.0964m/z	0	0	1435.74	280.003	92.1296	32.5494	5.12759	518.253	3.04097e-06	NA
1297	14.54_543.1498m/z	0	3	237.058	1.66667	32.4135	0.57735	142.235	517.43	3.05298e-06	NA
163	12.58_486.1613m/z	0	3	271.993	1.66667	44.9841	0.57735	163.196	517.104	3.05775e-06	NA
425	4.90_421.1703m/z	4	0	1.25	122.527	0.5	17.5605	0.0102018	516.903	3.0607e-06	NA
450	15.28_491.2852m/z	4	0	1.75	98.0386	0.5	8.18489	0.0178501	516.815	3.06199e-06	NA
3155	17.39_682.0746m/z	0	3	439.035	1.33333	119.174	0.57735	329.276	516.602	3.06512e-06	NA
1113	10.88_505.3491m/z	4	0	1.5	256.748	0.57735	31.0861	0.00584231	516.585	3.06537e-06	NA
146	13.34_421.3364m/z	0	3	349.014	1.66667	71.427	0.57735	209.408	516.25	3.07031e-06	NA
3642	19.85_760.2087m/z	0	3	2844.59	1.33333	1490.41	0.57735	2133.44	515.455	3.08206e-06	NA
349	13.01_523.2751m/z	4	0	1.5	214.388	0.57735	12.5432	0.00699666	515.022	3.0885e-06	NA
488	1.95_482.1333m/z	4	0	1.25	308.385	0.5	96.6598	0.00405337	514.756	3.09245e-06	NA
190	19.35_534.1609m/z	4	0	1.5	204.218	0.57735	1.49749	0.00734508	514.5	3.09626e-06	NA
4663	5.09_703.3011m/z	4	0	1.25	120.186	0.5	17.4341	0.0104005	514.473	3.09667e-06	NA
1541	15.44_567.1706m/z	0	0	175.318	14.994	30.2985	1.71798	11.6926	514.346	3.09856e-06	NA
184	11.52_407.3753m/z	4	0	1.75	246.816	0.5	49.244	0.00709029	514.256	3.09991e-06	NA
2663	14.99_505.1715m/z	0	0	3360.18	160.115	704.12	18.6641	20.9861	514.043	3.1031e-06	NA
1881	9.12_857.4012m/z	4	0	1.25	146.604	0.5	27.6729	0.00852639	513.868	3.10572e-06	NA
16	11.93_465.2337m/z	4	0	2	821.966	0	70.0464	0.00243319	513.867	3.10574e-06	NA
6554	20.39_626.0725m/z	0	3	255.422	1.33333	50.0465	0.57735	191.566	513.84	3.10614e-06	NA
2245	7.33_884.2406m/z	4	0	1.75	163.189	0.5	21.5089	0.0107238	513.795	3.10682e-06	NA
487	19.50_535.3121m/z	4	0	1.25	224.781	0.5	52.2722	0.00556097	513.538	3.11066e-06	NA
1886	15.70_467.2493m/z	2	0	7.8663	526.716	7.14854	45.2327	0.0149346	512.536	3.12576e-06	NA
55	16.30_691.2598m/z	0	3	256.168	1.66667	42.3239	0.57735	153.701	512.343	3.12869e-06	NA
710	16.34_563.3061m/z	4	0	1.5	209.256	0.57735	10.6419	0.00716825	512.166	3.13137e-06	NA
854	20.11_541.2866m/z	4	0	1.75	224.571	0.5	46.7435	0.00779264	512.092	3.13249e-06	NA
2217	14.96_423.3526m/z	0	3	229.592	1.33333	42.2741	0.57735	172.194	511.592	3.14008e-06	NA
617	7.19_715.2087m/z	0	3	524.139	1.33333	150.333	0.57735	393.104	511.421	3.14269e-06	NA
1912	8.21_469.2287m/z	0	0	160.103	3366.04	80.9558	276.864	0.0475642	511.132	3.14709e-06	NA
10597	13.89_423.3521m/z	0	0	7529.31	778.393	756.88	115.379	9.67289	510.859	3.15126e-06	NA
35	11.93_423.6789m/z	0	3	366.077	1.33333	100.945	0.57735	274.558	510.752	3.15291e-06	NA
1818	11.39_575.2713m/z	4	0	1.75	133.951	0.5	10.0996	0.0130645	510.712	3.15353e-06	NA
813	12.85_361.1855m/z	4	0	2	155.243	0	13.1327	0.012883	510.604	3.15517e-06	NA
1538	1.98_432.0961m/z	4	0	1.5	259.147	0.57735	37.1889	0.00578821	509.254	3.17595e-06	NA
10261	3.40_351.1650m/z	4	0	1	32.8323	0	2.73234	0.0304578	508.978	3.18023e-06	NA
1117	18.89_539.2708m/z	4	0	1.5	227.514	0.57735	22.7575	0.006593	508.519	3.18734e-06	NA
1270	13.95_541.2854m/z	4	0	1.25	179.546	0.5	38.4646	0.00696202	507.817	3.19828e-06	NA
15192	24.24_523.2755m/z	0	0	238.433	840.108	39.7695	29.9588	0.283812	507.146	3.20878e-06	NA
5190	9.05_399.1287m/z	4	0	1.5	397.177	0.57735	85.5946	0.00377665	506.801	3.2142e-06	NA
959	6.28_339.0869m/z	0	0	180.233	1653.01	45.5624	124.655	0.109033	506.694	3.21588e-06	NA
6233	10.72_439.2827m/z	0	3	373.429	1.33333	95.8216	0.57735	280.072	506.608	3.21723e-06	NA
25	14.97_655.3537m/z	4	0	1.25	300.62	0.5	95.6746	0.00415807	506.453	3.21967e-06	NA
1363	15.48_373.2573m/z	4	0	1.25	112.736	0.5	14.5698	0.0110878	506.409	3.22036e-06	NA
907	6.76_741.2606m/z	0	3	95.6713	1	7.68373	0	95.6713	506.024	3.22644e-06	NA
357	12.88_495.3161m/z	4	0	1.5	214.702	0.57735	18.0087	0.00698644	505.648	3.23239e-06	NA
1573	15.56_553.2862m/z	4	0	1.25	106.303	0.5	13.1136	0.0117588	505.441	3.23568e-06	NA
2311	7.91_429.2153m/z	4	0	2	94.1629	0	7.93908	0.0212398	505.362	3.23693e-06	NA
11114	6.86_481.0990m/z	0	0	112.469	839.784	32.7233	21.0868	0.133926	505.138	3.24049e-06	NA
833	11.48_417.1188m/z	0	3	337.015	1.33333	73.665	0.57735	252.761	505.126	3.24069e-06	NA
903	3.50_346.9232m/z	0	3	186.829	1.33333	28.9827	0.57735	140.122	504.959	3.24334e-06	NA
3128	16.43_331.2485m/z	0	0	1258.25	5545.16	179.814	298.783	0.22691	504.623	3.24869e-06	NA
2789	9.02_405.1179m/z	0	0	277.837	23.7761	35.936	3.93409	11.6855	504.554	3.24979e-06	NA
1362	10.11_439.3147m/z	0	0	362.799	28.6181	28.6652	5.58098	12.6772	504.31	3.2537e-06	NA
10205	8.82_973.3548m/z	0	0	10618	728.223	1182.53	136.376	14.5807	504.214	3.25523e-06	NA
10118	5.62_538.2867m/z	4	0	1.5	206.463	0.57735	13.7501	0.00726524	504.206	3.25536e-06	NA
1820	12.79_347.2425m/z	4	0	1.25	100.424	0.5	10.9135	0.0124473	503.42	3.26797e-06	NA
690	24.27_511.2750m/z	4	0	1.25	140.109	0.5	24.2258	0.00892162	503.338	3.2693e-06	NA
2936	12.74_451.2181m/z	0	0	25.9276	480.715	11.216	36.2342	0.0539355	503.09	3.27329e-06	NA
313	21.36_495.2447m/z	4	0	1.25	113.664	0.5	15.1969	0.0109974	502.893	3.27646e-06	NA
3016	9.97_451.1608m/z	0	3	209.63	1.33333	37.8573	0.57735	157.223	502.883	3.27663e-06	NA
2981	10.65_299.0761m/z	0	3	217.709	1.66667	29.8205	0.57735	130.626	501.992	3.29107e-06	NA
2271	15.29_435.1292m/z	0	0	2093	79.881	265.431	13.4841	26.2014	501.817	3.29392e-06	NA
597	9.48_437.2384m/z	2	0	8.72689	628.073	8.66681	44.1257	0.0138947	501.008	3.30711e-06	NA
402	13.12_497.2232m/z	4	0	1.75	149.761	0.5	19.1791	0.0116853	500.539	3.3148e-06	NA
75	2.74_197.1723m/z	4	0	1.25	125.611	0.5	20.9313	0.00995133	500.5	3.31544e-06	NA
140	10.96_421.3358m/z	0	2	1411.52	10.6602	146.115	14.9999	132.41	500.415	3.31683e-06	NA
929	11.11_399.2043m/z	4	0	1.5	455.196	0.57735	109.99	0.00329528	500.186	3.3206e-06	NA
234	9.44_263.1494m/z	4	0	1.75	162.572	0.5	23.3236	0.0107644	499.986	3.32389e-06	NA
254	7.83_771.2337m/z	4	0	1.5	237.679	0.57735	30.6814	0.00631102	499.2	3.33688e-06	NA
58	12.09_467.2134m/z	4	0	1.5	196.415	0.57735	9.92216	0.00763687	499.178	3.33725e-06	NA
370	13.17_583.3328m/z	3	0	4.9684	387.907	6.62027	26.6733	0.0128082	499.096	3.33861e-06	NA
328	16.71_449.2386m/z	4	0	1.75	149.117	0.5	18.1106	0.0117357	498.748	3.34438e-06	NA
677	17.62_551.2130m/z	4	0	1.25	152.373	0.5	30.2831	0.00820354	497.92	3.35818e-06	NA
817	19.08_475.2700m/z	4	0	1.25	197.945	0.5	47.2059	0.00631489	497.839	3.35953e-06	NA
2837	5.12_281.0659m/z	4	0	1.5	318.323	0.57735	59.5607	0.00471219	497.678	3.36223e-06	NA
1488	14.99_541.1480m/z	0	0	452.186	12.844	132.006	0.0773879	35.206	497.448	3.36609e-06	NA
3092	14.76_281.0658m/z	0	3	458.228	1.66667	109.476	0.57735	274.937	496.791	3.37714e-06	NA
1626	11.99_453.1980m/z	4	0	1.25	112.859	0.5	16.3897	0.0110758	496.675	3.37908e-06	NA
2578	23.69_509.2600m/z	0	0	44.7974	2897.76	29.3492	359.551	0.0154593	496.467	3.3826e-06	NA
1048	12.32_409.2073m/z	4	0	1.5	206.268	0.57735	18.095	0.00727208	495.734	3.39501e-06	NA
1851	12.58_695.4331m/z	0	0	789.099	17335.4	400.104	1245.25	0.0455195	495.593	3.3974e-06	NA
2262	21.10_377.1234m/z	0	3	536.034	1.33333	162.195	0.57735	402.025	495.303	3.40234e-06	NA
6737	10.73_423.1658m/z	0	0	58332	1509.3	7424.23	433.533	38.6483	494.721	3.41227e-06	NA
6339	14.47_509.2580m/z	4	0	1.25	105.809	0.5	13.3624	0.0118137	494.659	3.41333e-06	NA
1089	19.37_437.8345m/z	4	0	1.5	189.824	0.57735	8.04824	0.00790206	494.624	3.41392e-06	NA
5820	8.52_643.1875m/z	0	0	12511.7	920.19	1206.36	254.503	13.5969	494.62	3.41399e-06	NA
409	18.73_481.2652m/z	4	0	1.5	278.629	0.57735	49.0229	0.0053835	494.344	3.41872e-06	NA
848	9.44_495.1144m/z	4	0	1.25	159.509	0.5	35.9484	0.00783653	493.975	3.42505e-06	NA
1054	12.59_363.2018m/z	4	0	1.5	82.9419	0.57735	11.6504	0.018085	493.239	3.43773e-06	NA
10090	13.58_522.0828m/z	0	0	3275.58	360.341	345.403	39.2301	9.09024	493.232	3.43785e-06	NA
3781	10.34_805.2909m/z	0	3	400.848	1.33333	108.869	0.57735	300.636	493.001	3.44185e-06	NA
114	10.08_435.2584m/z	4	0	1.75	128.676	0.5	11.089	0.0136001	492.999	3.44188e-06	NA
5138	14.15_407.2642m/z	4	0	1.5	225.935	0.57735	28.5945	0.00663909	492.885	3.44385e-06	NA
7573	1.99_632.1041m/z	3	0	18.5946	3734.95	33.1892	435.026	0.00497854	492.881	3.44393e-06	NA
1271	20.64_522.3280m/z	4	0	1.25	270.949	0.5	75.5819	0.00461341	492.688	3.44726e-06	NA
310	7.09_560.2191m/z	4	0	1.5	278.075	0.57735	49.1588	0.00539422	492.57	3.44932e-06	NA
64	10.96_421.7343m/z	0	3	217.299	1.66667	31.8923	0.57735	130.379	492.193	3.45588e-06	NA
243	7.82_385.2919m/z	4	0	1.5	199.944	0.57735	17.0318	0.00750211	490.678	3.48237e-06	NA
2428	10.32_703.2368m/z	0	3	271.92	1.33333	68.501	0.57735	203.94	490.396	3.48734e-06	NA
704	16.36_497.2228m/z	4	0	1.5	269.831	0.57735	46.3918	0.00555904	489.616	3.50112e-06	NA
1253	16.49_467.2851m/z	4	0	1.25	215.614	0.5	55.4257	0.00579738	489.17	3.50905e-06	NA
2168	13.02_711.3927m/z	0	3	390.658	1.33333	104.328	0.57735	292.993	489.151	3.50937e-06	NA
8982	3.05_232.9756m/z	0	0	22838.4	3670.16	2081.74	395.817	6.22272	488.383	3.52308e-06	NA
1167	11.60_467.2486m/z	2	0	11.0785	421.305	12.1113	33.5741	0.0262957	488.355	3.52358e-06	NA
1120	12.61_393.2490m/z	4	0	2	77.3749	0	6.60513	0.0258482	488.339	3.52385e-06	NA
1790	15.67_703.2239m/z	0	3	427.36	1.66667	109.862	0.57735	256.416	488.259	3.52528e-06	NA
575	14.99_465.2687m/z	4	0	1.75	142.916	0.5	18.7035	0.0122449	488.194	3.52646e-06	NA
2362	6.52_757.2920m/z	4	0	1.25	84.7443	0.5	5.77946	0.0147503	487.824	3.5331e-06	NA
1179	20.08_435.2590m/z	4	0	1.5	213.482	0.57735	25.5448	0.00702635	485.885	3.56813e-06	NA
1068	7.18_429.2159m/z	4	0	1.5	181.896	0.57735	8.097	0.00824649	485.618	3.57299e-06	NA
239	15.51_691.2603m/z	0	3	1100.53	1.66667	464.937	0.57735	660.317	485.606	3.57322e-06	NA
7748	13.68_451.4096m/z	0	3	300.39	1.33333	75.2488	0.57735	225.292	485.557	3.5741e-06	NA
115	21.45_497.2601m/z	4	0	1.5	235.325	0.57735	32.8285	0.00637417	485.519	3.5748e-06	NA
154	12.90_609.3117m/z	4	0	1.25	119.924	0.5	21.2581	0.0104233	484.671	3.59032e-06	NA
518	19.29_609.3247m/z	4	0	1.75	125.421	0.5	11.5619	0.0139531	484.496	3.59353e-06	NA
1085	15.59_685.4003m/z	4	0	1.75	476.754	0.5	140.715	0.00367066	483.32	3.61524e-06	NA
779	15.73_536.3077m/z	4	0	1.75	468.448	0.5	137.491	0.00373574	483.318	3.61527e-06	NA
2195	4.98_477.1608m/z	4	0	1.25	138.45	0.5	26.2245	0.00902856	482.859	3.62379e-06	NA
4302	18.68_541.2859m/z	4	0	2	40.9659	0	3.43423	0.0488211	482.773	3.6254e-06	NA
2076	16.80_455.1691m/z	4	0	1.5	218.089	0.57735	27.0336	0.00687794	482.741	3.62599e-06	NA
663	11.42_543.2473m/z	4	0	1.25	225.849	0.5	57.5054	0.00553467	482.725	3.62629e-06	NA
9774	3.18_511.1456m/z	4	0	1.75	62.3809	0.5	5.31927	0.0280534	482.414	3.63209e-06	NA
1026	7.45_397.1499m/z	0	3	220.706	1.66667	32.5479	0.57735	132.424	481.806	3.64346e-06	NA
341	20.44_550.1711m/z	4	0	1.5	185.479	0.57735	13.1505	0.00808718	480.761	3.66312e-06	NA
1771	2.74_448.3123m/z	0	3	206.116	1.66667	32.1819	0.57735	123.67	480.526	3.66755e-06	NA
1999	14.77_504.0358m/z	0	3	940.68	1.66667	287.836	0.57735	564.408	480.447	3.66905e-06	NA
758	3.03_829.2010m/z	0	3	1543.66	1.66667	530.439	0.57735	926.196	480.007	3.67739e-06	NA
9070	10.25_534.3826m/z	4	0	1.25	153.568	0.5	35.4924	0.00813969	479.778	3.68174e-06	NA
405	9.60_510.3275m/z	4	0	1.5	171.489	0.57735	0.965778	0.00874692	479.05	3.69562e-06	NA
8974	15.89_521.1662m/z	0	0	4012.24	356.422	468.202	34.7055	11.257	478.898	3.69853e-06	NA
718	14.80_650.0935m/z	0	3	528.657	1.33333	146.341	0.57735	396.493	478.494	3.70627e-06	NA
262	20.23_465.2603m/z	4	0	1.75	290.118	0.5	77.3597	0.00603202	478.485	3.70645e-06	NA
3806	17.63_504.0348m/z	0	3	210.614	1.66667	32.4766	0.57735	126.368	478.104	3.71376e-06	NA
294	11.40_499.2362m/z	4	0	1.5	175.972	0.57735	8.45921	0.00852409	477.878	3.71812e-06	NA
1185	17.14_515.2955m/z	4	0	1.75	241.407	0.5	53.5115	0.00724918	477.756	3.72048e-06	NA
5081	10.96_575.2734m/z	4	0	1.5	256.241	0.57735	43.2806	0.00585388	477.516	3.7251e-06	NA
7066	8.82_991.3649m/z	0	0	4252.25	140.889	575.644	24.8252	30.1815	477.249	3.73028e-06	NA
3419	7.64_363.1648m/z	4	0	1.25	81.0294	0.5	5.78754	0.0154265	476.551	3.74383e-06	NA
658	11.73_423.2594m/z	4	0	1.75	190.466	0.5	36.9786	0.009188	476.027	3.75404e-06	NA
4222	7.29_373.1288m/z	0	0	3044.47	52.391	404.621	27.1736	58.1106	475.662	3.76118e-06	NA
6580	13.69_451.0880m/z	0	0	115163	2346.16	16386.6	374.266	49.0859	475.217	3.76991e-06	NA
2570	6.30_153.0188m/z	0	1	2035.8	20.6882	237.607	16.428	98.4036	474.626	3.78155e-06	NA
394	16.13_273.2061m/z	4	0	1.25	106.378	0.5	17.0478	0.0117505	474.364	3.78673e-06	NA
580	8.49_435.1856m/z	4	0	1.25	83.0635	0.5	7.24153	0.0150487	474.322	3.78758e-06	NA
9903	9.25_425.1350m/z	0	0	88632.4	29282.3	4203.94	2826.29	3.02683	473.952	3.7949e-06	NA
823	14.77_291.1800m/z	4	0	1.25	257.59	0.5	71.503	0.00485267	473.716	3.79958e-06	NA
649	9.10_667.4012m/z	4	0	1.75	283.879	0.5	80.4026	0.0061646	473.661	3.80067e-06	NA
2912	3.78_428.1192m/z	0	3	469.74	1.33333	164.847	0.57735	352.305	473.391	3.80605e-06	NA
437	18.63_635.3063m/z	4	0	1.75	176.953	0.5	31.5202	0.00988964	473.348	3.8069e-06	NA
1040	6.70_625.1765m/z	4	0	1.75	116.92	0.5	9.77638	0.0149676	473.297	3.80792e-06	NA
2112	12.56_570.2752m/z	4	0	1	122.901	0	10.8576	0.00813663	472.694	3.81996e-06	NA
8882	10.11_155.0344m/z	0	0	648.603	128.838	43.6742	19.6754	5.03427	472.642	3.821e-06	NA
223	10.64_499.2292m/z	4	0	1.25	100.068	0.5	14.1632	0.0124915	472.487	3.82412e-06	NA
6925	25.41_750.1244m/z	0	3	892.353	1.66667	295.528	0.57735	535.412	472.396	3.82593e-06	NA
895	15.80_551.3068m/z	4	0	1.75	124.414	0.5	13.0503	0.0140659	472.11	3.83168e-06	NA
1836	18.36_579.2344m/z	4	0	1.5	191.241	0.57735	19.7999	0.0078435	471.589	3.84219e-06	NA
1997	21.37_449.2389m/z	0	0	296.415	2354.47	88.3102	64.0561	0.125895	471.472	3.84455e-06	NA
227	3.52_559.0780m/z	0	3	519.268	1.33333	171.042	0.57735	389.451	471.444	3.84511e-06	NA
1629	12.43_451.2577m/z	4	0	1.5	243.749	0.57735	39.9927	0.00615386	471.128	3.8515e-06	NA
65	17.90_537.1588m/z	4	0	1.5	188.372	0.57735	19.3731	0.00796299	470.932	3.85548e-06	NA
1131	13.16_554.1298m/z	4	0	1.5	209.735	0.57735	28.8583	0.00715187	470.815	3.85786e-06	NA
773	15.45_677.4223m/z	4	0	1.5	219.826	0.57735	33.6663	0.00682358	470.692	3.86035e-06	NA
4110	13.37_403.1589m/z	0	3	201.302	1.33333	42.5368	0.57735	150.976	470.453	3.86521e-06	NA
7991	13.58_423.1658m/z	0	0	171053	21075.3	17320.2	2844.7	8.1163	470.337	3.86757e-06	NA
2008	21.10_389.1234m/z	0	3	567.201	1.66667	160.406	0.57735	340.321	469.363	3.88749e-06	NA
1320	5.44_325.0918m/z	4	0	2	110.59	0	9.71701	0.0180848	468.325	3.90886e-06	NA
490	6.36_518.2252m/z	0	3	243.5	1.33333	51.1524	0.57735	182.625	468.252	3.91038e-06	NA
1354	16.23_438.2419m/z	4	0	1.5	159.547	0.57735	24.727	0.00940164	468.226	3.91092e-06	NA
3475	15.12_900.3647m/z	4	0	1	237.939	0	21.2129	0.00420276	467.846	3.91879e-06	NA
4111	4.05_299.3378m/z	0	3	314.74	1.66667	77.829	0.57735	188.844	467.843	3.91885e-06	NA
1694	6.28_233.0448m/z	0	0	29.4646	338.543	9.63655	23.1665	0.0870336	467.747	3.92084e-06	NA
3985	16.37_551.1772m/z	0	2	361.36	5.31299	22.0357	6.62318	68.0144	467.401	3.92803e-06	NA
149	13.61_492.2613m/z	4	0	1.5	213.617	0.57735	31.6856	0.00702192	467.326	3.9296e-06	NA
2711	4.11_455.2130m/z	3	0	5.60877	611.674	8.56387	56.8464	0.00916954	466.311	3.95083e-06	NA
66	16.33_423.5349m/z	4	0	1.5	208.45	0.57735	28.1747	0.00719596	465.921	3.95903e-06	NA
264	11.08_497.2229m/z	4	0	1.5	171.731	0.57735	12.2765	0.00873458	465.458	3.96878e-06	NA
9282	4.17_481.1530m/z	4	0	1.25	77.0038	0.5	5.40216	0.016233	465.258	3.97301e-06	NA
4459	13.81_551.2700m/z	4	0	1.25	133.054	0.5	26.7326	0.00939471	464.939	3.97978e-06	NA
1642	7.87_595.1659m/z	0	3	359.903	1.66667	85.9171	0.57735	215.942	464.646	3.98599e-06	NA
664	15.84_677.4220m/z	4	0	1.5	204.892	0.57735	27.1884	0.00732093	464.546	3.98812e-06	NA
11726	6.99_665.7999m/z	4	0	1.5	72.9221	0.57735	6.38947	0.0205699	464.297	3.99341e-06	NA
240	3.17_418.0568m/z	0	3	151.475	1.66667	12.4543	0.57735	90.8848	463.769	4.00469e-06	NA
1529	13.01_555.2224m/z	0	3	256.731	1.66667	57.4023	0.57735	154.039	463.198	4.01693e-06	NA
5458	14.77_405.1185m/z	0	3	320.257	1.66667	84.0076	0.57735	192.154	462.635	4.02904e-06	NA
42	15.45_591.3859m/z	4	0	1.5	310.265	0.57735	66.9773	0.00483457	462.616	4.02945e-06	NA
11695	8.95_512.0166m/z	4	0	1.5	182.909	0.57735	20.0885	0.0082008	461.985	4.04309e-06	NA
7816	14.57_423.7514m/z	0	0	1465.8	83.8271	138.544	34.2104	17.486	461.979	4.04324e-06	NA
560	3.99_765.2582m/z	0	3	169.585	1.66667	20.2256	0.57735	101.751	461.93	4.04429e-06	NA
934	11.57_349.1864m/z	4	0	1.75	105.867	0.5	6.86384	0.0165302	461.543	4.0527e-06	NA
2972	3.79_371.2292m/z	0	3	161.959	1.66667	18.0342	0.57735	97.1753	461.022	4.06405e-06	NA
8874	11.39_423.1654m/z	0	0	15906.9	948.376	1611.19	343.418	16.7728	460.927	4.06612e-06	NA
312	10.88_445.3272m/z	4	0	1.5	162.591	0.57735	8.82121	0.0092256	460.883	4.0671e-06	NA
222	17.40_467.2494m/z	4	0	1.75	99.187	0.5	1.84946	0.0176434	460.108	4.08407e-06	NA
1130	8.53_410.2203m/z	4	0	1.5	162.407	0.57735	9.38104	0.00923603	459.864	4.08945e-06	NA
1768	8.49_451.2182m/z	4	0	1.5	280.881	0.57735	62.7541	0.00534034	459.764	4.09165e-06	NA
4365	16.27_274.0799m/z	0	0	227.093	33.9708	22.6772	3.38598	6.68495	459.363	4.1005e-06	NA
2275	12.65_489.1936m/z	4	0	1.75	104.958	0.5	6.80241	0.0166733	459.086	4.10664e-06	NA
9704	6.93_585.1724m/z	0	0	1192.4	178.331	81.7904	29.6209	6.68646	458.902	4.11072e-06	NA
1035	11.06_363.1804m/z	0	3	434.939	1.33333	141.709	0.57735	326.204	458.692	4.11537e-06	NA
8113	13.90_423.1659m/z	0	0	406635	54309.2	38393.2	8380.14	7.4874	458.552	4.11848e-06	NA
605	11.58_123.0445m/z	0	3	328.459	1.33333	96.9591	0.57735	246.344	458.298	4.12414e-06	NA
10294	11.87_865.3127m/z	0	0	1016.25	298.079	68.8403	21.3744	3.40934	458.282	4.12451e-06	NA
6414	8.42_426.1435m/z	0	0	451.963	50.6627	31.4882	14.2297	8.92102	458.225	4.12577e-06	NA
1992	19.37_582.1611m/z	3	0	9.63009	846.197	15.9338	13.8982	0.0113804	458.049	4.1297e-06	NA
8532	9.93_571.2180m/z	0	0	2557.1	271.166	202.339	73.3713	9.43001	457.622	4.13925e-06	NA
3625	13.17_453.1765m/z	0	0	165159	6163.76	22207.2	598.161	26.7952	457.606	4.13962e-06	NA
633	8.85_549.3736m/z	4	0	1.25	107.643	0.5	19.3832	0.0116125	457.349	4.14538e-06	NA
7679	10.65_571.2176m/z	0	0	551.286	159.131	42.6298	12.6891	3.46435	457.234	4.14795e-06	NA
7314	6.88_506.0402m/z	4	0	1.5	171.048	0.57735	15.5261	0.00876948	457.213	4.14844e-06	NA
1975	8.13_509.2233m/z	4	0	1.75	126.672	0.5	16.3798	0.0138152	456.625	4.16167e-06	NA
681	16.29_403.2328m/z	4	0	1.75	114.031	0.5	11.6316	0.0153467	456.598	4.16228e-06	NA
1638	17.76_497.2511m/z	4	0	1.5	168.883	0.57735	14.8377	0.00888189	456.149	4.17244e-06	NA
1507	10.97_423.1551m/z	0	0	2404.42	100.58	132.452	30.4924	23.9055	455.749	4.18152e-06	NA
10405	6.82_605.1818m/z	4	0	1.75	116.347	0.5	13.2622	0.0150412	455.622	4.18439e-06	NA
4014	16.12_511.2395m/z	4	0	1.25	94.4626	0.5	14.3314	0.0132328	455.544	4.18616e-06	NA
1875	6.69_583.3862m/z	0	3	319.211	1.33333	83.3439	0.57735	239.408	454.878	4.20137e-06	NA
714	19.81_522.3282m/z	4	0	1.5	300.532	0.57735	65.3084	0.00499114	454.853	4.20195e-06	NA
7	2.98_815.1782m/z	0	3	1437.6	1.66667	665.142	0.57735	862.56	454.803	4.20309e-06	NA
1176	14.81_433.2068m/z	4	0	1.75	98.9691	0.5	4.1652	0.0176823	454.747	4.20437e-06	NA
5938	7.99_900.1768m/z	0	3	267.708	1.66667	59.0008	0.57735	160.625	454.719	4.205e-06	NA
196	5.86_599.2550m/z	4	0	1.75	108.546	0.5	9.61983	0.0161222	454.694	4.20559e-06	NA
2161	7.60_680.1763m/z	0	3	212.995	1.66667	35.9646	0.57735	127.797	454.566	4.20851e-06	NA
8283	5.12_850.2185m/z	4	0	1.5	361.966	0.57735	90.4961	0.00414404	454.409	4.21211e-06	NA
7409	13.27_407.1340m/z	0	0	1045.69	170.964	85.2026	26.7577	6.11644	454.184	4.21728e-06	NA
2705	7.99_459.1042m/z	0	3	154.85	1.66667	16.4898	0.57735	92.9098	454.081	4.21965e-06	NA
1375	12.95_489.2334m/z	0	3	171.731	1.33333	33.2096	0.57735	128.798	453.856	4.22483e-06	NA
2866	19.15_581.3175m/z	0	0	380.212	2141.4	48.8133	147.531	0.177553	453.74	4.22751e-06	NA
687	11.28_529.1702m/z	0	3	456.419	1.33333	159.278	0.57735	342.314	453.545	4.23202e-06	NA
769	6.39_561.2569m/z	4	0	1.5	282.24	0.57735	60.3281	0.00531463	453.101	4.24229e-06	NA
1428	6.38_531.2282m/z	4	0	2	54.2564	0	4.75535	0.036862	452.839	4.24837e-06	NA
11839	9.26_561.1610m/z	0	0	22685	4065.58	1963.99	498.558	5.57976	451.528	4.279e-06	NA
4234	18.46_928.3951m/z	4	0	1.75	146.023	0.5	25.3426	0.0119845	450.633	4.30008e-06	NA
598	17.80_713.3600m/z	4	0	1.25	230.664	0.5	64.6566	0.00541914	450.536	4.30236e-06	NA
6270	16.33_423.2234m/z	0	0	3597.69	78545.3	3890.93	5453.24	0.045804	450.385	4.30595e-06	NA
7550	8.38_554.0417m/z	4	0	1	86.2502	0	7.78116	0.0115942	450.125	4.31209e-06	NA
1929	5.70_227.0665m/z	0	3	433.211	1.33333	136.009	0.57735	324.908	449.675	4.3228e-06	NA
1865	7.04_375.1461m/z	0	0	616.904	26.074	66.8989	11.249	23.6597	449.674	4.32282e-06	NA
2907	11.20_511.2389m/z	4	0	1.5	171.429	0.57735	18.8032	0.00874996	449.412	4.32907e-06	NA
428	17.12_625.3797m/z	4	0	1.5	342.316	0.57735	83.2013	0.00438191	449.246	4.33302e-06	NA
5953	8.52_423.2493m/z	0	0	413.073	14.8049	101.444	2.34053	27.9011	448.983	4.33932e-06	NA
1473	9.30_481.2641m/z	4	0	1.5	212.028	0.57735	35.8458	0.00707452	448.396	4.35339e-06	NA
3014	14.13_583.3327m/z	4	0	1.5	199.15	0.57735	31.9242	0.00753201	448.395	4.35341e-06	NA
883	19.75_501.2105m/z	4	0	1.5	220.586	0.57735	37.6113	0.00680007	447.391	4.37764e-06	NA
1116	11.98_589.1918m/z	4	0	1.25	67.2418	0.5	2.48196	0.0185896	447.303	4.37978e-06	NA
6485	8.59_659.2328m/z	0	0	836.259	137.357	57.2299	28.0127	6.08822	447.219	4.38182e-06	NA
6223	17.33_603.3006m/z	4	0	1.25	108.527	0.5	21.1869	0.0115178	447.081	4.38516e-06	NA
3959	8.71_425.2024m/z	0	0	405.701	18588.5	386.542	995.52	0.0218254	447.014	4.3868e-06	NA
3616	10.38_489.1919m/z	4	0	1.5	172.588	0.57735	19.5857	0.00869121	446.961	4.38807e-06	NA
1511	12.81_739.4576m/z	4	0	1.5	155.308	0.57735	11.3798	0.00965821	446.326	4.40356e-06	NA
4653	16.32_375.2747m/z	0	0	699.323	6312.82	214.178	415.946	0.110778	445.938	4.41306e-06	NA
80	12.65_492.2610m/z	4	0	1.25	115.748	0.5	24.156	0.0107993	445.695	4.41901e-06	NA
153	20.75_481.2650m/z	4	0	1.5	152.674	0.57735	9.99228	0.00982484	445.359	4.42728e-06	NA
5667	20.42_451.2545m/z	0	0	84.0728	2954.37	65.0357	230.429	0.0284571	445.112	4.43335e-06	NA
1542	14.06_536.3076m/z	4	0	1.75	984.45	0.5	374.746	0.00177764	444.398	4.45101e-06	NA
11037	14.67_575.1768m/z	4	0	1.75	210.236	0.5	50.5306	0.00832399	444.175	4.45656e-06	NA
933	9.90_601.2274m/z	0	3	110.168	1.33333	9.33127	0.57735	82.6261	444.112	4.45812e-06	NA
3593	6.98_421.1535m/z	0	0	466.622	22.9341	29.3709	13.2502	20.3463	443.76	4.46689e-06	NA
204	8.79_335.1698m/z	4	0	1.75	138.12	0.5	22.9444	0.0126702	443.73	4.46763e-06	NA
255	17.86_473.2136m/z	4	0	1.5	147.715	0.57735	7.55042	0.0101547	443.084	4.48378e-06	NA
4551	11.21_651.2856m/z	0	3	200.457	1.33333	41.912	0.57735	150.343	443.023	4.48531e-06	NA
918	21.09_495.2795m/z	4	0	1.25	84.205	0.5	10.919	0.0148447	442.862	4.48935e-06	NA
4811	11.14_465.2688m/z	4	0	1.25	83.666	0.5	11.2934	0.0149404	442.756	4.49201e-06	NA
1013	17.62_527.1549m/z	0	3	1086.21	1.33333	396.53	0.57735	814.656	442.311	4.5032e-06	NA
3788	8.85_491.1212m/z	4	0	1.25	189.308	0.5	31.8126	0.006603	442.142	4.50746e-06	NA
2288	8.70_461.1789m/z	4	0	1.75	119.121	0.5	15.6759	0.014691	442.124	4.50792e-06	NA
6877	12.87_421.1501m/z	0	0	124080	11960.2	12377.7	2541.42	10.3744	441.911	4.5133e-06	NA
729	7.89_415.1600m/z	4	0	1.75	94.7031	0.5	4.98646	0.0184788	441.853	4.51476e-06	NA
799	11.68_455.2126m/z	4	0	1.75	107.962	0.5	11.929	0.0162094	441.832	4.51531e-06	NA
8961	11.13_457.1709m/z	4	0	1.25	220.998	0.5	65.0536	0.00565616	441.769	4.51691e-06	NA
1454	15.70_565.1483m/z	0	3	223.211	1.33333	54.856	0.57735	167.408	441.548	4.5225e-06	NA
1263	9.45_715.2088m/z	0	3	914.418	1.33333	403.576	0.57735	685.813	441.022	4.53586e-06	NA
623	2.78_553.1217m/z	4	0	1.5	145.01	0.57735	6.94747	0.0103441	440.608	4.54641e-06	NA
2417	20.28_541.2858m/z	4	0	1.25	108.166	0.5	21.5535	0.0115563	440.267	4.55513e-06	NA
4598	9.66_420.1077m/z	4	0	1.25	71.2602	0.5	6.26563	0.0175413	440.218	4.55639e-06	NA
627	14.51_505.2639m/z	1	0	10.3186	338.321	5.90682	27.6728	0.0304994	440.192	4.55708e-06	NA
906	13.32_700.1460m/z	0	3	160.644	1.66667	21.8954	0.57735	96.3861	439.909	4.56433e-06	NA
628	19.79_515.2856m/z	4	0	1.5	271	0.57735	59.3051	0.00553506	439.416	4.57702e-06	NA
9010	11.71_563.1763m/z	4	0	1.75	33.3777	0.5	3.97393	0.0524303	438.859	4.59142e-06	NA
1741	14.96_425.1711m/z	0	0	774.268	36.3577	99.4196	8.04417	21.2958	437.838	4.61796e-06	NA
572	12.64_533.1999m/z	4	0	1.5	145.396	0.57735	8.64877	0.0103167	437.757	4.62009e-06	NA
4685	4.06_93.0342m/z	0	0	1023.53	110.342	197.613	4.36317	9.27594	437.371	4.6302e-06	NA
1024	13.55_467.2459m/z	4	0	1.5	140.914	0.57735	5.2838	0.0106448	437.261	4.63306e-06	NA
10876	12.36_424.3561m/z	0	0	2960.03	609.288	183.7	97.1092	4.85818	437.239	4.63366e-06	NA
200	3.99_796.1878m/z	0	3	486.874	1.66667	176.358	0.57735	292.124	437.105	4.63716e-06	NA
1104	11.01_409.7123m/z	4	0	1.25	73.0024	0.5	7.12664	0.0171227	436.896	4.64266e-06	NA
1042	12.76_423.2228m/z	4	0	1.75	98.2689	0.5	8.03878	0.0178083	436.73	4.64704e-06	NA
702	20.60_481.2648m/z	4	0	1.5	154.955	0.57735	14.3333	0.00968023	436.674	4.6485e-06	NA
1462	12.66_585.2331m/z	0	0	356.823	16.2689	40.7466	4.19204	21.9328	436.655	4.64902e-06	NA
6192	8.84_213.1121m/z	4	0	1.5	103.831	0.57735	9.46405	0.0144465	436.595	4.65059e-06	NA
498	10.00_481.2642m/z	4	0	1.5	190.335	0.57735	29.5806	0.00788082	436.437	4.65475e-06	NA
711	16.40_611.3267m/z	4	0	1.5	138.618	0.57735	3.36279	0.0108211	436.1	4.66367e-06	NA
4296	23.56_465.2701m/z	0	0	116.541	6011.55	92.6055	664.791	0.0193861	436.011	4.66603e-06	NA
2693	12.91_439.2529m/z	4	0	1.75	99.3842	0.5	9.00048	0.0176084	435.939	4.66792e-06	NA
1132	3.86_233.1018m/z	4	0	1.25	64.0833	0.5	2.60275	0.0195059	435.799	4.67163e-06	NA
944	11.22_543.2476m/z	4	0	1.5	268.209	0.57735	58.2617	0.00559266	435.726	4.67358e-06	NA
3197	15.54_570.1044m/z	4	0	1.75	49.5721	0.5	4.40514	0.0353021	435.632	4.67607e-06	NA
1589	3.66_137.0239m/z	0	0	200.504	18.5814	40.416	1.012	10.7906	435.627	4.67622e-06	NA
2725	12.27_451.1606m/z	0	3	116.365	1.33333	14.0819	0.57735	87.2736	435.625	4.67625e-06	NA
942	16.35_451.2177m/z	3	0	3.63576	324.119	4.62891	35.5024	0.0112174	435.37	4.68305e-06	NA
1698	11.54_421.1135m/z	0	0	7249.61	51.5676	1076.68	21.708	140.585	435.194	4.68773e-06	NA
444	23.42_623.3425m/z	4	0	1.75	111.494	0.5	10.1752	0.0156959	435.037	4.69194e-06	NA
2846	20.43_713.2098m/z	0	3	204.294	1.33333	48.8542	0.57735	153.221	434.671	4.70173e-06	NA
1829	14.10_349.1856m/z	4	0	1.75	139.264	0.5	23.7778	0.012566	434.441	4.70789e-06	NA
4083	2.74_447.7933m/z	0	3	235.568	1.66667	47.4287	0.57735	141.341	434.349	4.71036e-06	NA
4935	21.10_527.3645m/z	0	3	505.68	1.33333	181.012	0.57735	379.26	434.258	4.7128e-06	NA
4673	4.90_153.0186m/z	0	0	355.848	51.9053	38.6712	2.2399	6.85572	434.173	4.71508e-06	NA
6556	3.08_369.0817m/z	4	0	1.25	68.1144	0.5	5.44612	0.0183515	433.418	4.73544e-06	NA
191	17.61_566.3177m/z	4	0	1.5	461.777	0.57735	139.429	0.00324832	433.021	4.74619e-06	NA
1163	20.67_275.0949m/z	4	0	1.75	94.0872	0.5	6.5659	0.0185998	432.8	4.75219e-06	NA
825	19.38_437.5558m/z	4	0	1.5	161.626	0.57735	18.5612	0.00928069	432.372	4.76386e-06	NA
220	12.44_365.1805m/z	4	0	1.5	146.455	0.57735	11.8882	0.010242	431.921	4.77616e-06	NA
11987	22.44_597.3487m/z	0	0	138.4	753.171	33.4517	45.0034	0.183757	431.548	4.78641e-06	NA
1509	16.46_429.1538m/z	0	3	158.386	1.33333	29.7694	0.57735	118.79	431.514	4.78733e-06	NA
195	8.18_335.0977m/z	0	0	753.967	17.3041	117.453	5.55886	43.5715	431.472	4.78847e-06	NA
2840	11.62_692.1041m/z	0	3	864.257	1.33333	391.327	0.57735	648.192	431.354	4.79172e-06	NA
4898	12.62_421.1499m/z	0	0	1441.8	51.8112	187.211	14.8607	27.828	431.347	4.79192e-06	NA
1734	13.57_513.2538m/z	4	0	1.25	172.911	0.5	44.3966	0.00722914	431.217	4.79549e-06	NA
921	16.25_541.2857m/z	1	0	13.0419	639.501	11.7089	39.1175	0.0203939	431.103	4.79864e-06	NA
2190	16.56_451.4113m/z	4	0	1.25	82.5463	0.5	11.7513	0.015143	430.416	4.81762e-06	NA
2532	4.52_375.0929m/z	0	0	24.9196	417.037	11.9588	26.1491	0.059754	430.078	4.82699e-06	NA
1903	14.97_453.1765m/z	0	3	234.231	1.66667	47.0362	0.57735	140.539	429.879	4.83252e-06	NA
3561	8.07_555.2268m/z	4	0	1.75	107.801	0.5	13.8011	0.0162337	429.615	4.83989e-06	NA
2863	16.87_451.2179m/z	4	0	1.5	179.87	0.57735	26.7509	0.00833936	429.511	4.84278e-06	NA
869	15.05_637.3429m/z	4	0	1.5	135.066	0.57735	5.36357	0.0111057	428.702	4.86543e-06	NA
2540	12.63_739.4592m/z	4	0	1.25	165.584	0.5	43.215	0.00754904	428.701	4.86546e-06	NA
1154	16.18_537.2550m/z	2	0	8.57592	538.35	8.38544	51.2911	0.01593	428.294	4.87693e-06	NA
4781	5.37_193.0499m/z	0	0	283.233	84.2037	13.5739	10.63	3.36367	427.766	4.89183e-06	NA
1458	5.09_339.0923m/z	4	0	1.5	134.049	0.57735	5.08344	0.0111899	427.63	4.89569e-06	NA
3085	11.93_419.2272m/z	4	0	1.5	162.577	0.57735	20.2636	0.00922639	427.525	4.89866e-06	NA
2202	21.10_421.1133m/z	0	3	496.452	1.33333	160.4	0.57735	372.339	427.48	4.89993e-06	NA
6194	16.14_703.1879m/z	0	3	202.583	1.33333	48.41	0.57735	151.937	427.208	4.90766e-06	NA
3831	16.32_291.1807m/z	1	0	21.9002	1332.69	23.3553	86.9168	0.016433	426.995	4.91372e-06	NA
236	8.22_505.2047m/z	4	0	1.75	91.9247	0.5	6.70683	0.0190373	426.887	4.91681e-06	NA
1287	20.49_631.3331m/z	0	3	4108.74	1.33333	1737.6	0.57735	3081.55	426.871	4.91725e-06	NA
8889	8.05_595.1656m/z	0	3	418.005	1.66667	116.36	0.57735	250.803	426.871	4.91727e-06	NA
2815	19.88_559.2392m/z	0	0	783.1	46.8884	157.681	7.06985	16.7014	426.538	4.92676e-06	NA
8528	13.88_465.2684m/z	4	0	1.25	75.0118	0.5	6.90089	0.016664	425.919	4.94452e-06	NA
2607	24.27_463.2537m/z	4	0	1.75	92.2607	0.5	7.15701	0.018968	425.777	4.9486e-06	NA
228	4.16_344.9449m/z	0	3	284.649	1.33333	71.2117	0.57735	213.487	425.205	4.96509e-06	NA
3236	10.86_571.2179m/z	0	0	255.987	17.8908	29.0041	4.49303	14.3083	424.982	4.97152e-06	NA
4194	12.95_739.4591m/z	4	0	1.25	71.0138	0.5	8.04602	0.0176022	424.888	4.97426e-06	NA
3751	19.70_623.3433m/z	0	0	283.678	3062.41	103.467	207.645	0.0926322	423.928	5.00219e-06	NA
130	20.84_546.1600m/z	4	0	1.75	147.447	0.5	28.4944	0.0118687	423.598	5.01183e-06	NA
3099	15.53_163.0606m/z	4	0	2	18.8288	0	1.58344	0.10622	423.577	5.01245e-06	NA
339	12.39_511.2743m/z	4	0	1.75	400.586	0.5	149.279	0.0043686	423.572	5.01259e-06	NA
1294	18.00_493.3005m/z	4	0	1	125.668	0	11.7304	0.0079575	423.554	5.01311e-06	NA
606	10.09_361.1858m/z	4	0	1.75	93.1696	0.5	7.85287	0.0187829	423.371	5.01848e-06	NA
5716	15.86_581.1871m/z	0	0	2570.92	237.918	290.761	41.7666	10.8059	422.683	5.03872e-06	NA
576	5.01_467.2116m/z	4	0	1.25	83.5681	0.5	13.6655	0.0149579	422.594	5.04135e-06	NA
1984	17.04_493.3014m/z	0	0	79.0934	700.437	12.8921	70.5852	0.11292	422.512	5.04379e-06	NA
2284	21.89_405.1184m/z	0	3	268.738	1.33333	77.0476	0.57735	201.553	421.894	5.06207e-06	NA
3543	13.21_695.4330m/z	2	0	39.3141	5478.95	50.7152	672.328	0.00717548	421.816	5.06441e-06	NA
268	11.67_437.2746m/z	4	0	1.25	61.8375	0.5	3.79237	0.0202143	421.615	5.07038e-06	NA
5544	9.76_410.2187m/z	4	0	1.25	60.4963	0.5	2.8974	0.0206624	421.107	5.08554e-06	NA
1508	12.05_511.2753m/z	2	0	16.4466	1265.36	18.165	94.9339	0.0129976	420.712	5.09736e-06	NA
551	11.00_745.3855m/z	4	0	1.25	789.533	0.5	325.79	0.00158321	420.542	5.10244e-06	NA
2241	14.77_435.2594m/z	4	0	1.25	76.542	0.5	10.8544	0.0163309	420.431	5.10579e-06	NA
2199	15.62_363.2017m/z	4	0	1.5	140.992	0.57735	12.954	0.0106389	420.373	5.10752e-06	NA
3636	10.64_507.2017m/z	0	0	251.562	25.9625	26.0165	5.38522	9.68946	420.372	5.10755e-06	NA
5491	9.20_345.1549m/z	4	0	1	50.4632	0	4.67295	0.0198164	420.159	5.11398e-06	NA
2237	9.37_561.2577m/z	4	0	1.5	176.123	0.57735	27.8924	0.00851677	420.112	5.11539e-06	NA
193	11.83_375.2015m/z	4	0	1.75	106.501	0.5	13.897	0.0164317	420.092	5.116e-06	NA
1296	19.29_537.2912m/z	4	0	1.5	418.966	0.57735	126.75	0.00358025	419.93	5.12089e-06	NA
86	6.25_583.3866m/z	0	3	103.336	1.33333	11.1513	0.57735	77.5018	419.557	5.13214e-06	NA
1091	15.86_531.2797m/z	4	0	1.75	116.249	0.5	17.5276	0.0150539	419.501	5.13385e-06	NA
4215	23.69_463.2545m/z	0	0	65.9445	3934.49	59.2378	454.644	0.0167606	419.231	5.14204e-06	NA
4366	20.27_519.2234m/z	0	0	73.7362	526.074	12.0191	37.4102	0.140163	418.704	5.15806e-06	NA
11559	3.18_727.1932m/z	0	0	2892.14	530.428	256.371	63.38	5.45246	418.648	5.15977e-06	NA
9963	16.96_435.1292m/z	0	0	6799.38	703.719	471.71	287.712	9.66207	418.307	5.17018e-06	NA
2787	11.36_693.4166m/z	4	0	1.75	93.098	0.5	8.66625	0.0187974	418.221	5.17282e-06	NA
3696	1.89_487.1222m/z	4	0	1.25	247.021	0.5	90.2798	0.00506029	418.118	5.17598e-06	NA
9738	17.24_501.2337m/z	0	0	2335.18	254.282	226.226	57.9305	9.18341	417.885	5.18312e-06	NA
4949	2.04_490.1386m/z	4	0	1.75	154.425	0.5	31.7597	0.0113324	417.777	5.18643e-06	NA
417	1.94_303.0715m/z	4	0	1.75	309.406	0.5	90.6638	0.00565601	417.427	5.19721e-06	NA
6770	14.80_423.1657m/z	0	0	62114.7	4371.21	7782.38	780.137	14.21	417.349	5.19961e-06	NA
835	15.67_521.2594m/z	4	0	1.25	60.1761	0.5	5.56079	0.0207723	417.294	5.2013e-06	NA
390	8.68_481.2635m/z	4	0	1.25	77.7481	0.5	10.893	0.0160776	417.119	5.20671e-06	NA
1143	11.96_433.2065m/z	4	0	1.25	118.934	0.5	26.3693	0.01051	416.83	5.21564e-06	NA
138	6.28_357.0971m/z	4	0	1.25	104.609	0.5	23.0869	0.0119493	416.754	5.21801e-06	NA
3161	19.55_495.2802m/z	4	0	1.25	94.9027	0.5	8.8693	0.0131714	416.623	5.22205e-06	NA
4900	18.38_495.2802m/z	4	0	1.25	75.9742	0.5	11.1372	0.016453	416.436	5.22786e-06	NA
2378	11.52_643.2382m/z	0	3	113.535	1.33333	15.9215	0.57735	85.1511	416.163	5.23634e-06	NA
4134	6.55_385.1136m/z	0	0	176.344	2111.84	72.4293	89.0807	0.0835024	416.123	5.23759e-06	NA
270	6.48_379.1594m/z	4	0	1.5	163.599	0.57735	23.5488	0.00916877	415.701	5.25077e-06	NA
3784	16.17_551.3062m/z	4	0	1.75	82.1574	0.5	3.06669	0.0213006	415.295	5.26348e-06	NA
3288	5.57_749.1601m/z	4	0	1.5	135.5	0.57735	12.0556	0.0110701	415.078	5.27027e-06	NA
1516	8.18_552.3019m/z	4	0	1.5	283.587	0.57735	69.6971	0.00528938	414.725	5.2814e-06	NA
996	18.55_611.3277m/z	4	0	1.75	170.227	0.5	37.3319	0.0102804	414.612	5.28494e-06	NA
3549	13.63_482.2676m/z	4	0	1.5	140.198	0.57735	14.8168	0.0106991	413.95	5.3059e-06	NA
562	4.82_299.0762m/z	0	3	174.008	1.66667	29.7119	0.57735	104.405	413.786	5.31109e-06	NA
2355	6.25_376.2333m/z	4	0	1.5	161.103	0.57735	23.3486	0.00931079	413.556	5.31842e-06	NA
648	12.65_523.2747m/z	4	0	1.25	81.8959	0.5	13.4694	0.0152633	413.384	5.3239e-06	NA
6916	2.30_631.1511m/z	0	0	40086.3	4926.48	7119.92	348.815	8.1369	413.297	5.32666e-06	NA
2535	16.53_573.2873m/z	4	0	1.75	117.191	0.5	18.686	0.0149329	412.892	5.33959e-06	NA
899	19.57_657.2972m/z	1	0	21.0889	834.141	16.4441	37.5398	0.0252822	412.423	5.35464e-06	NA
521	11.00_335.1706m/z	4	0	1.5	598.706	0.57735	204.75	0.0025054	411.756	5.37614e-06	NA
1422	18.08_523.3130m/z	3	0	4.33272	255.542	5.3529	19.7453	0.016955	411.727	5.37707e-06	NA
3012	9.41_439.2181m/z	0	0	1239.32	10022.8	223.121	484.558	0.12365	411.46	5.3857e-06	NA
10219	11.20_421.1501m/z	0	0	143885	24259.6	10633.1	4849.46	5.93107	411.336	5.3897e-06	NA
567	9.86_483.2080m/z	4	0	1.5	133.249	0.57735	12.1009	0.0112571	411.291	5.39117e-06	NA
83	11.61_489.1962m/z	4	0	1.5	63.2433	0.57735	9.40975	0.0237179	411.157	5.39551e-06	NA
9885	9.36_503.3688m/z	4	0	1.5	13.7116	0.57735	0.992644	0.109396	411.083	5.39791e-06	NA
1532	15.21_501.1971m/z	0	0	555.122	50.2304	116.742	2.23775	11.0515	411.03	5.39964e-06	NA
2810	11.57_534.0463m/z	0	0	1648.71	115.636	379.498	5.2485	14.2578	410.819	5.4065e-06	NA
1569	17.67_513.2552m/z	2	0	10.003	895.334	11.6299	98.0228	0.0111724	410.565	5.41481e-06	NA
583	10.06_510.3275m/z	4	0	1.25	176.134	0.5	55.7353	0.00709685	410.066	5.43112e-06	NA
3840	10.11_475.1002m/z	0	3	130.986	1.66667	16.4677	0.57735	78.5917	410.016	5.43276e-06	NA
1989	15.04_677.4223m/z	3	0	9.71855	1004.01	16.1107	90.1462	0.0096797	409.982	5.43385e-06	NA
4805	8.18_441.1398m/z	0	0	12222.7	835.752	1562.48	48.7646	14.6248	409.759	5.44118e-06	NA
2636	15.90_479.3215m/z	4	0	1.5	33.402	0.57735	2.99064	0.0449075	409.544	5.44825e-06	NA
289	15.25_435.2223m/z	4	0	1.5	55.8361	0.57735	8.07557	0.0268643	409.22	5.45893e-06	NA
587	15.93_541.2847m/z	4	0	1.25	107.411	0.5	10.151	0.0116375	409.04	5.46487e-06	NA
1773	7.27_451.1819m/z	4	0	1.25	102.544	0.5	22.0322	0.0121899	408.546	5.48123e-06	NA
3361	15.85_435.0930m/z	0	0	23668	336.006	4764.43	124.607	70.4392	408.424	5.48528e-06	NA
238	13.29_479.2131m/z	4	0	1.25	55.8461	0.5	1.73856	0.0223829	408.153	5.49432e-06	NA
8820	8.24_859.3603m/z	4	0	1.75	137.444	0.5	27.6347	0.0127324	408.123	5.49529e-06	NA
77	11.62_693.4175m/z	4	0	1.5	123.632	0.57735	7.38036	0.0121328	407.98	5.50006e-06	NA
412	13.20_479.2482m/z	4	0	1.75	100.529	0.5	13.4669	0.0174079	407.655	5.51094e-06	NA
2249	8.21_515.2342m/z	0	0	101.501	2316.4	56.3471	238.732	0.0438185	407.58	5.51343e-06	NA
1103	12.40_479.2483m/z	4	0	1.5	172.723	0.57735	32.0171	0.0086844	407.185	5.52668e-06	NA
103	11.52_465.2692m/z	4	0	1.5	186.44	0.57735	38.0258	0.0080455	407.154	5.52773e-06	NA
691	7.16_599.1614m/z	0	3	385.286	1.33333	151.975	0.57735	288.965	407.037	5.53164e-06	NA
1227	11.19_421.6618m/z	0	3	113.278	1.33333	17.414	0.57735	84.9588	406.973	5.53382e-06	NA
1628	8.18_173.0449m/z	0	0	1058.57	40.2642	148.298	2.72184	26.2905	406.56	5.54773e-06	NA
10218	3.30_491.0477m/z	4	0	1	44.061	0	4.13569	0.0226958	406.541	5.54838e-06	NA
564	17.08_637.3429m/z	4	0	1.75	137.744	0.5	27.584	0.0127047	405.898	5.57015e-06	NA
2034	17.63_137.0239m/z	0	0	632.826	25.0317	88.6404	7.25153	25.281	405.698	5.57692e-06	NA
692	6.28_519.1505m/z	0	0	173.411	1702.45	59.2041	113.132	0.101859	405.421	5.58637e-06	NA
478	11.77_538.1350m/z	4	0	1.5	118.824	0.57735	4.52357	0.0126237	405.38	5.58776e-06	NA
948	12.19_505.2649m/z	4	0	1.5	134.825	0.57735	14.2909	0.0111256	405.343	5.58904e-06	NA
5949	16.16_494.3324m/z	4	0	1.5	142.343	0.57735	18.2787	0.0105379	405.327	5.58957e-06	NA
1457	3.35_579.1561m/z	0	3	383.788	1.33333	146.755	0.57735	287.841	405.297	5.59057e-06	NA
2348	21.28_543.1510m/z	0	3	171.589	1.66667	31.3861	0.57735	102.954	405.187	5.59435e-06	NA
1345	19.10_547.2183m/z	2	0	8.08693	618.386	7.55881	76.3381	0.0130775	404.992	5.60102e-06	NA
3782	14.58_847.3385m/z	0	0	9561.14	50.0815	1580.07	42.5774	190.911	404.921	5.60342e-06	NA
4089	2.98_447.1141m/z	0	0	94470.1	13092.9	15774.4	680.273	7.21536	404.828	5.60661e-06	NA
380	9.83_511.2389m/z	4	0	1.25	78.0842	0.5	13.1879	0.0160084	404.535	5.61667e-06	NA
3882	5.70_325.0919m/z	4	0	1.5	174.643	0.57735	30.3792	0.00858895	404.382	5.62194e-06	NA
4576	17.98_677.4217m/z	4	0	1.75	120.59	0.5	21.7722	0.014512	404.326	5.62387e-06	NA
811	9.76_451.2175m/z	4	0	1.25	116.888	0.5	28.0179	0.010694	403.954	5.63669e-06	NA
2700	8.90_471.2071m/z	4	0	1.75	87.7883	0.5	8.61233	0.0199343	403.887	5.63899e-06	NA
2471	18.75_281.0655m/z	0	3	321.376	1.33333	98.7679	0.57735	241.032	403.379	5.65659e-06	NA
600	4.96_109.0289m/z	0	0	165.046	12.5346	31.7779	1.83939	13.1673	403.071	5.66727e-06	NA
1747	18.08_825.4957m/z	3	0	8.70136	825.47	14.0773	69.8672	0.0105411	402.988	5.67017e-06	NA
3147	2.25_591.1022m/z	0	0	292.124	1118.45	35.4616	15.9203	0.261187	402.926	5.67234e-06	NA
307	12.78_523.2754m/z	4	0	1.5	236.599	0.57735	62.1931	0.00633984	402.818	5.67609e-06	NA
3438	15.35_640.3900m/z	4	0	1.75	133.698	0.5	28.8072	0.0130892	402.649	5.68198e-06	NA
3802	20.15_449.2389m/z	1	0	31.8772	1959.54	38.7004	76.6247	0.0162677	402.604	5.68356e-06	NA
3661	15.94_335.1705m/z	0	0	41.6912	798.063	23.5199	39.7955	0.0522405	402.379	5.69142e-06	NA
685	13.30_483.2431m/z	3	0	5.99002	640.198	8.65954	75.9446	0.00935651	402.336	5.69293e-06	NA
6363	7.79_539.1776m/z	0	3	126.281	1.66667	14.9625	0.57735	75.7686	402.251	5.6959e-06	NA
916	21.15_551.3070m/z	0	0	72.3897	2407.58	10.6995	656.471	0.0300674	402.207	5.69745e-06	NA
787	13.89_479.2491m/z	4	0	1.5	558.761	0.57735	196.129	0.00268451	402.17	5.69875e-06	NA
2697	11.10_475.1925m/z	4	0	1.5	115.179	0.57735	2.26917	0.0130232	402.037	5.7034e-06	NA
392	6.57_437.2024m/z	4	0	1.5	143.201	0.57735	23.5075	0.0104748	401.483	5.7229e-06	NA
484	17.83_471.1997m/z	4	0	1.5	118.413	0.57735	6.43435	0.0126675	401.434	5.72463e-06	NA
7776	21.93_537.3277m/z	0	0	31.9792	1120.56	5.78728	292.574	0.0285386	401.163	5.73417e-06	NA
11787	12.35_614.0978m/z	4	0	1.25	183.88	0.5	52.7045	0.00679792	401.088	5.73686e-06	NA
998	5.81_335.1332m/z	4	0	1.75	99.4862	0.5	13.4695	0.0175904	401.026	5.73905e-06	NA
76	10.44_511.2027m/z	4	0	1.5	140.887	0.57735	17.8981	0.0106469	400.933	5.74233e-06	NA
98	11.54_451.1605m/z	0	0	3447.48	34.925	385.963	15.3927	98.7108	400.809	5.74674e-06	NA
2691	6.88_363.1635m/z	4	0	2	33.6267	0	3.06065	0.0594766	400.415	5.76072e-06	NA
9633	4.90_613.1772m/z	0	0	104767	25297.5	6917.6	2306.9	4.14141	400.341	5.76335e-06	NA
215	17.55_525.2545m/z	4	0	1.5	131.971	0.57735	14.2138	0.0113662	400.257	5.76634e-06	NA
3326	11.37_421.2068m/z	4	0	1.5	134.834	0.57735	16.0627	0.0111248	400.122	5.77117e-06	NA
3643	8.38_507.1869m/z	0	3	172.663	1.66667	34.0697	0.57735	103.598	399.942	5.7776e-06	NA
470	6.22_305.1595m/z	4	0	1.5	122.126	0.57735	9.48656	0.0122824	399.905	5.77889e-06	NA
953	15.62_449.2019m/z	4	0	2	102.829	0	9.7641	0.0194498	399.886	5.77957e-06	NA
3653	19.15_617.2942m/z	0	0	131.207	1085.72	12.6894	185.382	0.120848	399.792	5.78295e-06	NA
386	10.86_521.2604m/z	4	0	1.25	58.1452	0.5	4.86591	0.0214979	399.493	5.79367e-06	NA
2314	2.39_337.1494m/z	4	0	1.5	173.953	0.57735	31.7128	0.008623	399.257	5.80212e-06	NA
1119	12.96_525.2531m/z	4	0	1.75	92.3556	0.5	11.7037	0.0189485	399.151	5.80596e-06	NA
1043	11.30_475.2526m/z	4	0	1.5	115.453	0.57735	5.0278	0.0129923	399.078	5.80856e-06	NA
2138	3.35_439.1816m/z	0	0	991.637	66.632	233.202	6.38506	14.8823	398.882	5.81564e-06	NA
1281	10.81_507.3185m/z	4	0	1.75	227.539	0.5	40.2352	0.00769098	398.522	5.82864e-06	NA
2855	15.27_121.0289m/z	0	0	272.982	24.7045	39.7282	4.19957	11.0499	398.413	5.83258e-06	NA
990	11.93_163.0392m/z	0	0	362.401	22.5879	50.6047	1.89528	16.0441	398.08	5.84466e-06	NA
1125	11.47_145.0282m/z	0	0	166.56	26.0932	13.3033	5.31153	6.38326	398.07	5.84503e-06	NA
9329	3.72_241.0015m/z	4	0	1.75	79.1599	0.5	5.28737	0.0221072	397.821	5.85409e-06	NA
2186	16.12_465.2332m/z	4	0	1.25	63.3025	0.5	7.49385	0.0197465	397.355	5.87108e-06	NA
3486	8.97_620.1195m/z	4	0	1.5	150.209	0.57735	23.298	0.00998606	397.269	5.8742e-06	NA
1705	2.89_813.1751m/z	0	3	367.741	1.33333	115.675	0.57735	275.805	397.236	5.87544e-06	NA
764	15.93_495.2797m/z	4	0	1.75	74.9918	0.5	2.47244	0.0233359	396.969	5.88522e-06	NA
4713	9.14_647.1278m/z	0	3	923.43	1.33333	420.892	0.57735	692.572	396.724	5.89421e-06	NA
723	15.06_525.2892m/z	4	0	1.75	92.699	0.5	12.2178	0.0188783	396.606	5.89854e-06	NA
6254	5.75_479.2127m/z	4	0	2	66.7795	0	6.30147	0.0299493	396.3	5.90982e-06	NA
1710	9.63_407.1902m/z	3	0	3.7523	279.077	5.5046	22.4699	0.0134454	396.27	5.91092e-06	NA
7671	13.31_425.1710m/z	0	0	1333.44	277.143	116.12	30.1186	4.81139	396.172	5.91452e-06	NA
1431	16.41_465.2339m/z	4	0	1.5	159.093	0.57735	26.4556	0.00942844	396.036	5.91956e-06	NA
377	17.80_489.2700m/z	4	0	1.75	82.3714	0.5	7.59082	0.0212452	395.872	5.92562e-06	NA
8521	12.29_437.1356m/z	0	0	8972.7	1783.57	583.122	327.442	5.03076	395.736	5.93065e-06	NA
1213	8.54_471.1763m/z	0	3	488.987	1.66667	146.971	0.57735	293.392	395.692	5.93228e-06	NA
742	7.69_597.1465m/z	0	3	1427.59	1.66667	562.805	0.57735	856.554	395.622	5.9349e-06	NA
3095	15.57_567.1720m/z	0	0	341.627	22.5246	37.4838	7.51822	15.1668	395.265	5.94814e-06	NA
4799	3.02_139.0391m/z	0	0	212.508	38.5902	15.752	2.81204	5.50678	395.152	5.95235e-06	NA
2605	17.22_375.2738m/z	4	0	1.25	61.78	0.5	7.08782	0.0202331	395.089	5.95473e-06	NA
4136	11.21_692.1031m/z	0	3	551.111	1.33333	241.199	0.57735	413.333	394.983	5.95868e-06	NA
4602	9.71_533.1658m/z	0	0	226.591	1399.99	23.3297	200.448	0.161853	394.921	5.96099e-06	NA
790	12.73_259.1905m/z	4	0	1.75	77.4517	0.5	5.04336	0.0225947	394.575	5.97391e-06	NA
128	15.10_550.1350m/z	4	0	1.5	158.042	0.57735	28.5305	0.00949114	394.101	5.99171e-06	NA
89	3.05_335.1330m/z	4	0	1.75	77.4552	0.5	5.21359	0.0225937	393.997	5.9956e-06	NA
418	3.15_431.3078m/z	0	3	219.414	1.66667	50.9338	0.57735	131.649	393.74	6.0053e-06	NA
1256	6.97_445.1699m/z	4	0	1.25	76.2521	0.5	12.5923	0.016393	393.643	6.00895e-06	NA
2475	6.28_179.0338m/z	0	0	16.6109	159.312	1.65314	20.5781	0.104266	393.374	6.01914e-06	NA
1786	14.97_465.2344m/z	4	0	1.5	114.933	0.57735	7.28412	0.0130511	393.192	6.02602e-06	NA
11612	9.25_423.2490m/z	0	0	21522.9	5487.15	985.672	887.974	3.92242	393.155	6.0274e-06	NA
699	16.27_495.2408m/z	4	0	1.25	53.3555	0.5	2.81651	0.0234278	392.944	6.03541e-06	NA
8248	8.69_597.2178m/z	0	0	23.5061	255.903	8.96258	20.6264	0.0918555	392.639	6.04701e-06	NA
2464	17.97_811.4802m/z	2	0	12.0063	595.153	11.5839	27.357	0.0201735	392.632	6.04728e-06	NA
1655	8.23_439.2173m/z	2	0	13.8	846.234	16.9425	20.3607	0.0163076	392.129	6.06649e-06	NA
356	11.43_445.2435m/z	4	0	1.5	214.436	0.57735	51.7439	0.00699508	391.963	6.07286e-06	NA
961	4.71_357.1181m/z	4	0	1.75	182.865	0.5	52.5005	0.00956989	391.937	6.07385e-06	NA
2995	7.68_501.2181m/z	4	0	1.25	128.771	0.5	12.4657	0.00970714	391.722	6.08211e-06	NA
5738	17.75_665.1852m/z	0	3	354.587	1.33333	122.733	0.57735	265.94	390.683	6.12217e-06	NA
1501	17.99_449.2748m/z	4	0	1.5	173.963	0.57735	35.3948	0.00862254	390.567	6.12669e-06	NA
157	4.88_467.2117m/z	4	0	1.75	78.0525	0.5	6.27023	0.0224208	390.377	6.13405e-06	NA
886	11.73_483.2052m/z	4	0	1.5	112.41	0.57735	6.86731	0.013344	390.243	6.13924e-06	NA
542	5.04_355.1293m/z	0	3	699.784	1.66667	263.596	0.57735	419.871	389.571	6.16549e-06	NA
6521	10.81_507.1142m/z	0	0	4610.02	17618.2	448.555	1347.7	0.261663	389.547	6.16642e-06	NA
6664	6.99_451.1826m/z	4	0	1	75.2839	0	7.29106	0.0132831	389.259	6.1777e-06	NA
2399	7.81_437.1437m/z	0	3	287.705	1.66667	76.5383	0.57735	172.623	389.242	6.17835e-06	NA
151	3.52_648.2628m/z	0	3	165.575	1.66667	34.0394	0.57735	99.3449	389.137	6.18251e-06	NA
2294	5.65_163.0395m/z	4	0	1.5	106.874	0.57735	1.75545	0.0140352	388.753	6.19761e-06	NA
2661	13.07_739.4583m/z	4	0	1.5	156.282	0.57735	26.8634	0.00959805	388.743	6.19799e-06	NA
1484	19.35_305.1963m/z	3	0	9.79736	742.255	16.2682	10.0019	0.0131994	388.204	6.21928e-06	NA
2563	12.05_405.1187m/z	0	0	1478.81	24.2215	498.963	4.38904	61.0535	388.171	6.22063e-06	NA
8434	11.47_423.1565m/z	0	0	12944.9	2293.34	1295.13	234.76	5.64456	388.148	6.22152e-06	NA
1696	12.17_556.2782m/z	4	0	1.75	127.779	0.5	25.9724	0.0136955	388.114	6.22287e-06	NA
6267	17.00_405.1186m/z	0	0	1684.4	124.984	216.092	23.3633	13.4769	388.038	6.22587e-06	NA
3515	14.44_407.1916m/z	4	0	1.75	310.206	0.5	96.6187	0.00564141	387.875	6.23234e-06	NA
1390	15.52_597.3481m/z	0	0	17.4943	309.078	9.13585	26.6471	0.0566017	387.724	6.23835e-06	NA
4723	11.52_227.0705m/z	0	0	40.5611	407.678	4.42192	87.7731	0.0994929	387.115	6.26266e-06	NA
1408	20.07_522.3283m/z	4	0	1.25	216.064	0.5	75.0895	0.00578532	387.015	6.26667e-06	NA
3525	19.97_569.3176m/z	4	0	1.75	148.423	0.5	36.0804	0.0117906	386.752	6.27721e-06	NA
688	14.06_491.2857m/z	4	0	1.75	94.7562	0.5	14.4166	0.0184684	386.562	6.28482e-06	NA
2905	15.24_492.3162m/z	4	0	1.25	138.671	0.5	42.2961	0.00901411	386.455	6.28914e-06	NA
8	11.93_423.7514m/z	0	0	1204.76	21.1158	109.111	14.3116	57.055	386.364	6.2928e-06	NA
1678	18.35_627.3020m/z	0	3	231.344	1.33333	59.101	0.57735	173.508	386.215	6.29882e-06	NA
9734	8.82_411.0739m/z	4	0	1.5	111.332	0.57735	7.55039	0.0134732	386.177	6.30033e-06	NA
625	12.44_521.1654m/z	0	3	415.483	1.66667	143.324	0.57735	249.29	385.911	6.31106e-06	NA
1452	3.21_463.1080m/z	0	0	1517.81	33.7032	234.579	10.5789	45.0346	385.895	6.31174e-06	NA
2946	17.75_528.1593m/z	0	3	577.989	1.33333	234.116	0.57735	433.492	385.81	6.31517e-06	NA
522	17.48_509.1646m/z	0	3	125.423	1.33333	22.4959	0.57735	94.067	385.769	6.3168e-06	NA
3792	18.65_423.1261m/z	0	3	124.585	1.33333	23.5879	0.57735	93.4391	385.681	6.3204e-06	NA
192	15.30_421.2798m/z	4	0	1.5	132.093	0.57735	18.0269	0.0113556	385.633	6.32235e-06	NA
983	6.75_475.1944m/z	4	0	1.5	113.22	0.57735	9.2465	0.0132485	385.222	6.33904e-06	NA
5942	8.19_261.1329m/z	4	0	1.25	75.6396	0.5	13.4497	0.0165257	385.069	6.34526e-06	NA
977	13.18_650.2224m/z	4	0	1.75	193.538	0.5	50.2567	0.00904213	384.875	6.35316e-06	NA
6540	13.68_451.6925m/z	0	3	328.775	1.33333	100.313	0.57735	246.581	384.873	6.35326e-06	NA
1615	9.53_428.9006m/z	4	0	1.75	86.1288	0.5	10.6003	0.0203184	384.688	6.36078e-06	NA
1188	17.14_597.3120m/z	1	0	10.8592	509.36	7.46281	52.3745	0.0213194	384.554	6.36628e-06	NA
1427	11.98_275.1485m/z	4	0	1.75	93.33	0.5	14.0849	0.0187507	384.267	6.37805e-06	NA
1914	10.65_361.1846m/z	4	0	1.5	50.0743	0.57735	4.76121	0.0299555	383.958	6.39074e-06	NA
3813	13.95_407.1913m/z	4	0	1.25	119.875	0.5	29.1902	0.0104276	383.666	6.40277e-06	NA
7887	16.40_397.1495m/z	0	3	190.865	1.33333	50.0723	0.57735	143.149	383.556	6.40734e-06	NA
1716	15.47_641.3748m/z	2	0	6.13581	403.478	4.77849	53.921	0.0152073	383.109	6.42581e-06	NA
1525	17.11_447.2586m/z	4	0	1.75	97.6527	0.5	15.2649	0.0179207	383.053	6.42815e-06	NA
324	2.32_391.0876m/z	4	0	1.75	280.448	0.5	87.5752	0.00624002	382.913	6.43394e-06	NA
3244	20.75_451.2528m/z	0	0	223.086	4659.89	138.782	360.91	0.0478736	382.623	6.44601e-06	NA
857	9.92_609.2171m/z	0	3	215.78	1.66667	57.2837	0.57735	129.468	382.454	6.45305e-06	NA
32	10.96_421.2693m/z	0	3	457.187	1.66667	139.475	0.57735	274.312	382.414	6.45475e-06	NA
4788	4.40_315.1074m/z	4	0	1.5	131.896	0.57735	18.4645	0.0113726	382.402	6.45524e-06	NA
365	13.15_447.1820m/z	4	0	1.5	141.898	0.57735	23.0971	0.010571	382.361	6.45694e-06	NA
82	13.32_437.2737m/z	4	0	1.5	110.781	0.57735	8.60677	0.0135402	382.298	6.45957e-06	NA
13019	14.65_509.1122m/z	0	0	27388.7	5703.21	1553.27	1378.48	4.80234	382.166	6.46509e-06	NA
5733	13.58_293.1054m/z	4	0	1.75	79.972	0.5	8.46797	0.0218827	382.128	6.46668e-06	NA
2387	10.12_391.1961m/z	4	0	1.75	122.081	0.5	26.6968	0.0143348	381.794	6.48067e-06	NA
7316	3.02_345.0823m/z	0	0	13169.6	2632.06	927.781	349.691	5.00353	381.787	6.48099e-06	NA
6751	21.22_527.1558m/z	0	0	11744.1	1369.04	594.03	498.438	8.57836	381.623	6.48787e-06	NA
1172	19.36_437.3606m/z	4	0	1	307.529	0	30.4084	0.00325173	381.054	6.51185e-06	NA
3527	6.05_259.1172m/z	4	0	2	33.9572	0	3.17032	0.0588976	381.033	6.51271e-06	NA
853	9.56_439.4088m/z	4	0	1.5	110.653	0.57735	9.45123	0.0135559	380.33	6.54251e-06	NA
810	12.73_259.1906m/z	4	0	1.5	119.296	0.57735	14.1132	0.0125737	380.325	6.54271e-06	NA
776	10.69_391.1969m/z	4	0	1.75	70.234	0.5	3.30602	0.0249167	380.101	6.55227e-06	NA
2372	8.74_509.2235m/z	4	0	1.25	62.3613	0.5	8.82397	0.0200445	380.058	6.55411e-06	NA
4235	6.48_850.2549m/z	2	0	8.95184	967.385	10.4506	124.178	0.00925365	379.868	6.5622e-06	NA
16636	3.76_283.0485m/z	0	0	56.8489	204.388	12.1236	7.04234	0.278143	379.759	6.56686e-06	NA
330	7.97_395.3079m/z	4	0	1.5	168.157	0.57735	34.0347	0.00892022	379.705	6.56918e-06	NA
9791	12.11_525.1065m/z	0	0	1066.39	212.49	100.103	22.5389	5.01855	379.51	6.57751e-06	NA
834	9.31_421.1497m/z	0	0	6098	96.3103	1073.96	35.6266	63.3162	379.458	6.57976e-06	NA
4739	10.53_613.3062m/z	4	0	1.25	57.7925	0.5	6.50083	0.0216291	379.411	6.58179e-06	NA
2309	20.15_495.2445m/z	3	0	9.45595	805.591	15.5857	58.4402	0.0117379	379.011	6.59897e-06	NA
6763	5.18_469.1925m/z	4	0	1.5	107.732	0.57735	8.11801	0.0139234	378.974	6.60053e-06	NA
1470	13.04_559.2778m/z	4	0	1.25	135.019	0.5	35.7731	0.00925797	378.55	6.61886e-06	NA
2575	14.11_517.2187m/z	4	0	1.5	106.551	0.57735	7.46834	0.0140777	378.485	6.62164e-06	NA
160	1.65_155.0333m/z	4	0	2	18.1102	0	1.60363	0.110435	378.464	6.62254e-06	NA
7105	13.32_423.1656m/z	0	0	49359.4	11429.2	4193.22	1190.37	4.31871	378.26	6.63137e-06	NA
703	8.85_655.1693m/z	4	0	1.5	571.759	0.57735	109.548	0.00262348	378.118	6.63756e-06	NA
2078	13.31_985.3330m/z	0	0	888.147	50.1579	91.4387	23.8075	17.707	377.905	6.6468e-06	NA
4198	13.05_277.1644m/z	4	0	1.25	75.4054	0.5	13.6732	0.0165771	377.848	6.64928e-06	NA
3442	7.61_509.2219m/z	4	0	1.5	160.185	0.57735	32.1551	0.00936415	377.786	6.65196e-06	NA
1461	15.86_273.2060m/z	4	0	1.25	71.0646	0.5	12.4979	0.0175896	377.453	6.66651e-06	NA
10150	10.26_338.0781m/z	4	0	1.75	139.948	0.5	31.433	0.0125047	377.286	6.6738e-06	NA
2746	13.79_435.1290m/z	0	3	223.437	1.66667	54.8774	0.57735	134.062	377.187	6.67811e-06	NA
5919	12.30_436.1324m/z	0	0	6142.12	311.197	867.921	54.5228	19.7371	377.177	6.67858e-06	NA
7531	5.70_937.3325m/z	0	3	137.329	1.66667	24.5002	0.57735	82.3975	377.085	6.68257e-06	NA
1535	12.92_443.2276m/z	4	0	1.5	107.507	0.57735	8.60394	0.0139526	377.078	6.68287e-06	NA
604	21.15_257.2116m/z	4	0	1.75	269.268	0.5	82.0589	0.0064991	376.994	6.68655e-06	NA
989	9.10_213.1121m/z	4	0	1.75	74.3311	0.5	6.26139	0.0235433	376.988	6.68681e-06	NA
885	6.58_560.2191m/z	4	0	1.5	99.7929	0.57735	1.41955	0.0150311	376.665	6.701e-06	NA
4851	23.21_647.3799m/z	0	3	134.741	1.66667	21.8592	0.57735	80.8443	376.653	6.70155e-06	NA
14287	12.20_533.1659m/z	0	0	97.3159	580.746	21.8025	40.5218	0.16757	376.201	6.72146e-06	NA
6000	11.20_789.2964m/z	0	0	566.884	82.7125	62.8145	8.33705	6.85367	375.901	6.73472e-06	NA
10727	3.16_605.1175m/z	4	0	1.75	132.017	0.5	30.649	0.0132559	375.884	6.73549e-06	NA
2290	8.49_552.3021m/z	4	0	1.5	221.189	0.57735	56.7412	0.00678152	375.777	6.74025e-06	NA
9516	7.48_423.1864m/z	4	0	1.75	73.1371	0.5	6.22037	0.0239276	375.038	6.77311e-06	NA
6034	9.68_592.2591m/z	4	0	1.25	67.2852	0.5	11.4508	0.0185776	375.007	6.77449e-06	NA
930	17.38_449.2744m/z	4	0	1.75	103.161	0.5	18.7957	0.0169638	374.727	6.78702e-06	NA
4726	6.32_431.1913m/z	0	3	145.332	1.33333	31.1872	0.57735	108.999	374.625	6.79157e-06	NA
1150	7.03_411.1851m/z	4	0	1.25	149.975	0.5	14.8708	0.00833472	374.612	6.79218e-06	NA
188	12.56_459.1424m/z	0	3	112.493	1.66667	14.7724	0.57735	67.4957	374.606	6.79245e-06	NA
2870	5.19_435.1858m/z	4	0	2	74.8767	0	7.29273	0.0267106	374.48	6.7981e-06	NA
2414	17.51_581.0756m/z	0	3	84.0724	1.33333	10.3906	0.57735	63.0543	374.361	6.80341e-06	NA
309	9.57_493.2277m/z	4	0	1.5	150.656	0.57735	27.8696	0.00995647	374.349	6.80398e-06	NA
10005	12.28_273.0756m/z	0	0	5932.9	1217.13	428.92	125.928	4.87449	374.257	6.80811e-06	NA
2926	12.96_567.3003m/z	4	0	1.25	114.515	0.5	28.2009	0.0109156	374.166	6.81221e-06	NA
1681	19.68_479.2491m/z	4	0	1.5	110.623	0.57735	10.9554	0.0135596	373.995	6.81988e-06	NA
520	12.00_539.3408m/z	4	0	1.5	348.577	0.57735	108.216	0.00430321	373.79	6.82915e-06	NA
1197	9.50_510.3272m/z	4	0	1.25	81.0557	0.5	15.9708	0.0154215	373.693	6.83352e-06	NA
2255	10.14_555.2207m/z	0	0	286.492	22.0914	26.8527	8.51702	12.9685	373.65	6.83546e-06	NA
1153	4.68_377.1432m/z	4	0	1.5	125.07	0.57735	18.1145	0.0119932	373.619	6.83688e-06	NA
216	4.15_480.9310m/z	0	0	771.064	20.619	194.73	4.5141	37.3957	373.329	6.84999e-06	NA
7729	10.13_161.0449m/z	0	0	1367.03	307.886	90.4365	51.3262	4.44006	372.742	6.8767e-06	NA
203	13.33_635.4114m/z	4	0	1.25	123.381	0.5	32.1738	0.0101312	372.699	6.87866e-06	NA
1178	4.60_775.3247m/z	0	3	132.153	1.33333	30.1824	0.57735	99.1148	372.618	6.88235e-06	NA
4137	20.84_548.1561m/z	0	0	151.789	4616.75	133.443	246.001	0.0328778	372.059	6.90793e-06	NA
156	10.41_311.0967m/z	4	0	1.5	99.039	0.57735	4.08711	0.0151455	372.056	6.90809e-06	NA
2273	16.67_479.2467m/z	4	0	1.25	30.209	0.5	2.85971	0.0413784	371.765	6.92145e-06	NA
13394	5.13_187.0387m/z	0	3	34.6053	1.66667	4.27273	0.57735	20.7632	371.596	6.92921e-06	NA
6718	5.08_522.0186m/z	4	0	1	91.7657	0	9.11848	0.0108973	371.561	6.93086e-06	NA
7732	10.79_789.2965m/z	0	0	538.044	107.1	47.5217	14.1213	5.02374	371.076	6.95327e-06	NA
2937	10.65_137.0238m/z	0	3	110.125	1.33333	10.298	0.57735	82.5938	370.981	6.95765e-06	NA
1274	7.28_405.1750m/z	4	0	1.75	141.654	0.5	32.5417	0.012354	370.943	6.95944e-06	NA
4219	21.89_137.0238m/z	0	3	147.594	1.33333	36.8906	0.57735	110.695	370.897	6.96157e-06	NA
410	3.99_743.2759m/z	0	3	567.032	1.33333	282.261	0.57735	425.274	370.882	6.96223e-06	NA
453	9.45_431.1679m/z	4	0	1.5	145.736	0.57735	28.9221	0.0102926	370.843	6.96404e-06	NA
2415	7.39_501.2180m/z	3	0	3.61129	170.796	4.58024	5.2315	0.0211439	370.776	6.96717e-06	NA
611	13.39_495.3167m/z	4	0	1.75	326.815	0.5	107.444	0.00535472	370.492	6.98036e-06	NA
155	11.65_463.2535m/z	4	0	1.75	69.9017	0.5	5.0074	0.0250351	370.461	6.98183e-06	NA
397	7.97_395.4928m/z	4	0	1.5	103.434	0.57735	8.07417	0.014502	370.316	6.98857e-06	NA
448	8.49_335.1705m/z	4	0	1.5	278.115	0.57735	90.619	0.00539345	370.305	6.9891e-06	NA
819	6.89_504.2089m/z	0	3	139.406	1.66667	27.2763	0.57735	83.6434	370.083	6.99944e-06	NA
1964	15.62_481.2648m/z	4	0	1.25	68.5374	0.5	11.3584	0.0182382	369.972	7.00465e-06	NA
1338	16.24_461.2391m/z	4	0	1.25	65.5575	0.5	10.4195	0.0190672	369.94	7.00615e-06	NA
6801	12.88_421.3362m/z	0	0	2079.65	106.122	259.533	37.1085	19.5968	369.797	7.01286e-06	NA
253	14.51_481.2633m/z	4	0	1.5	105.52	0.57735	9.66936	0.0142154	369.68	7.01833e-06	NA
1703	19.96_667.2021m/z	0	3	301.403	1.66667	91.2773	0.57735	180.842	369.592	7.02245e-06	NA
1787	17.20_387.2378m/z	4	0	1.5	105.348	0.57735	9.52647	0.0142385	369.565	7.02375e-06	NA
1193	16.22_621.3479m/z	4	0	1.5	153.672	0.57735	32.3953	0.00976105	369.311	7.03565e-06	NA
7871	18.56_928.3955m/z	4	0	1	179.842	0	18.0249	0.00556043	369.168	7.04242e-06	NA
85	10.95_612.1145m/z	0	3	105.732	1.66667	13.7433	0.57735	63.4393	369.015	7.04963e-06	NA
3433	15.10_557.2824m/z	4	0	1.5	95.4225	0.57735	0.927749	0.0157196	369.01	7.04987e-06	NA
927	14.88_259.1907m/z	4	0	1.5	166.351	0.57735	34.3738	0.00901709	368.825	7.05859e-06	NA
2243	9.60_475.2540m/z	4	0	1.75	71.6346	0.5	6.23297	0.0244295	368.586	7.0699e-06	NA
132	15.28_465.2699m/z	3	0	4.06241	289.591	5.47847	29.3851	0.0140281	368.274	7.08473e-06	NA
1991	14.19_273.2064m/z	4	0	1.25	199.049	0.5	62.818	0.00627988	368.071	7.0944e-06	NA
878	3.03_272.2379m/z	0	3	191.964	1.33333	47.7404	0.57735	143.973	367.852	7.10482e-06	NA
10208	12.35_423.1661m/z	0	0	1.12274e+06	247855	76128.4	35945.8	4.5298	367.42	7.12552e-06	NA
5215	15.99_651.4069m/z	0	0	94.5089	2948.96	69.9938	222.185	0.0320482	367.371	7.12786e-06	NA
1803	13.12_451.2179m/z	3	0	5.93322	364.069	7.86645	32.4305	0.016297	367.32	7.13027e-06	NA
1215	13.07_335.1700m/z	4	0	1.5	112.305	0.57735	13.8036	0.0133565	367.167	7.13763e-06	NA
7561	2.88_813.1759m/z	0	0	35900.2	1015.19	3685.02	819.578	35.3632	367.142	7.13885e-06	NA
3536	12.33_497.2593m/z	4	0	1.5	100.192	0.57735	7.15068	0.0149713	366.958	7.14769e-06	NA
2181	14.59_117.0341m/z	0	3	90.3635	1.66667	6.88722	0.57735	54.2181	366.721	7.15911e-06	NA
2915	11.57_429.1755m/z	0	0	379.272	14.2867	104.226	2.19631	26.5472	366.635	7.16324e-06	NA
3845	2.90_412.9944m/z	4	0	1.75	165.75	0.5	43.5089	0.0105581	366.488	7.17035e-06	NA
973	14.95_521.3321m/z	4	0	1.75	461.899	0.5	170.612	0.0037887	366.485	7.17048e-06	NA
2016	18.22_481.2652m/z	3	0	6.10347	587.596	9.55191	65.0626	0.0103872	366.463	7.17156e-06	NA
2066	17.22_405.2490m/z	0	0	2332.29	17328	358.712	2058.13	0.134597	366.444	7.17251e-06	NA
3252	7.51_888.2146m/z	0	0	473.382	33.8669	38.5865	16.1587	13.9777	366.26	7.1814e-06	NA
2825	8.49_507.1863m/z	0	3	121.611	1.33333	25.1649	0.57735	91.2082	365.95	7.19643e-06	NA
9543	3.47_398.0290m/z	4	0	1.25	45.8772	0.5	1.91664	0.0272467	365.418	7.22237e-06	NA
4976	3.17_349.1488m/z	4	0	1.5	113.932	0.57735	14.279	0.0131657	365.362	7.22511e-06	NA
1347	16.31_463.2534m/z	4	0	1.5	93.3418	0.57735	1.04831	0.01607	365.092	7.23831e-06	NA
2513	13.32_583.2604m/z	2	0	12.0295	931.762	16.3898	76.7305	0.0129104	364.807	7.25227e-06	NA
1278	11.72_382.2256m/z	4	0	1.25	46.4854	0.5	2.53177	0.0268902	364.547	7.26505e-06	NA
915	18.28_648.2079m/z	4	0	1.5	223.193	0.57735	58.3926	0.00672063	364.359	7.27434e-06	NA
5075	11.87_347.1705m/z	4	0	1.75	72.2794	0.5	7.47162	0.0242116	364.311	7.27673e-06	NA
398	15.39_493.2651m/z	4	0	1.5	95.3022	0.57735	4.53859	0.0157394	364.178	7.28328e-06	NA
1400	16.57_149.0446m/z	4	0	1.5	99.186	0.57735	7.63808	0.0151231	364.136	7.28537e-06	NA
1751	15.92_503.2468m/z	4	0	1.25	130.981	0.5	36.7731	0.0095434	363.847	7.29965e-06	NA
4476	14.75_405.1186m/z	0	0	5992	195.309	1398.5	39.0366	30.6795	363.823	7.30084e-06	NA
400	9.06_481.2641m/z	4	0	1.75	143.81	0.5	38.1248	0.0121688	363.676	7.30816e-06	NA
4699	10.67_471.1501m/z	0	3	173.011	1.33333	52.6283	0.57735	129.759	363.055	7.33906e-06	NA
2593	18.36_491.2850m/z	4	0	1.5	93.5041	0.57735	3.2921	0.0160421	363.034	7.34011e-06	NA
1189	10.06_483.2411m/z	4	0	1.75	66.0199	0.5	4.22872	0.0265071	362.831	7.35028e-06	NA
2634	12.35_527.2702m/z	4	0	1.5	459.065	0.57735	159.476	0.00326751	362.742	7.35475e-06	NA
133	17.28_293.0868m/z	4	0	1.5	99.5064	0.57735	8.18742	0.0150744	362.731	7.35526e-06	NA
9172	12.90_413.2202m/z	4	0	1.25	76.685	0.5	14.9928	0.0163004	362.25	7.37941e-06	NA
1944	5.80_531.2206m/z	0	3	654.488	1.33333	114.58	0.57735	490.866	362.207	7.38158e-06	NA
7975	12.79_985.3353m/z	0	3	100.934	1.33333	17.2338	0.57735	75.7007	362.179	7.383e-06	NA
2967	3.02_493.1383m/z	4	0	1.25	199.594	0.5	76.2614	0.00626271	362.101	7.38691e-06	NA
1393	8.24_532.2406m/z	0	3	121.959	1.33333	24.3999	0.57735	91.4691	362.097	7.38714e-06	NA
2042	13.16_277.1651m/z	3	0	6.96091	698.058	11.9218	69.1204	0.00997181	362.086	7.38767e-06	NA
3451	8.71_425.3897m/z	4	0	1.25	87.4571	0.5	20.7216	0.0142927	361.442	7.42025e-06	NA
8855	10.28_571.2181m/z	0	0	1385.44	216.886	86.0076	58.2332	6.38789	361.343	7.4253e-06	NA
2419	13.45_421.2076m/z	0	0	198.99	5065.45	55.81	662.743	0.0392837	361.223	7.43136e-06	NA
2000	18.00_657.3346m/z	4	0	1.25	70.9031	0.5	14.0041	0.0176297	361.09	7.43816e-06	NA
2692	15.17_565.1926m/z	0	0	122585	35096.4	11561.4	2854.54	3.4928	360.753	7.4553e-06	NA
2637	11.01_409.7838m/z	3	0	4.44168	261.273	5.57002	25.2696	0.0170001	360.673	7.4594e-06	NA
3235	5.64_261.1338m/z	0	0	44.3419	630.307	20.5985	45.3407	0.0703497	360.62	7.46212e-06	NA
526	17.18_573.1604m/z	0	3	102.479	1.66667	13.2779	0.57735	61.4871	360.585	7.46392e-06	NA
2224	9.48_609.2150m/z	0	3	105.725	1.66667	15.2108	0.57735	63.4351	360.434	7.47164e-06	NA
2093	3.97_321.1541m/z	4	0	1.25	52.579	0.5	6.35462	0.0237737	359.116	7.53954e-06	NA
9396	6.87_357.1179m/z	4	0	1.5	128.555	0.57735	21.5852	0.0116682	359.041	7.54344e-06	NA
2682	19.15_419.2647m/z	0	0	1504.39	8426.67	187.349	954.626	0.178527	358.577	7.56761e-06	NA
5004	10.92_439.2176m/z	4	0	1.25	44.0614	0.5	1.69421	0.0283695	358.141	7.59037e-06	NA
558	15.73_541.2854m/z	4	0	1.75	93.9937	0.5	18.0222	0.0186183	357.731	7.61186e-06	NA
1543	14.24_479.2486m/z	4	0	1.75	234.6	0.5	79.1766	0.00745949	357.432	7.62764e-06	NA
302	9.78_510.3267m/z	4	0	1.75	136.17	0.5	36.4703	0.0128516	357.343	7.63233e-06	NA
11143	18.98_573.1610m/z	0	0	121339	35475.2	4317.93	7516.68	3.42038	356.847	7.65855e-06	NA
290	6.28_635.1318m/z	4	0	1.25	114.514	0.5	11.6001	0.0109157	356.761	7.6631e-06	NA
569	13.70_277.1647m/z	4	0	1.75	110.329	0.5	23.4345	0.0158616	356.457	7.67925e-06	NA
8623	5.12_236.0555m/z	4	0	1	270.207	0	27.618	0.00370087	356.302	7.68754e-06	NA
3406	8.19_397.1889m/z	4	0	1.25	62.6363	0.5	10.2898	0.0199565	356.097	7.69847e-06	NA
5259	19.83_527.3644m/z	0	3	586.767	1.33333	274.084	0.57735	440.076	356.002	7.70353e-06	NA
1072	13.65_193.0496m/z	0	3	108.582	1.33333	23.7333	0.57735	81.4367	355.991	7.70414e-06	NA
6136	22.96_509.2605m/z	4	0	1	94.0193	0	9.5479	0.0106361	355.928	7.70751e-06	NA
6248	17.34_263.0734m/z	0	0	122.822	23.4309	12.1715	2.43063	5.24189	355.879	7.7101e-06	NA
1076	17.08_639.3552m/z	4	0	1.5	111.52	0.57735	16.4472	0.0134505	355.866	7.71083e-06	NA
5958	7.81_552.3002m/z	4	0	1.5	126.813	0.57735	22.3492	0.0118285	355.508	7.73001e-06	NA
10390	10.11_301.0922m/z	0	0	1374.73	284.835	125.258	34.3333	4.82639	355.412	7.73516e-06	NA
9411	2.70_315.2305m/z	0	0	5628.09	1526.56	366.171	163.382	3.68678	355.335	7.7393e-06	NA
1512	16.97_459.2023m/z	4	0	1.25	52.4674	0.5	6.74488	0.0238243	355.18	7.74765e-06	NA
2341	8.52_391.1971m/z	4	0	1.25	90.7153	0.5	16.2546	0.0137794	355.16	7.74873e-06	NA
889	6.38_401.1811m/z	0	0	1460.34	47.7374	208.998	16.4281	30.5911	355.106	7.75167e-06	NA
2489	15.90_293.0872m/z	0	0	2804.86	404.916	423.492	49.9731	6.92701	354.922	7.76155e-06	NA
1248	17.24_461.2388m/z	4	0	1.25	68.2655	0.5	12.5339	0.0183109	354.548	7.78183e-06	NA
1134	10.75_433.2069m/z	3	0	3.57223	164.51	4.50253	6.87376	0.0217143	354.468	7.78617e-06	NA
10332	9.27_317.0872m/z	0	0	66802.9	20136.8	4027.13	2192.75	3.31745	354.245	7.79824e-06	NA
645	6.26_457.1911m/z	4	0	1.75	60.6419	0.5	1.86441	0.0288579	354.131	7.80447e-06	NA
15765	3.70_539.2130m/z	0	0	103.951	723.996	26.1753	58.4126	0.14358	353.841	7.82028e-06	NA
860	6.20_169.0134m/z	0	3	106.126	1.33333	23.2161	0.57735	79.5946	353.73	7.82634e-06	NA
620	6.06_619.1415m/z	0	3	157.626	1.33333	41.1072	0.57735	118.22	353.668	7.82974e-06	NA
1235	15.33_653.2076m/z	0	3	151.705	1.33333	39.9729	0.57735	113.779	353.567	7.83528e-06	NA
527	7.85_321.1538m/z	4	0	1.25	75.9387	0.5	15.6235	0.0164607	353.34	7.8477e-06	NA
493	4.06_955.1655m/z	0	3	1014.96	1.33333	622.753	0.57735	761.217	353.275	7.85125e-06	NA
2770	11.26_418.0927m/z	3	0	5.50489	483.479	8.35642	54.6406	0.011386	353.072	7.86244e-06	NA
8689	3.31_427.1004m/z	4	0	1.5	84.6789	0.57735	8.5529	0.017714	352.867	7.87372e-06	NA
654	20.24_283.1908m/z	4	0	1.5	299.233	0.57735	91.8756	0.00501282	352.79	7.87793e-06	NA
1051	5.68_267.0502m/z	4	0	1.5	91.9005	0.57735	6.53783	0.016322	352.611	7.88782e-06	NA
256	17.54_664.2396m/z	4	0	1.5	89.5177	0.57735	4.78684	0.0167565	352.466	7.89582e-06	NA
14501	3.27_373.0771m/z	0	0	54.0931	662.281	14.876	77.3651	0.0816769	352.392	7.89993e-06	NA
2874	11.42_557.2025m/z	4	0	1.5	119.87	0.57735	20.2635	0.0125135	352	7.92171e-06	NA
1086	16.13_533.1648m/z	0	3	129.049	1.66667	24.5671	0.57735	77.4291	351.989	7.92231e-06	NA
378	15.67_567.2660m/z	4	0	1.5	91.7274	0.57735	6.8095	0.0163528	351.575	7.94535e-06	NA
434	7.10_393.1744m/z	4	0	1.25	114.463	0.5	34.4427	0.0109206	351.492	7.94999e-06	NA
5702	10.12_111.0447m/z	0	0	277.881	52.6377	22.5882	9.60766	5.27912	351.279	7.96191e-06	NA
2971	12.92_523.2391m/z	4	0	1.75	85.8846	0.5	15.2714	0.0203762	351.245	7.96383e-06	NA
1111	18.74_522.3287m/z	4	0	1.5	444.014	0.57735	157.973	0.00337827	351.101	7.9719e-06	NA
4027	13.51_511.2395m/z	2	0	13.0796	720.005	13.955	6.49585	0.0181659	351.043	7.97513e-06	NA
8032	3.97_187.0387m/z	0	0	75.416	19.424	4.77936	2.7977	3.88261	350.685	7.99528e-06	NA
3262	12.35_847.3388m/z	0	0	18387.6	124.655	3115.9	61.8838	147.508	350.674	7.9959e-06	NA
2877	20.42_477.3054m/z	4	0	1.25	86.4249	0.5	19.5355	0.0144634	350.664	7.99643e-06	NA
1807	10.39_328.9718m/z	0	3	691.639	1.33333	278.768	0.57735	518.729	350.483	8.00664e-06	NA
3445	19.35_116.9277m/z	0	3	79.5092	1.66667	4.69727	0.57735	47.7055	350.175	8.02408e-06	NA
3268	16.85_437.2386m/z	0	0	239.934	4130.95	150.225	216.308	0.058082	350.153	8.0253e-06	NA
1636	11.73_522.1044m/z	4	0	1.5	89.7288	0.57735	5.76216	0.016717	350.063	8.03039e-06	NA
3732	19.34_663.1714m/z	0	3	1843.38	1.33333	774.136	0.57735	1382.54	350.027	8.03241e-06	NA
760	18.86_357.2633m/z	4	0	1.75	87.3793	0.5	14.731	0.0200276	349.991	8.0345e-06	NA
3170	10.05_729.2383m/z	4	0	1.25	73.0379	0.5	14.632	0.0171144	349.859	8.04198e-06	NA
4391	5.65_441.1764m/z	4	0	1.25	42.1307	0.5	1.48994	0.0296696	349.841	8.04301e-06	NA
2140	5.64_521.1424m/z	0	3	1115.68	1.33333	462.019	0.57735	836.756	349.282	8.07484e-06	NA
2977	8.65_682.1915m/z	0	3	531.84	1.66667	198.934	0.57735	319.104	349.178	8.08074e-06	NA
11282	9.04_123.0447m/z	0	0	25795.4	8611.86	1270.16	1164.72	2.99533	349.128	8.08359e-06	NA
3309	7.42_379.1943m/z	4	0	1.75	61.3461	0.5	3.71363	0.0285267	349.05	8.08807e-06	NA
2203	11.22_451.2181m/z	2	0	9.72717	532.962	8.96712	56.8148	0.0182512	348.876	8.09806e-06	NA
7735	8.31_309.0977m/z	4	0	1.5	86.5842	0.57735	3.62938	0.0173242	348.875	8.09809e-06	NA
4182	8.52_435.1287m/z	0	0	598.189	36.2329	67.6605	14.2631	16.5095	348.834	8.10045e-06	NA
3090	13.74_539.3059m/z	4	0	1.25	199.128	0.5	20.5136	0.00627738	348.699	8.10822e-06	NA
373	11.60_433.2063m/z	4	0	1.75	78.4605	0.5	12.0212	0.0223042	348.573	8.11546e-06	NA
1443	16.09_709.3800m/z	0	3	305.135	1.33333	93.991	0.57735	228.851	348.543	8.11716e-06	NA
1045	13.50_437.2750m/z	4	0	1.75	64.0676	0.5	5.45347	0.0273149	348.466	8.12157e-06	NA
1303	9.86_437.2023m/z	3	0	5.15053	444.853	7.64893	50.7334	0.0115781	348.258	8.13357e-06	NA
3748	15.44_453.2690m/z	4	0	1.5	89.2067	0.57735	6.07566	0.0168149	348.238	8.13472e-06	NA
1291	19.93_567.3383m/z	0	0	227.69	1811.85	29.2346	292.649	0.125667	348.224	8.13555e-06	NA
4256	4.07_138.0273m/z	0	3	138.838	1.33333	36.0078	0.57735	104.128	347.526	8.17595e-06	NA
1186	10.40_379.2327m/z	4	0	1.25	76.8318	0.5	18.2356	0.0162693	347.425	8.18184e-06	NA
4317	21.89_281.0659m/z	0	3	142.563	1.33333	38.9343	0.57735	106.922	347.421	8.18204e-06	NA
3783	10.43_493.1166m/z	0	0	269.141	2079.45	86.0745	129.112	0.129429	347.403	8.18308e-06	NA
4494	14.81_597.1816m/z	0	0	1147	37.5791	178.277	2.67169	30.5224	347.348	8.18632e-06	NA
679	14.15_539.3428m/z	4	0	1.5	1248.16	0.57735	559.425	0.00120177	347.216	8.19397e-06	NA
1019	17.49_437.4291m/z	4	0	1.5	89.0709	0.57735	6.19795	0.0168405	347.207	8.1945e-06	NA
13548	3.72_241.0017m/z	0	0	57.2569	405.161	22.328	27.3258	0.141319	347.127	8.19917e-06	NA
960	11.52_868.3029m/z	4	0	1.25	306.609	0.5	114.576	0.00407685	347.114	8.19992e-06	NA
12054	25.38_796.1297m/z	0	3	253.209	1.33333	74.4116	0.57735	189.907	346.997	8.20677e-06	NA
1878	15.99_435.2207m/z	4	0	1.25	56.6764	0.5	8.96125	0.022055	346.956	8.20915e-06	NA
1327	17.11_565.1318m/z	0	3	162.231	1.66667	39.3882	0.57735	97.3383	346.822	8.21702e-06	NA
447	17.47_305.1957m/z	4	0	1.5	85.9003	0.57735	4.01697	0.0174621	346.778	8.21957e-06	NA
1049	15.17_557.1611m/z	0	3	154.826	1.33333	38.9696	0.57735	116.119	346.74	8.22179e-06	NA
2600	17.03_505.3007m/z	4	0	1.5	92.3432	0.57735	8.35819	0.0162438	346.645	8.22734e-06	NA
225	6.80_532.1245m/z	0	3	299.131	1.66667	116.35	0.57735	179.478	346.614	8.22921e-06	NA
9165	8.98_567.2045m/z	4	0	1.25	44.8654	0.5	3.98702	0.0278611	345.68	8.28419e-06	NA
2087	11.87_550.0747m/z	0	3	109.943	2	10.6016	0	54.9717	345.564	8.29105e-06	NA
928	17.21_179.0552m/z	4	0	1.25	31.9308	0.5	3.15411	0.0391472	345.066	8.32064e-06	NA
1330	15.38_537.3183m/z	4	0	1.25	184.98	0.5	60.5092	0.0067575	344.852	8.33339e-06	NA
1437	5.40_415.1247m/z	0	0	37.7794	339.618	9.05022	35.6619	0.111241	344.681	8.34365e-06	NA
1177	8.52_491.1223m/z	4	0	1.25	94.6476	0.5	16.8311	0.0132069	344.483	8.35545e-06	NA
1968	9.15_655.1681m/z	4	0	1.5	179.783	0.57735	47.6492	0.00834338	344.413	8.35965e-06	NA
8444	13.88_425.1715m/z	0	0	11245.3	1370.23	1316	232.076	8.20684	344.201	8.37236e-06	NA
1399	17.83_488.2067m/z	4	0	1.5	123.113	0.57735	22.5505	0.0121839	344.175	8.37397e-06	NA
1221	16.66_435.2587m/z	4	0	1.5	145.499	0.57735	31.1936	0.0103093	343.744	8.39989e-06	NA
3990	13.34_520.0673m/z	0	0	874.34	55.0751	121.932	13.9911	15.8754	343.509	8.41406e-06	NA
7458	22.28_550.1716m/z	4	0	1.75	1262.33	0.5	131.738	0.00138632	343.355	8.42343e-06	NA
3201	16.28_663.3593m/z	2	0	12.0383	954.198	14.568	113.04	0.0126161	343.257	8.42934e-06	NA
159	18.22_555.2677m/z	4	0	1.75	63.3043	0.5	5.94052	0.0276442	343.077	8.44025e-06	NA
1079	10.55_538.0787m/z	0	3	171.549	1.66667	44.5051	0.57735	102.93	342.933	8.44901e-06	NA
1478	5.80_515.2339m/z	4	0	1.25	100.315	0.5	29.7209	0.0124607	342.772	8.4588e-06	NA
2134	16.31_535.1828m/z	0	0	981.987	38.7826	265.207	5.23432	25.3203	342.523	8.474e-06	NA
3449	21.30_477.2846m/z	4	0	1.25	88.2463	0.5	21.2499	0.0141649	342.437	8.47928e-06	NA
3658	9.38_481.2287m/z	0	0	91.8548	1396.85	46.6491	75.8283	0.0657586	342.401	8.48145e-06	NA
3292	16.40_581.2812m/z	0	0	72.3504	606.075	6.812	114.569	0.119375	342.386	8.48242e-06	NA
1883	21.36_293.0869m/z	4	0	1.5	107.392	0.57735	16.4075	0.0139676	342.052	8.50285e-06	NA
2606	21.10_616.0440m/z	0	3	589.63	1.66667	247.93	0.57735	353.778	341.748	8.52156e-06	NA
281	11.22_491.2112m/z	4	0	1.5	82.8457	0.57735	3.32079	0.0181059	341.672	8.52624e-06	NA
1641	11.73_575.2728m/z	4	0	1.75	94.4302	0.5	18.096	0.0185322	341.541	8.53432e-06	NA
684	11.26_727.1993m/z	0	3	274.753	1.33333	116.161	0.57735	206.065	341.5	8.53681e-06	NA
2420	1.88_392.1551m/z	4	0	1.25	64.4128	0.5	13.2915	0.0194061	340.846	8.57731e-06	NA
3744	16.52_631.2391m/z	0	0	1296.21	41.2715	122.329	22.5186	31.4069	340.546	8.596e-06	NA
5271	11.69_715.3568m/z	4	0	1.25	45.45	0.5	4.66563	0.0275027	340.392	8.60562e-06	NA
1266	10.61_522.0824m/z	0	3	341.569	1.66667	124.727	0.57735	204.941	340.172	8.61936e-06	NA
3260	13.37_507.2805m/z	0	0	1981.72	53.1208	996.18	2.09452	37.306	339.947	8.63346e-06	NA
515	20.12_565.2284m/z	4	0	2	94.6448	0	9.73376	0.0211316	339.713	8.64814e-06	NA
2450	8.82_848.2655m/z	0	0	1220.69	32.8937	259.005	9.0029	37.11	339.523	8.6601e-06	NA
1503	12.26_421.2075m/z	3	0	7.89738	541.88	11.7948	54.7084	0.014574	339.502	8.66143e-06	NA
431	10.62_582.3127m/z	4	0	1.75	325.678	0.5	114.485	0.00537341	339.409	8.6673e-06	NA
1269	19.22_523.3350m/z	4	0	1.75	221.027	0.5	71.1848	0.00791759	338.94	8.69689e-06	NA
3356	2.74_193.0496m/z	4	0	1.75	70.5156	0.5	9.64332	0.0248172	338.814	8.7049e-06	NA
1011	3.57_497.2357m/z	0	3	179.063	1.33333	48.1443	0.57735	134.297	338.686	8.71302e-06	NA
890	6.28_655.0949m/z	4	0	1.25	66.6619	0.5	12.9523	0.0187513	338.425	8.7296e-06	NA
705	10.76_555.3005m/z	4	0	1.5	170.909	0.57735	46.6238	0.00877662	338.385	8.73221e-06	NA
7191	8.36_522.0465m/z	0	0	9819.56	1853.34	768.143	362.222	5.29831	338.143	8.74761e-06	NA
2724	15.67_837.2567m/z	4	0	2	20.5649	0	1.95575	0.097253	337.902	8.76305e-06	NA
2336	12.40_523.2757m/z	4	0	1.5	95.7505	0.57735	12.7729	0.0156657	337.61	8.78177e-06	NA
3455	5.97_682.1955m/z	0	3	86.315	1.33333	16.8768	0.57735	64.7362	337.555	8.78526e-06	NA
2619	8.33_391.1976m/z	4	0	1.25	46.8876	0.5	5.50356	0.0266595	337.346	8.7987e-06	NA
2778	11.88_393.2480m/z	4	0	1.25	87.2473	0.5	23.3621	0.0143271	337.099	8.81462e-06	NA
1813	10.88_495.2428m/z	4	0	1.25	52.3535	0.5	8.34876	0.0238762	337.053	8.81764e-06	NA
541	10.24_423.1654m/z	0	0	2275.17	29.7076	708.881	7.90832	76.5856	336.794	8.83436e-06	NA
4635	14.87_435.0930m/z	0	0	107793	550.987	19624	105.741	195.637	336.266	8.86866e-06	NA
4349	10.51_557.2284m/z	0	0	588.744	70.1562	45.8829	22.2281	8.3919	336.093	8.87994e-06	NA
588	16.28_623.3431m/z	4	0	1.5	90.1982	0.57735	10.2816	0.01663	335.506	8.91832e-06	NA
3479	19.99_511.2394m/z	4	0	1.75	96.7205	0.5	22.0285	0.0180934	335.428	8.92346e-06	NA
6229	11.76_321.1548m/z	0	0	22.6594	131.083	2.4621	14.7935	0.172863	335.34	8.92923e-06	NA
2012	2.73_819.1229m/z	4	0	1.25	80.8581	0.5	20.3179	0.0154592	335.195	8.93874e-06	NA
3381	10.09_465.1943m/z	4	0	1.25	38.546	0.5	0.660022	0.0324288	335.067	8.94721e-06	NA
1588	13.98_527.2692m/z	4	0	1.5	97.7613	0.57735	13.2746	0.0153435	334.925	8.95656e-06	NA
1730	15.70_291.1805m/z	0	0	14.2282	222.498	3.77998	30.8342	0.0639477	334.557	8.98091e-06	NA
4264	14.59_900.2501m/z	0	0	5663.62	55.3055	908.569	45.8685	102.406	334.245	9.00162e-06	NA
4679	8.78_523.2744m/z	4	0	1.75	75.8164	0.5	12.6349	0.0230821	333.66	9.04063e-06	NA
233	4.15_272.1268m/z	0	3	314.998	1.66667	96.529	0.57735	188.999	333.355	9.06104e-06	NA
1952	5.85_443.1555m/z	0	0	592.77	1842.46	58.938	94.9998	0.321728	333.007	9.08445e-06	NA
797	11.42_467.2480m/z	4	0	1.5	132.504	0.57735	27.613	0.0113204	332.929	9.08972e-06	NA
7649	15.75_830.1357m/z	0	3	524.676	1.33333	260.244	0.57735	393.507	332.654	9.10826e-06	NA
3285	12.07_570.2749m/z	4	0	1.25	112.718	0.5	36.8882	0.0110896	332.564	9.11437e-06	NA
1889	13.34_421.2432m/z	3	0	4.10755	235.695	5.56843	20.2014	0.0174274	332.353	9.12859e-06	NA
5632	11.44_480.0717m/z	4	0	1.25	56.5742	0.5	9.5939	0.0220949	332.333	9.13e-06	NA
4389	4.89_614.4067m/z	0	0	537.43	64.6631	69.2021	6.97399	8.31123	332.248	9.13571e-06	NA
850	16.13_507.2794m/z	4	0	1.75	106.741	0.5	24.8562	0.0163948	332.245	9.13597e-06	NA
1779	4.37_375.0910m/z	4	0	1.5	60.7199	0.57735	10.314	0.0247036	332.136	9.14332e-06	NA
10850	4.11_315.0710m/z	4	0	1.75	65.0859	0.5	7.7911	0.0268876	332.014	9.15166e-06	NA
1737	7.35_221.0652m/z	4	0	1.25	40.9077	0.5	3.24442	0.0305566	331.941	9.15664e-06	NA
1136	17.68_637.3417m/z	4	0	1.75	64.8356	0.5	8.19925	0.0269914	331.851	9.16276e-06	NA
257	12.85_536.3070m/z	4	0	1.75	129.996	0.5	13.6255	0.013462	331.711	9.1723e-06	NA
9287	12.30_271.0602m/z	0	0	821.204	172.38	63.4691	15.1356	4.76393	331.582	9.18107e-06	NA
1785	19.08_473.2153m/z	4	0	1.75	56.5654	0.5	3.79893	0.0309376	331.169	9.20937e-06	NA
536	17.62_533.2989m/z	4	0	1.75	132.767	0.5	34.8642	0.013181	330.959	9.22379e-06	NA
374	13.01_443.1911m/z	4	0	1.5	112.019	0.57735	19.8633	0.0133906	330.853	9.23113e-06	NA
3572	8.95_391.1597m/z_2	4	0	1.25	51.3551	0.5	8.35108	0.0243403	330.85	9.23132e-06	NA
2270	8.69_351.1651m/z	3	0	3.90903	269.234	5.81806	25.9307	0.0145191	330.801	9.23471e-06	NA
1506	10.36_449.2379m/z	4	0	1.5	102.343	0.57735	16.5545	0.0146566	330.632	9.24638e-06	NA
326	15.38_495.2084m/z	4	0	2	276.034	0	29.2186	0.00724549	329.854	9.30024e-06	NA
6764	10.48_439.4784m/z	0	3	187.555	1.33333	63.3875	0.57735	140.666	329.785	9.30507e-06	NA
1711	12.43_521.1662m/z	0	0	2925.9	70.1732	482.735	15.9891	41.6954	329.698	9.31111e-06	NA
6446	11.21_845.2865m/z	0	3	1249.53	1.66667	653.374	0.57735	749.716	329.615	9.31689e-06	NA
722	5.82_733.2086m/z	0	3	294.339	1.66667	105.258	0.57735	176.603	329.316	9.33778e-06	NA
5416	8.13_463.2168m/z	4	0	1.5	85.4046	0.57735	9.21114	0.0175635	329.276	9.34059e-06	NA
1839	16.07_611.3262m/z	4	0	1.25	43.819	0.5	5.03617	0.0285264	329.103	9.3527e-06	NA
1981	15.72_513.2554m/z	2	0	8.73308	427.28	9.00571	19.8796	0.0204388	328.748	9.37768e-06	NA
125	10.88_379.1968m/z	4	0	1.5	107.451	0.57735	20.2454	0.0139598	328.721	9.37954e-06	NA
2502	16.82_597.3122m/z	4	0	1.25	84.4864	0.5	20.749	0.0147953	328.673	9.38294e-06	NA
2755	15.09_407.2658m/z	4	0	1.5	83.604	0.57735	8.3504	0.0179417	328.558	9.39108e-06	NA
10477	3.03_525.1606m/z	4	0	1.75	99.6047	0.5	24.002	0.0175695	328.29	9.40996e-06	NA
2413	16.17_539.3069m/z	0	0	43.7075	643.795	14.3759	82.274	0.0678905	328.248	9.41298e-06	NA
1844	10.60_583.1574m/z	0	3	927.376	1.33333	407.516	0.57735	695.532	328.112	9.42263e-06	NA
11512	16.84_597.2143m/z	4	0	1.25	47.0314	0.5	6.58088	0.026578	328.064	9.426e-06	NA
1481	6.05_377.1804m/z	4	0	1.5	99.4494	0.57735	15.5236	0.015083	328.035	9.42806e-06	NA
479	13.92_945.3388m/z	0	0	5669.95	36.5008	1188.06	19.0695	155.338	327.927	9.43575e-06	NA
629	17.80_419.2645m/z	4	0	1.5	164.679	0.57735	41.4165	0.00910864	327.712	9.45103e-06	NA
1038	9.66_667.4014m/z	2	0	8.31465	860.864	7.9352	134.472	0.0096585	327.552	9.46237e-06	NA
613	15.73_522.1401m/z	0	0	15.0861	432.626	4.95732	47.1794	0.0348709	327.539	9.4633e-06	NA
2564	12.41_465.2330m/z	4	0	1.5	95.1176	0.57735	14.5696	0.0157699	327.271	9.48247e-06	NA
5590	18.94_497.2601m/z	4	0	1.75	56.5819	0.5	4.48845	0.0309286	327.254	9.48366e-06	NA
866	8.80_451.2163m/z	4	0	1.75	64.6044	0.5	8.15644	0.0270879	326.995	9.50225e-06	NA
5392	10.11_317.0866m/z	0	0	310.981	57.0255	22.9498	12.6547	5.45338	326.883	9.51024e-06	NA
1905	15.26_536.3079m/z	4	0	1.5	135.686	0.57735	30.2386	0.0110549	326.873	9.51095e-06	NA
865	12.81_435.2588m/z	3	0	3.82207	361.693	5.64413	49.9815	0.0105671	326.791	9.51684e-06	NA
1595	9.82_429.1759m/z	3	0	5.5602	362.438	8.46687	28.1878	0.0153411	326.734	9.521e-06	NA
3511	5.26_475.1817m/z	0	0	1071.12	154.461	153.563	21.0437	6.93459	326.697	9.52361e-06	NA
2713	6.10_376.2337m/z	4	0	1	148.822	0	15.8401	0.00671943	326.584	9.53173e-06	NA
5880	11.10_301.1072m/z	0	0	234.074	45.6392	19.0314	8.49473	5.12881	326.27	9.55445e-06	NA
495	3.46_601.2334m/z	0	3	118.947	1.33333	31.7043	0.57735	89.2104	326.177	9.56115e-06	NA
14569	7.72_521.2230m/z	0	0	53.9431	338.262	15.6906	17.1897	0.159471	326.081	9.56809e-06	NA
596	18.87_611.3280m/z	4	0	1.5	123.005	0.57735	25.4353	0.0121947	325.857	9.58432e-06	NA
855	7.30_333.1546m/z	4	0	1.25	38.0909	0.5	2.16748	0.0328162	325.545	9.60701e-06	NA
2948	18.43_421.2432m/z	4	0	1.5	84.2183	0.57735	9.28189	0.0178109	325.533	9.6079e-06	NA
2281	2.26_527.3162m/z	4	0	1.25	69.4286	0.5	16.7691	0.0180041	325.525	9.60846e-06	NA
2768	6.16_447.1821m/z	4	0	1.75	67.636	0.5	10.0245	0.0258738	325.452	9.61376e-06	NA
6201	9.41_503.1768m/z	4	0	1.25	62.8002	0.5	13.2521	0.0199044	325.295	9.62523e-06	NA
3824	19.91_519.3173m/z	4	0	1.5	109.698	0.57735	19.5733	0.0136739	325.288	9.62574e-06	NA
3482	18.68_709.3793m/z	0	3	354.355	1.66667	114.527	0.57735	212.613	325.229	9.63004e-06	NA
5174	1.99_630.1076m/z	4	0	1.5	126.927	0.57735	28.0061	0.0118178	325.169	9.63446e-06	NA
1961	14.43_789.2970m/z	0	3	267.918	1.66667	101.038	0.57735	160.751	325.165	9.63477e-06	NA
3898	11.62_646.0987m/z	0	3	409.037	1.66667	165.547	0.57735	245.422	324.973	9.64881e-06	NA
2248	8.73_410.2207m/z	4	0	1.25	38.2821	0.5	2.52934	0.0326524	323.982	9.7218e-06	NA
4180	11.61_495.1653m/z	4	0	1.75	72.6496	0.5	11.8464	0.0240882	323.811	9.73443e-06	NA
8377	5.75_616.1782m/z	4	0	1.25	39.224	0.5	3.05652	0.0318682	323.811	9.73447e-06	NA
1990	17.19_481.2654m/z	4	0	1.75	60.8686	0.5	7.3276	0.0287504	323.795	9.73564e-06	NA
1455	13.76_435.2594m/z	4	0	1.5	325.955	0.57735	111.92	0.00460186	323.67	9.74495e-06	NA
411	11.06_444.2116m/z	0	3	131.213	1.66667	34.0953	0.57735	78.7278	323.593	9.7506e-06	NA
958	11.46_421.8094m/z	0	0	365.57	49.673	67.6796	5.3751	7.35953	323.222	9.77824e-06	NA
9993	12.48_847.3386m/z	0	0	39070.1	3563.1	5384.77	516.838	10.9652	323.217	9.77863e-06	NA
574	6.32_467.2121m/z	4	0	1.5	94.2328	0.57735	14.6693	0.015918	322.681	9.81878e-06	NA
9020	4.74_391.0695m/z	4	0	1.75	66.4385	0.5	10.0165	0.0263402	322.583	9.82613e-06	NA
2598	9.40_293.0864m/z	4	0	1.25	79.8252	0.5	20.4826	0.0156592	322.552	9.82848e-06	NA
261	17.09_293.0865m/z	4	0	1.5	94.8894	0.57735	14.4272	0.0158079	322.507	9.83184e-06	NA
1920	17.70_451.2524m/z	4	0	1.5	14.7995	0.57735	1.00155	0.101355	322.343	9.84417e-06	NA
9061	4.05_299.5080m/z	0	3	78.0659	1.33333	14.9024	0.57735	58.5494	322.051	9.86625e-06	NA
513	21.16_650.2241m/z	4	0	1.5	264.525	0.57735	85.3743	0.00567054	321.738	9.88997e-06	NA
1557	15.27_371.2424m/z	4	0	1.5	85.6818	0.57735	11.0535	0.0175066	321.521	9.90638e-06	NA
8757	7.70_655.1505m/z	4	0	1.5	52.9507	0.57735	5.52408	0.0283282	321.358	9.91881e-06	NA
8090	13.57_423.3521m/z	0	0	3071.76	213.041	446.666	42.8122	14.4186	321.293	9.92379e-06	NA
9869	14.60_552.1511m/z	4	0	1.5	80.8308	0.57735	8.30034	0.0185573	321.031	9.94372e-06	NA
3785	13.27_587.2840m/z	4	0	1.75	134.069	0.5	35.7416	0.013053	320.883	9.95503e-06	NA
1585	15.99_494.3326m/z	4	0	1.5	115.541	0.57735	23.7456	0.0129824	320.741	9.96591e-06	NA
2071	10.70_541.2502m/z	4	0	1.5	72.593	0.57735	2.48555	0.0206632	320.674	9.97109e-06	NA
984	15.02_479.2845m/z	4	0	1.25	53.0397	0.5	9.28879	0.0235673	320.664	9.97185e-06	NA
2747	16.81_465.2703m/z	4	0	1.5	93.2038	0.57735	13.8205	0.0160938	320.588	9.9777e-06	NA
4517	12.25_479.2171m/z	4	0	1.75	64.3173	0.5	8.66459	0.0272089	320.481	9.98588e-06	NA
3977	16.68_637.3407m/z	4	0	1.25	42.2787	0.5	5.06911	0.0295657	320.257	1.00031e-05	NA
316	12.05_880.1512m/z	0	0	1138.94	18.0238	224.043	6.34215	63.1912	320.208	1.0007e-05	NA
18150	7.58_249.1337m/z	0	0	225.368	892.436	65.723	18.7617	0.252531	320.194	1.0008e-05	NA
673	17.61_505.2084m/z	4	0	1.5	133.4	0.57735	30.693	0.0112444	319.718	1.00448e-05	NA
5669	6.12_529.2505m/z	4	0	1.75	61.5673	0.5	8.14463	0.0284242	319.671	1.00484e-05	NA
4086	12.40_522.2915m/z	4	0	1	98.7413	0	10.5874	0.0101275	319.599	1.0054e-05	NA
3348	8.90_425.2022m/z	0	0	191.186	3335.03	109.416	291.374	0.0573265	319.349	1.00734e-05	NA
1183	17.23_481.2288m/z	3	0	5.55279	340.721	8.45206	23.8161	0.0162972	318.697	1.01244e-05	NA
3185	11.11_477.2337m/z	4	0	1.5	84.9855	0.57735	11.3446	0.0176501	318.36	1.01508e-05	NA
3875	22.39_733.2489m/z	4	0	1.75	63.4633	0.5	8.49938	0.027575	318.351	1.01515e-05	NA
3769	11.15_453.2337m/z	0	0	222.514	4888.64	162.985	294.612	0.0455166	318.339	1.01525e-05	NA
5204	5.59_373.1130m/z	4	0	1.25	53.3828	0.5	9.78053	0.0234158	318.337	1.01526e-05	NA
1107	6.32_305.1588m/z	4	0	1.5	97.7734	0.57735	16.0894	0.0153416	318.261	1.01586e-05	NA
1777	15.73_271.1905m/z	4	0	1.75	78.7803	0.5	14.6126	0.0222137	318.218	1.0162e-05	NA
3412	12.71_507.2808m/z	0	0	511.351	4664.91	135.644	510.091	0.109617	318.189	1.01643e-05	NA
1480	13.77_467.2476m/z	4	0	2	331.438	0	35.7648	0.0060343	318.177	1.01652e-05	NA
4275	6.89_249.1337m/z	0	0	171.818	2447.83	93.8298	138.275	0.0701922	318.024	1.01773e-05	NA
1669	8.97_463.2170m/z	4	0	1.5	118.054	0.57735	24.66	0.0127061	317.954	1.01828e-05	NA
5159	12.43_479.2121m/z	4	0	1.75	56.5928	0.5	5.63283	0.0309227	317.914	1.0186e-05	NA
956	17.63_569.3136m/z	4	0	1.75	58.4919	0.5	6.83444	0.0299187	317.841	1.01917e-05	NA
4681	5.68_669.2011m/z	4	0	1.75	50.0126	0.5	1.27751	0.0349912	317.82	1.01934e-05	NA
8897	13.57_425.1714m/z	0	0	4950.68	571.802	642.924	87.8995	8.65803	317.664	1.02058e-05	NA
422	12.91_465.2333m/z	4	0	1.5	77.3684	0.57735	7.11183	0.0193878	317.641	1.02076e-05	NA
439	18.07_439.2431m/z	4	0	1.5	74.2795	0.57735	5.31212	0.020194	317.564	1.02137e-05	NA
30	8.29_410.2207m/z	4	0	1	235.394	0	25.4755	0.0042482	317.453	1.02225e-05	NA
1467	18.49_528.1580m/z	0	3	216.191	1.33333	68.6009	0.57735	162.143	317.297	1.02349e-05	NA
4416	14.63_435.2592m/z	4	0	1.25	233.583	0.5	87.814	0.00535141	317.054	1.02543e-05	NA
3266	10.65_137.0236m/z	0	3	180.21	1.33333	52.1826	0.57735	135.158	317.034	1.02559e-05	NA
4687	11.32_479.2478m/z	4	0	1.25	49.554	0.5	7.94595	0.025225	316.91	1.02658e-05	NA
3308	10.04_393.1762m/z	4	0	1.25	89.7614	0.5	23.6271	0.0139258	316.89	1.02674e-05	NA
2546	18.80_519.3169m/z	4	0	1.5	206.464	0.57735	61.6252	0.0072652	316.708	1.02819e-05	NA
2715	5.58_585.2376m/z	4	0	1.75	55.6488	0.5	5.53478	0.0314472	316.57	1.0293e-05	NA
318	5.78_409.2067m/z	4	0	1.5	76.8272	0.57735	7.04129	0.0195243	316.543	1.02952e-05	NA
2880	12.29_569.3163m/z	4	0	1.5	87.9042	0.57735	13.3377	0.017064	316.221	1.03211e-05	NA
4816	17.04_679.2029m/z	4	0	1.25	114.754	0.5	35.6733	0.0108929	316.009	1.03381e-05	NA
1469	14.99_552.0933m/z	0	1	1591.41	15.7825	237.382	15.3915	100.834	315.951	1.03428e-05	NA
531	8.98_511.2384m/z	4	0	1.5	109.396	0.57735	21.297	0.0137117	315.7	1.03631e-05	NA
845	18.44_305.1962m/z	4	0	2	276.041	0	29.8712	0.0072453	315.614	1.03701e-05	NA
1056	10.84_453.2307m/z	4	0	1.75	89.261	0.5	20.0536	0.0196054	315.542	1.0376e-05	NA
7636	2.70_315.0720m/z	0	0	230264	67850.1	15380.9	6886.31	3.39371	315.462	1.03824e-05	NA
3276	17.34_533.2020m/z	0	3	165.99	1.66667	44.2609	0.57735	99.5941	315.228	1.04014e-05	NA
2732	6.82_669.1299m/z	4	0	1.25	77.6685	0.5	21.874	0.016094	315.205	1.04033e-05	NA
534	7.09_379.1955m/z	4	0	1.25	41.0623	0.5	4.66862	0.0304415	315.141	1.04085e-05	NA
4338	3.99_471.1260m/z	4	0	2	41.865	0	4.35126	0.0477726	314.764	1.04393e-05	NA
2698	6.07_172.0970m/z	4	0	1.75	78.7706	0.5	14.7786	0.0222164	314.744	1.04409e-05	NA
809	5.09_307.1384m/z	4	0	1.5	92.01	0.57735	15.6627	0.0163026	314.648	1.04488e-05	NA
3983	17.32_579.2074m/z	0	0	509.829	33.3542	96.2109	6.59408	15.2853	314.434	1.04663e-05	NA
406	12.70_569.3174m/z	4	0	1.25	132.869	0.5	49.834	0.00940779	314.161	1.04888e-05	NA
1942	19.35_597.0697m/z	0	0	765.111	17.922	52.6432	7.61721	42.6912	314.095	1.04942e-05	NA
5635	21.91_485.3269m/z	0	3	145.86	1.66667	36.3701	0.57735	87.5157	314.001	1.0502e-05	NA
1017	13.80_451.1607m/z	0	3	994.222	1.66667	407.527	0.57735	596.533	313.975	1.05041e-05	NA
2037	6.33_667.2603m/z	0	3	222.178	1.66667	81.9168	0.57735	133.307	313.934	1.05075e-05	NA
6272	12.47_321.1549m/z	1	0	68.6679	3629.06	76.9155	180.978	0.0189217	313.713	1.05258e-05	NA
3976	7.50_583.1666m/z	0	0	3600.37	231.455	537.842	31.3616	15.5554	313.697	1.05271e-05	NA
458	13.39_492.2624m/z	4	0	1.5	85.7627	0.57735	11.9705	0.0174901	313.581	1.05367e-05	NA
2592	14.88_297.0602m/z	0	3	285.415	1.66667	92.7495	0.57735	171.249	313.038	1.05818e-05	NA
6298	10.72_439.7575m/z	0	3	240.845	1.66667	81.3075	0.57735	144.507	313.021	1.05832e-05	NA
485	15.90_455.1108m/z	0	3	93.8246	1.33333	24.0411	0.57735	70.3685	312.928	1.0591e-05	NA
9115	14.74_459.0373m/z	0	3	86.1506	1.33333	18.8757	0.57735	64.6129	312.703	1.06098e-05	NA
2300	12.05_521.2584m/z	4	0	1.75	59.0541	0.5	7.34057	0.0296339	312.554	1.06223e-05	NA
1823	16.63_481.2650m/z	2	0	8.88042	466.336	8.53358	49.1017	0.019043	312.333	1.06408e-05	NA
8028	6.47_403.1240m/z	0	0	80.5102	767.624	68.2817	20.5859	0.104882	312.309	1.06428e-05	NA
1605	17.14_611.3250m/z	4	0	1.25	36.6409	0.5	2.84943	0.0341149	312.08	1.06621e-05	NA
345	18.16_811.4799m/z	4	0	1.5	1111.02	0.57735	121.626	0.00135011	312.057	1.06641e-05	NA
5180	15.00_419.0979m/z	0	0	2053.27	142.05	249.995	53.2723	14.4545	312.043	1.06653e-05	NA
1083	7.61_613.1419m/z	0	3	767.685	1.66667	301.25	0.57735	460.611	311.951	1.0673e-05	NA
4960	20.04_533.2390m/z	0	0	14.8547	112.995	3.08659	12.9737	0.131463	311.849	1.06816e-05	NA
1060	17.21_407.2547m/z	0	0	31.6186	427.718	9.02984	28.9099	0.073924	311.697	1.06945e-05	NA
12309	2.24_329.2518m/z	4	0	1.25	53.4627	0.5	10.1221	0.0233808	311.552	1.07067e-05	NA
2760	18.38_519.1871m/z	0	0	1776.74	20.1832	496.239	7.42243	88.0304	311.518	1.07096e-05	NA
4001	17.76_437.2388m/z	0	0	712.01	19672.5	689.544	791.914	0.0361932	311.508	1.07105e-05	NA
2315	13.02_525.2126m/z	0	0	3016.33	109.588	466.977	45.0421	27.5244	311.267	1.07309e-05	NA
656	17.67_566.1670m/z	4	0	1.5	82.3136	0.57735	11.5467	0.018223	310.804	1.07704e-05	NA
3752	4.78_415.1605m/z	0	0	5635.92	2062.96	453.042	140.442	2.73196	310.796	1.07711e-05	NA
4417	15.32_783.4483m/z	4	0	1.25	75.3257	0.5	21.1499	0.0165946	310.768	1.07735e-05	NA
389	15.38_449.2023m/z	3	0	4.23343	321.016	5.81932	41.8968	0.0131876	310.512	1.07954e-05	NA
1550	3.59_623.1820m/z	0	3	319.059	1.33333	114.209	0.57735	239.294	310.393	1.08056e-05	NA
2577	13.16_411.2131m/z	3	0	11.4741	926.968	20.9481	56.6168	0.012378	310.173	1.08245e-05	NA
2624	3.30_363.1642m/z	4	0	1.75	93.4954	0.5	23.7727	0.0187175	310.048	1.08352e-05	NA
2444	13.64_843.2342m/z	0	0	970.559	58.4382	225.045	11.8377	16.6083	309.71	1.08644e-05	NA
1521	20.04_536.1563m/z	4	0	1.5	76.4793	0.57735	8.22059	0.0196132	309.501	1.08825e-05	NA
5440	12.15_379.0488m/z	4	0	1.75	57.8165	0.5	7.48012	0.0302682	309.437	1.08881e-05	NA
9746	2.12_361.0773m/z	4	0	1.5	102.681	0.57735	19.8548	0.0146084	309.408	1.08906e-05	NA
3493	6.22_495.2071m/z	4	0	1.5	77.3482	0.57735	8.86527	0.0193928	309.16	1.09121e-05	NA
2055	3.85_275.1125m/z	4	0	1.5	112.252	0.57735	23.7245	0.0133628	309.103	1.09171e-05	NA
4656	15.84_600.3241m/z	4	0	1.75	58.5614	0.5	7.94492	0.0298832	309.082	1.09189e-05	NA
2642	11.13_195.0653m/z	0	3	78.3091	1.66667	13.2615	0.57735	46.9854	309.023	1.09241e-05	NA
997	14.67_433.2070m/z	4	0	1.75	71.1813	0.5	12.7123	0.0245851	308.839	1.09402e-05	NA
972	20.12_493.2074m/z	0	3	76.8641	1.66667	10.7678	0.57735	46.1185	308.352	1.09828e-05	NA
2323	6.52_585.1792m/z	0	3	372.7	1.66667	131.697	0.57735	223.62	308.33	1.09847e-05	NA
11770	9.25_423.7151m/z	0	0	11315.9	2667.04	786.74	462.698	4.24287	308.111	1.1004e-05	NA
1005	17.12_423.1647m/z	0	3	193.916	1.33333	75.2645	0.57735	145.437	308.068	1.10078e-05	NA
10336	6.87_383.1815m/z	0	0	27.5759	799.601	25.8229	61.3241	0.0344871	307.822	1.10295e-05	NA
3595	5.65_119.0498m/z	3	0	4.1446	162.095	4.97824	9.38544	0.025569	307.817	1.103e-05	NA
2259	11.28_553.1908m/z	0	3	149.647	1.33333	52.5921	0.57735	112.235	307.805	1.1031e-05	NA
5403	19.37_483.2445m/z	0	0	1467.28	23603.5	2024.04	1166.66	0.0621638	307.801	1.10314e-05	NA
2582	7.86_485.2224m/z	4	0	1.25	57.4649	0.5	11.8761	0.0217524	307.74	1.10367e-05	NA
8261	6.45_163.0387m/z	4	0	1.25	34.1523	0.5	1.61615	0.0366007	307.72	1.10385e-05	NA
3024	6.73_321.1542m/z	4	0	1.75	61.6978	0.5	9.50639	0.0283641	307.627	1.10467e-05	NA
2385	13.11_586.2896m/z	4	0	1.5	160.804	0.57735	43.4933	0.00932815	307.496	1.10583e-05	NA
2213	19.89_483.2442m/z	0	0	20.0384	447.8	8.40827	68.5244	0.0447485	307.362	1.10702e-05	NA
1717	13.88_423.8265m/z	0	3	211.828	1.66667	60.7621	0.57735	127.097	307.272	1.10783e-05	NA
7687	10.56_617.2236m/z	0	0	166.783	20.6068	21.2715	2.81953	8.09361	307.239	1.10812e-05	NA
1142	10.94_513.2506m/z	4	0	1.25	56.6452	0.5	11.2968	0.0220672	307.224	1.10825e-05	NA
235	13.16_193.0495m/z	0	3	95.2784	1.66667	18.1034	0.57735	57.1671	307.223	1.10826e-05	NA
2860	19.99_555.3012m/z	4	0	1.75	63.0097	0.5	9.70599	0.0277735	306.913	1.11103e-05	NA
10290	17.61_545.1577m/z	0	0	1909.25	477.989	82.8241	131.579	3.99433	306.902	1.11112e-05	NA
500	14.51_527.2688m/z	4	0	1.5	79.0282	0.57735	10.3498	0.0189806	306.873	1.11138e-05	NA
3765	14.96_555.1163m/z	0	0	415.983	38.3082	58.9784	2.74535	10.8589	306.811	1.11193e-05	NA
7031	7.69_251.0760m/z	4	0	2	36.6072	0	3.82614	0.054634	306.792	1.1121e-05	NA
9642	21.70_784.1302m/z	0	3	224.293	1.33333	72.5781	0.57735	168.22	306.739	1.11258e-05	NA
3749	16.31_583.3301m/z	4	0	1.5	69.2912	0.57735	4.91214	0.0216478	306.501	1.11471e-05	NA
5413	8.71_471.2077m/z	2	0	67.7051	5256.49	104.808	345.197	0.0128803	306.125	1.11809e-05	NA
7665	13.32_515.2129m/z	4	0	1.5	79.0354	0.57735	10.7423	0.0189788	305.885	1.12025e-05	NA
1893	3.06_409.1702m/z	4	0	1.5	128.499	0.57735	30.5121	0.0116733	305.473	1.12398e-05	NA
3563	13.14_605.2789m/z	4	0	1.75	97.5001	0.5	22.9365	0.0179487	305.209	1.12638e-05	NA
2219	17.21_567.3019m/z	0	0	386.136	3095.16	75.5111	292.789	0.124755	305.153	1.12688e-05	NA
1692	13.16_453.7075m/z	0	3	96.9187	1.33333	23.141	0.57735	72.689	305.138	1.12702e-05	NA
432	16.24_421.2802m/z	3	0	4.18684	474.442	5.06234	81.6793	0.00882475	305.1	1.12737e-05	NA
529	12.07_543.2575m/z	4	0	1.5	99.4349	0.57735	20.8208	0.0150852	304.94	1.12883e-05	NA
5481	14.84_655.3535m/z	4	0	1.25	66.4872	0.5	15.9413	0.0188006	304.635	1.13161e-05	NA
1020	11.99_385.1132m/z	0	3	267.863	1.66667	112.06	0.57735	160.718	304.352	1.13421e-05	NA
5212	8.80_565.1926m/z	4	0	1.5	130.995	0.57735	36.6381	0.0114508	303.915	1.13824e-05	NA
2761	10.63_555.2233m/z	0	0	8733.51	1436.68	509.885	287.048	6.07895	303.901	1.13837e-05	NA
2171	16.41_511.2401m/z	4	0	1.5	84.9309	0.57735	13.3512	0.0176614	303.703	1.1402e-05	NA
3384	16.85_407.2645m/z	4	0	1.5	88.4508	0.57735	14.5509	0.0169586	303.51	1.14199e-05	NA
306	7.04_520.0661m/z	0	3	233.358	1.66667	76.3627	0.57735	140.015	303.324	1.14372e-05	NA
1341	19.35_579.1266m/z	0	0	486.761	20.8474	79.5554	6.80379	23.3487	302.625	1.15023e-05	NA
2032	12.99_437.2740m/z	4	0	1.5	67.3605	0.57735	4.55396	0.0222682	302.551	1.15093e-05	NA
1380	13.65_388.1865m/z	0	3	131.538	1.33333	34.8464	0.57735	98.6535	302.521	1.15122e-05	NA
5178	17.90_559.2021m/z	0	3	146.123	1.66667	45.9749	0.57735	87.6736	302.485	1.15155e-05	NA
2935	17.88_513.2556m/z	3	0	11.3933	786.721	19.459	47.5531	0.014482	302.316	1.15314e-05	NA
1029	3.65_139.0394m/z	0	3	81.3319	1.33333	17.3698	0.57735	60.9989	302.315	1.15315e-05	NA
720	3.88_625.2939m/z	0	3	181.603	1.66667	57.6099	0.57735	108.962	302.121	1.15497e-05	NA
10585	2.25_665.1906m/z	4	0	1.25	57.2541	0.5	12.2296	0.0218325	301.869	1.15735e-05	NA
2310	3.64_401.0167m/z	0	0	322.417	27.4624	78.6902	2.8035	11.7403	301.824	1.15777e-05	NA
2643	6.67_585.1735m/z	0	0	1681.05	179.886	156.53	65.2488	9.34511	301.8	1.158e-05	NA
3103	17.79_425.1348m/z	0	3	1592.84	1.66667	1064.21	0.57735	955.704	301.713	1.15883e-05	NA
7035	14.62_509.1117m/z	0	0	1648.08	84.8707	237.175	30.8051	19.4187	301.689	1.15906e-05	NA
2049	7.29_355.1181m/z	0	3	451.753	1.33333	88.8433	0.57735	338.814	301.556	1.16031e-05	NA
3163	9.83_390.2488m/z	4	0	1.5	127.704	0.57735	31.385	0.0117459	301.5	1.16085e-05	NA
4393	11.45_325.1281m/z	4	0	1.5	95.4725	0.57735	17.7402	0.0157113	301.481	1.16103e-05	NA
8764	5.78_585.2390m/z	4	0	1.25	36.1989	0.5	3.55549	0.0345315	301.478	1.16106e-05	NA
3986	7.29_535.1819m/z	0	0	11378	270.708	1945.46	107.807	42.0305	301.434	1.16147e-05	NA
95	11.93_423.4774m/z	0	0	1040.58	16.1884	240.285	6.3654	64.2789	301.43	1.16151e-05	NA
1446	12.79_523.0885m/z	0	3	59.1306	1.33333	8.8026	0.57735	44.348	301.157	1.16411e-05	NA
4102	8.47_467.2124m/z	4	0	1.25	36.783	0.5	4.03107	0.0339831	300.828	1.16725e-05	NA
5240	12.62_503.1762m/z	0	3	164.616	1.33333	49.731	0.57735	123.462	300.748	1.16802e-05	NA
2882	10.46_539.0853m/z	0	3	374.163	1.33333	196.491	0.57735	280.622	300.743	1.16807e-05	NA
2766	6.74_803.3335m/z	4	0	1.5	71.7952	0.57735	7.81137	0.0208928	300.424	1.17112e-05	NA
274	6.38_247.0811m/z	0	3	100.565	1.66667	21.8226	0.57735	60.3392	300.285	1.17246e-05	NA
5252	16.80_501.1753m/z	4	0	1.5	73.1363	0.57735	8.86409	0.0205096	300.17	1.17357e-05	NA
4326	14.88_315.0709m/z	0	3	242.513	1.66667	85.2958	0.57735	145.508	300.125	1.174e-05	NA
3960	9.25_508.3119m/z	4	0	1.25	355.605	0.5	189.157	0.00351513	300.048	1.17474e-05	NA
4535	5.50_538.2871m/z	4	0	1.5	67.9104	0.57735	5.6866	0.0220879	299.999	1.17522e-05	NA
6375	3.06_214.9650m/z	0	0	20981.4	2740.85	2263.35	518.03	7.65504	299.884	1.17633e-05	NA
3378	14.62_933.2846m/z	0	1	4492.43	27.9	770.808	28.993	161.019	299.876	1.1764e-05	NA
3191	12.97_600.3226m/z	4	0	1.25	152.026	0.5	51.8282	0.00822227	299.566	1.17941e-05	NA
366	5.26_430.0199m/z	0	3	431.008	1.33333	163.994	0.57735	323.256	299.256	1.18242e-05	NA
260	15.18_289.1645m/z	4	0	1.5	83.7873	0.57735	13.2328	0.0179025	299.177	1.18319e-05	NA
10442	4.39_439.1240m/z	0	0	8523.67	2284.1	845.69	101.18	3.73175	299.167	1.18328e-05	NA
10715	3.76_411.1857m/z	4	0	1.5	64.4756	0.57735	3.31827	0.0232646	298.998	1.18493e-05	NA
4692	16.26_491.2722m/z	4	0	1.25	50.1225	0.5	9.56067	0.0249389	298.996	1.18495e-05	NA
11038	9.03_469.1348m/z	0	0	132689	43603.6	7694.27	5739.45	3.04307	298.972	1.18519e-05	NA
1788	9.10_393.1760m/z	3	0	9.88523	789.508	16.4439	83.6317	0.0125207	298.788	1.187e-05	NA
749	12.80_435.2588m/z	3	0	4.40935	256.974	6.17007	27.5289	0.0171588	298.76	1.18727e-05	NA
8217	13.37_553.2074m/z	0	0	1677.69	165.1	229.138	30.8316	10.1617	298.675	1.18809e-05	NA
347	11.06_469.1708m/z	0	3	186.986	1.33333	62.1024	0.57735	140.24	298.181	1.19295e-05	NA
12153	18.98_389.1230m/z	0	0	3676.36	1079.86	147.072	245.892	3.40448	298.147	1.19329e-05	NA
6468	3.33_181.0501m/z	4	0	2	100.172	0	11.0105	0.0199656	298.122	1.19354e-05	NA
3120	16.15_331.2484m/z	0	0	68.8487	295.208	14.664	13.0614	0.233221	298.109	1.19366e-05	NA
949	6.92_475.1081m/z	0	3	134.72	1.33333	36.0525	0.57735	101.04	298.063	1.19412e-05	NA
986	14.49_551.1776m/z	0	3	205.218	1.66667	67.019	0.57735	123.131	298.018	1.19456e-05	NA
3327	12.57_453.2338m/z	0	0	154.99	2627.41	87.3411	225.305	0.0589895	297.986	1.19488e-05	NA
3747	11.52_407.1920m/z	0	0	737.181	22322.2	644.93	2221.86	0.0330245	297.886	1.19587e-05	NA
2423	17.75_582.1589m/z	4	0	1.5	67.4228	0.57735	5.78055	0.0222477	297.601	1.19869e-05	NA
2451	10.65_405.2110m/z	4	0	1.75	53.7806	0.5	6.51904	0.0325396	297.59	1.1988e-05	NA
1093	20.24_463.2547m/z	0	0	531.15	9737.64	95.9602	2427.27	0.0545461	297.481	1.19989e-05	NA
2153	4.32_337.1492m/z	4	0	1.5	66.4115	0.57735	5.23021	0.0225865	297.471	1.19998e-05	NA
5546	8.18_543.2623m/z	4	0	1.25	39.0555	0.5	5.14371	0.0320057	297.233	1.20235e-05	NA
4731	13.81_535.2005m/z	4	0	1.5	318.847	0.57735	142.848	0.00470445	297.073	1.20395e-05	NA
3312	10.39_443.1875m/z	4	0	1.5	66.3188	0.57735	5.26174	0.022618	296.954	1.20514e-05	NA
1102	10.11_379.2319m/z	4	0	1.5	75.9162	0.57735	10.7024	0.0197586	296.822	1.20647e-05	NA
709	6.88_429.2151m/z	4	0	1.5	112.361	0.57735	25.3815	0.0133499	296.755	1.20714e-05	NA
11739	7.42_425.2024m/z	0	0	297.796	1668.52	54.087	132.741	0.178479	296.512	1.20957e-05	NA
5794	11.78_556.2773m/z	4	0	1.5	119.026	0.57735	28.4121	0.0126023	296.274	1.21197e-05	NA
9257	3.10_405.9701m/z	4	0	1.25	54.1026	0.5	12.4573	0.0231042	296.26	1.21211e-05	NA
771	19.96_521.3311m/z	4	0	1.75	119.355	0.5	32.8841	0.0146621	295.758	1.21719e-05	NA
1190	8.75_599.2814m/z	4	0	1.5	79.5204	0.57735	12.377	0.0188631	295.641	1.21838e-05	NA
1212	11.25_744.1358m/z	0	3	185.748	1.66667	69.8245	0.57735	111.449	295.581	1.21899e-05	NA
4130	11.80_511.1605m/z	0	3	144.893	1.33333	47.1245	0.57735	108.67	295.522	1.21958e-05	NA
4651	14.95_522.0826m/z	0	0	1310.34	81.4269	200.193	14.5731	16.0922	295.347	1.22136e-05	NA
4005	12.05_297.0612m/z_2	0	0	231.793	24.1548	31.971	2.2468	9.59616	295.295	1.2219e-05	NA
856	11.37_423.1637m/z	0	3	132.192	1.33333	44.9243	0.57735	99.1437	295.136	1.22351e-05	NA
250	18.07_945.2401m/z	0	3	115.662	1.66667	27.7894	0.57735	69.3971	295.136	1.22352e-05	NA
914	18.13_525.2539m/z	4	0	1.75	50.129	0.5	5.42834	0.0349099	295.043	1.22447e-05	NA
578	12.80_621.2760m/z	4	0	1.5	355.294	0.57735	138.495	0.00422186	294.932	1.2256e-05	NA
8039	4.11_463.1816m/z	4	0	1.5	86.28	0.57735	14.9787	0.0173852	294.865	1.22629e-05	NA
15634	10.24_633.0896m/z	0	0	423.403	2109.53	80.3884	175.352	0.200709	294.804	1.22692e-05	NA
1536	7.11_473.1299m/z	0	3	200.578	1.66667	64.7317	0.57735	120.347	294.675	1.22824e-05	NA
3029	16.97_273.0757m/z	0	0	400.756	31.4265	41.2602	14.2919	12.7522	294.156	1.23358e-05	NA
2503	11.88_539.3341m/z	4	0	1.25	114.838	0.5	36.3214	0.0108849	294.118	1.23398e-05	NA
1625	19.17_629.3174m/z	0	3	1405.57	1.33333	617.278	0.57735	1054.18	294.093	1.23424e-05	NA
1967	15.48_539.3425m/z	4	0	1.5	202.189	0.57735	64.3703	0.0074188	293.862	1.23663e-05	NA
1859	17.15_575.1762m/z	0	2	439.607	7.80866	33.4298	10.9384	56.2974	293.8	1.23728e-05	NA
4095	10.62_557.2286m/z	0	0	304.56	51.3215	8.86402	10.2382	5.93435	293.783	1.23745e-05	NA
657	11.11_355.1174m/z	0	3	186.87	1.66667	61.4907	0.57735	112.122	293.612	1.23923e-05	NA
2344	4.49_307.1391m/z	4	0	1.5	331.988	0.57735	156.49	0.00451823	293.15	1.24405e-05	NA
1420	17.53_345.2628m/z	4	0	1.75	79.9595	0.5	19.0243	0.0218861	293.035	1.24525e-05	NA
10472	10.11_439.1241m/z	0	0	55022.5	11819.3	5455.53	1526.03	4.65532	292.521	1.25065e-05	NA
1514	8.80_427.1604m/z	4	0	1.25	186.347	0.5	69.0622	0.00670792	292.351	1.25244e-05	NA
2479	7.86_529.2489m/z	4	0	1.5	105.535	0.57735	24.0455	0.0142132	292.118	1.25491e-05	NA
2070	11.39_435.2230m/z	4	0	1.75	75.6338	0.5	13.6117	0.0231378	291.937	1.25682e-05	NA
2887	12.74_433.2439m/z	4	0	1.75	162.375	0.5	53.102	0.0107775	291.8	1.25827e-05	NA
1061	16.61_537.2548m/z	0	0	17.2324	636.163	6.7532	61.3034	0.027088	291.766	1.25863e-05	NA
4106	9.94_606.0658m/z	0	3	70.0363	1.66667	10.3785	0.57735	42.0218	291.734	1.25897e-05	NA
1793	2.56_529.1546m/z	4	0	1.5	27.1416	0.57735	3.85487	0.0552657	291.706	1.25928e-05	NA
13796	8.81_587.1067m/z	0	0	68.8708	719.887	21.826	80.511	0.0956689	291.543	1.26101e-05	NA
2505	22.59_623.3426m/z	4	0	1.5	192.847	0.57735	60.4268	0.00777817	291.512	1.26134e-05	NA
1648	16.86_469.2291m/z	2	0	9.87138	441.012	9.69012	35.4431	0.0223835	291.481	1.26167e-05	NA
2903	7.95_715.3368m/z	4	0	1.75	57.5754	0.5	9.02677	0.0303949	291.437	1.26214e-05	NA
22	9.92_395.3076m/z	4	0	1	698.007	0	79.0796	0.00143265	291.324	1.26335e-05	NA
372	15.92_555.3005m/z	4	0	1.75	123.695	0.5	41.6414	0.0141477	291.304	1.26356e-05	NA
2906	9.17_453.0489m/z	1	0	14.324	867.267	9.46214	139.352	0.0165162	291.229	1.26436e-05	NA
426	13.57_423.7515m/z	0	3	385.131	1.33333	77.8419	0.57735	288.848	291.214	1.26452e-05	NA
3376	16.50_435.2232m/z	1	0	19.1986	708.646	17.5527	63.0502	0.0270919	291.145	1.26526e-05	NA
1358	16.82_809.3025m/z	0	3	108.848	1.33333	28.7275	0.57735	81.6357	291.126	1.26546e-05	NA
1899	10.69_407.1916m/z	2	0	8.67591	466.029	9.17426	46.3194	0.0186167	291.073	1.26604e-05	NA
5626	7.30_505.1922m/z	0	0	1293.52	28.2234	563.018	2.60516	45.8315	291.008	1.26673e-05	NA
3552	10.27_544.2757m/z	4	0	1	82.8144	0	9.28759	0.0120752	290.994	1.26688e-05	NA
1419	18.86_593.3171m/z	4	0	1.5	79.6445	0.57735	13.3052	0.0188337	290.87	1.26821e-05	NA
8545	6.99_366.1178m/z	4	0	1.5	75.0994	0.57735	10.8514	0.0199735	290.457	1.27266e-05	NA
1778	3.97_615.2300m/z	4	0	1.5	59.7548	0.57735	1.79122	0.0251026	290.218	1.27524e-05	NA
5643	7.13_625.1768m/z	0	3	47.7299	1.33333	7.99755	0.57735	35.7974	290.128	1.27621e-05	NA
4842	7.00_567.2078m/z	0	0	118.426	544.875	17.2477	30.7469	0.217345	290.087	1.27665e-05	NA
8495	13.58_985.3334m/z	0	0	6351.27	339.214	966.882	104.785	18.7235	290.02	1.27739e-05	NA
943	6.40_493.1554m/z	4	0	1.25	79.2172	0.5	25.0255	0.0157794	289.981	1.27781e-05	NA
4936	17.40_692.1038m/z	0	3	293.014	1.33333	137.207	0.57735	219.761	289.85	1.27923e-05	NA
1259	19.84_591.2653m/z	4	0	1.75	309.42	0.5	119.595	0.00565574	289.839	1.27936e-05	NA
7438	7.93_583.1662m/z	0	3	123.343	1.33333	41.2207	0.57735	92.5069	289.443	1.28367e-05	NA
2129	14.63_986.1945m/z	0	3	144.998	1.66667	42.3283	0.57735	86.999	289.396	1.28419e-05	NA
3825	18.07_569.3171m/z	0	0	50.6625	933.551	32.1752	61.719	0.0542686	289.361	1.28456e-05	NA
2172	22.07_660.1152m/z	0	3	270.438	1.33333	112.353	0.57735	202.829	289.238	1.28591e-05	NA
1115	8.24_413.1838m/z	4	0	1.5	297.842	0.57735	110.85	0.00503623	289.218	1.28613e-05	NA
3662	13.02_695.4331m/z	0	0	131.088	3146.05	100.863	166.027	0.0416675	289.116	1.28725e-05	NA
2772	5.77_283.0958m/z	0	3	16.683	1.33333	1.81126	0.57735	12.5122	289.074	1.28771e-05	NA
1138	20.83_648.0790m/z	4	0	1.25	60.7334	0.5	15.6128	0.0205818	289.055	1.28792e-05	NA
1835	6.58_497.2227m/z	4	0	1.5	67.6586	0.57735	7.63605	0.0221701	288.915	1.28946e-05	NA
8096	12.27_970.1816m/z	0	0	2137.63	328.779	250.824	53.3062	6.50173	288.87	1.28995e-05	NA
641	17.94_547.2174m/z	4	0	1.75	81.4659	0.5	19.9125	0.0214814	288.681	1.29203e-05	NA
877	16.72_597.3086m/z	4	0	1.5	71.9699	0.57735	9.95298	0.020842	288.531	1.29369e-05	NA
5478	21.61_499.2568m/z	4	0	1.25	157.609	0.5	17.8191	0.00793101	288.483	1.29422e-05	NA
4834	5.27_471.1503m/z	0	0	239.504	1870.69	117.238	138.343	0.12803	288.366	1.29551e-05	NA
680	9.37_451.2169m/z	4	0	1.25	50.4256	0.5	10.3957	0.024789	288.267	1.29661e-05	NA
650	4.44_855.2550m/z	0	3	713.983	1.33333	367.23	0.57735	535.487	287.97	1.29991e-05	NA
2157	13.98_690.3811m/z	4	0	1.5	122.675	0.57735	35.8493	0.0122274	287.782	1.302e-05	NA
2473	6.36_485.2236m/z	0	0	69.242	545.887	25.9327	20.7946	0.126843	287.727	1.30262e-05	NA
6417	8.86_235.0810m/z	4	0	1.25	41.3098	0.5	7.10659	0.0302591	287.512	1.30502e-05	NA
3710	12.95_565.1919m/z	0	0	86.0464	403.59	13.0939	28.8785	0.213203	287.234	1.30813e-05	NA
3500	2.85_443.1191m/z	0	0	52.6121	1421.56	49.0332	111.248	0.0370102	286.947	1.31135e-05	NA
384	9.82_673.2924m/z	4	0	1.75	126.12	0.5	14.2081	0.0138756	286.938	1.31145e-05	NA
2441	6.53_259.1181m/z	4	0	1.5	69.3046	0.57735	8.81434	0.0216436	286.807	1.31293e-05	NA
3411	21.44_509.4655m/z	4	0	1.25	32.4477	0.5	2.90024	0.0385235	286.731	1.31379e-05	NA
7304	14.82_213.1487m/z	4	0	1	68.4378	0	7.71403	0.0146118	286.6	1.31527e-05	NA
2534	3.33_475.1452m/z	0	0	302.033	30.8778	42.3011	2.86018	9.78156	286.506	1.31633e-05	NA
1232	10.71_465.2337m/z	2	0	10.4374	654.318	10.4944	88.1805	0.0159516	286.403	1.3175e-05	NA
6241	9.24_609.1454m/z	0	0	32.8443	2023.54	9.01263	391.187	0.0162311	286.307	1.31859e-05	NA
2586	12.70_648.2067m/z	4	0	1.25	85.9004	0.5	24.4751	0.0145517	286.295	1.31872e-05	NA
861	12.69_571.2512m/z	4	0	1	101.774	0	11.536	0.00982572	286.163	1.32022e-05	NA
6490	16.77_425.1000m/z	0	3	175.687	1.33333	54.6007	0.57735	131.765	286.094	1.321e-05	NA
5771	8.05_567.1685m/z	0	3	130.249	1.33333	46.4971	0.57735	97.6866	286.076	1.3212e-05	NA
3499	10.14_451.2182m/z	0	0	1840.29	18096.1	788.805	1076.75	0.101695	286.035	1.32167e-05	NA
2521	11.57_389.1236m/z	0	0	2700.01	231.766	455.888	44.4376	11.6497	285.649	1.32607e-05	NA
609	11.52_149.0447m/z	4	0	1.5	86.1219	0.57735	17.1941	0.0174172	285.643	1.32614e-05	NA
3497	8.48_441.1966m/z	4	0	1.25	36.3118	0.5	4.82823	0.0344241	285.337	1.32965e-05	NA
3812	15.18_620.1099m/z	0	0	491.708	129.907	36.5977	19.9756	3.78507	285.024	1.33325e-05	NA
1634	11.19_477.2335m/z	4	0	1.75	93.7055	0.5	27.2713	0.0186755	285.003	1.33349e-05	NA
4992	21.22_669.2084m/z	0	0	666.41	46.7197	36.4973	29.5925	14.264	284.891	1.33478e-05	NA
4167	13.53_463.2540m/z	4	0	1.5	64.5032	0.57735	6.74916	0.0232547	284.722	1.33673e-05	NA
3720	11.77_439.2180m/z	0	0	88.3932	3596.15	83.2476	449.034	0.0245799	284.7	1.337e-05	NA
9263	13.89_847.3386m/z	0	0	78964.5	1261.61	14343.6	351.954	62.5904	284.524	1.33903e-05	NA
3037	11.24_425.1348m/z	0	3	1399.55	1.66667	1023.48	0.57735	839.733	284.23	1.34245e-05	NA
1572	12.05_153.0183m/z	0	3	58.1694	1.33333	9.69689	0.57735	43.6271	284.214	1.34262e-05	NA
1947	12.41_463.2534m/z	4	0	1.5	93.676	0.57735	19.5766	0.0160126	284.189	1.34292e-05	NA
2011	11.70_420.2597m/z	3	0	5.43896	339.911	8.22478	34.4185	0.0160011	284.121	1.34371e-05	NA
1821	14.82_447.2574m/z	4	0	1.75	54.8055	0.5	8.47203	0.0319311	284.057	1.34445e-05	NA
2065	17.44_495.1506m/z	0	0	647.519	27.6222	85.6338	16.6587	23.442	284.031	1.34476e-05	NA
3336	13.57_847.3388m/z	0	2	4900.61	6.2228	1044.26	8.1954	787.525	283.946	1.34576e-05	NA
757	10.14_544.2778m/z	4	0	1.5	67.9688	0.57735	8.9256	0.0220689	283.939	1.34583e-05	NA
2236	17.47_697.4118m/z	4	0	1.5	69.5901	0.57735	9.61609	0.0215548	283.931	1.34593e-05	NA
543	14.75_513.2580m/z	4	0	1.5	129.42	0.57735	38.2147	0.0115901	283.752	1.34802e-05	NA
2987	21.48_795.2506m/z	0	3	466.394	1.66667	223.641	0.57735	279.837	283.369	1.35251e-05	NA
1057	6.15_491.1746m/z	4	0	1.75	41.44	0.5	1.13981	0.0422297	283.343	1.35282e-05	NA
862	15.72_271.1904m/z	4	0	1.5	67.5087	0.57735	8.91275	0.0222194	283.238	1.35405e-05	NA
7126	14.57_423.4774m/z	0	0	1344.99	79.3934	183.197	33.3097	16.9408	283.21	1.35438e-05	NA
876	18.89_465.2334m/z	4	0	1.75	137.299	0.5	47.5158	0.0127459	283.198	1.35452e-05	NA
6067	16.59_713.4103m/z	4	0	1.5	93.7511	0.57735	20.1749	0.0159998	283.121	1.35543e-05	NA
5096	8.64_437.2019m/z	4	0	1.5	65.4022	0.57735	7.54066	0.022935	282.786	1.35939e-05	NA
5577	21.36_477.2338m/z	0	0	140.91	722.828	14.6553	108.765	0.194943	282.669	1.36077e-05	NA
1310	12.63_435.1285m/z	0	0	1124.19	41.4087	151.273	27.4862	27.1487	282.644	1.36107e-05	NA
11082	2.69_315.5771m/z	0	0	1323.35	341.285	98.8337	42.543	3.87755	282.574	1.3619e-05	NA
4238	10.14_453.2247m/z	0	0	54.8454	522.91	24.6742	29.3172	0.104885	282.364	1.36439e-05	NA
12841	8.58_945.3389m/z	0	0	7690.75	2011.45	535.75	324.846	3.82348	282.319	1.36494e-05	NA
4841	8.25_317.0870m/z	0	3	47.7776	1.33333	5.40752	0.57735	35.8332	282.199	1.36637e-05	NA
793	9.86_373.1857m/z	4	0	1.75	96.3379	0.5	10.8935	0.0181652	282.06	1.36802e-05	NA
2531	15.24_575.2110m/z	0	3	39.1938	1	4.15271	0	39.1938	281.969	1.36911e-05	NA
1350	7.33_485.2236m/z	4	0	1.5	63.8611	0.57735	7.16928	0.0234885	281.726	1.37202e-05	NA
3599	9.18_351.1653m/z	2	0	17.6784	1283.01	24.7376	153.716	0.0137789	281.609	1.37343e-05	NA
4641	11.26_393.1759m/z	1	0	21.1629	577.814	15.0103	34.4806	0.0366257	281.47	1.3751e-05	NA
474	11.76_951.3468m/z	0	3	232.17	1.33333	103.775	0.57735	174.127	281.338	1.37668e-05	NA
2538	18.84_699.3772m/z	4	0	1.5	91.1624	0.57735	18.8828	0.0164542	281.329	1.37679e-05	NA
9808	9.27_161.0450m/z	0	0	17514.5	5616.92	1189.23	545.198	3.11817	281.114	1.37939e-05	NA
3620	11.51_445.1664m/z	4	0	1.75	46.8226	0.5	5.29379	0.0373751	280.787	1.38335e-05	NA
47	13.52_509.2957m/z	4	0	1.25	120.6	0.5	13.7897	0.0103649	280.493	1.38692e-05	NA
6950	10.74_439.4781m/z	0	3	187.205	1.33333	63.6106	0.57735	140.404	280.45	1.38744e-05	NA
13467	1.88_395.5471m/z	4	0	1.5	70.0436	0.57735	10.4812	0.0214152	280.409	1.38794e-05	NA
668	11.78_419.1918m/z	3	0	3.9897	169.737	4.66991	18.2859	0.0235051	280.313	1.38912e-05	NA
1395	18.07_902.1843m/z	0	3	543.855	1.33333	326.383	0.57735	407.891	280.254	1.38983e-05	NA
3550	20.00_735.2658m/z	4	0	1.25	44.007	0.5	8.21503	0.0284046	280.147	1.39114e-05	NA
805	10.06_544.2786m/z	4	0	1.5	61.6736	0.57735	6.30462	0.0243216	280.111	1.39158e-05	NA
2795	14.07_467.1923m/z	4	0	1.75	53.3802	0.5	8.45166	0.0327837	280.071	1.39207e-05	NA
3108	17.67_467.2495m/z	2	0	22.8097	1414.14	27.0876	158.937	0.0161297	279.646	1.39729e-05	NA
7052	18.56_543.1505m/z	0	0	16330.9	845.432	2489.81	317.237	19.3167	279.455	1.39964e-05	NA
5027	19.61_499.2639m/z	4	0	1.25	36.2345	0.5	5.07938	0.0344975	279.399	1.40033e-05	NA
10751	5.49_465.0460m/z	4	0	1.75	67.8988	0.5	14.5651	0.0257736	279.366	1.40074e-05	NA
293	13.21_635.4123m/z	4	0	1.75	102.83	0.5	30.5296	0.0170184	279.355	1.40087e-05	NA
1302	13.01_555.4380m/z	0	3	75.1108	1.66667	13.6526	0.57735	45.0665	279.276	1.40185e-05	NA
7830	7.70_555.1986m/z	0	0	381.22	19.4635	39.3529	3.87993	19.5863	279.267	1.40195e-05	NA
754	13.92_998.2491m/z	0	3	590.339	1.33333	252.941	0.57735	442.754	279.232	1.40239e-05	NA
91	11.50_477.2332m/z	4	0	1.25	44.6239	0.5	9.37421	0.0280119	279.208	1.40268e-05	NA
1974	17.54_477.3050m/z	4	0	1.5	72.6516	0.57735	11.6366	0.0206465	279.173	1.40312e-05	NA
1918	11.98_699.2289m/z	3	0	3.8037	160.082	4.96317	11.2387	0.0237609	279.132	1.40363e-05	NA
4434	7.03_406.0922m/z	4	0	1.25	114.58	0.5	39.6297	0.0109094	279.1	1.40402e-05	NA
1490	15.30_299.0762m/z	4	0	1.75	62.8963	0.5	12.7164	0.0278236	278.82	1.4075e-05	NA
3397	5.17_459.1505m/z	0	0	2517.35	341.488	330.717	37.2598	7.3717	278.519	1.41125e-05	NA
5992	9.66_575.2704m/z	0	0	291.539	895.965	36.3165	21.6851	0.325392	278.092	1.41659e-05	NA
361	10.73_602.2287m/z	4	0	1.5	98.7121	0.57735	25.4663	0.0151957	278.046	1.41716e-05	NA
14503	16.83_628.1459m/z	0	0	29.2857	167.39	8.95082	6.99296	0.174955	277.81	1.42014e-05	NA
3478	8.49_469.1343m/z	0	0	1107.15	52.2755	144.596	30.7916	21.1791	277.699	1.42153e-05	NA
6518	11.40_537.1610m/z	0	0	28153.3	4448.13	3644.68	240.182	6.32925	277.693	1.42161e-05	NA
1770	11.68_410.2094m/z	4	0	1.75	63.0598	0.5	12.4699	0.0277514	277.668	1.42193e-05	NA
4065	25.10_527.1553m/z	0	3	558.514	1.33333	288.301	0.57735	418.885	277.652	1.42213e-05	NA
2765	11.60_401.2169m/z	4	0	1.75	62.5125	0.5	12.497	0.0279944	277.578	1.42305e-05	NA
51	10.76_513.2534m/z	4	0	2	140.62	0	16.1199	0.0142227	277.307	1.42648e-05	NA
9373	1.32_573.0715m/z	4	0	1.5	155.785	0.57735	55.2994	0.00962867	277.254	1.42715e-05	NA
10716	8.67_863.2605m/z	0	0	5048.8	716.541	579.266	161.435	7.04608	276.944	1.43109e-05	NA
2542	9.85_637.2495m/z	0	3	101.935	1.33333	29.7598	0.57735	76.4515	276.723	1.43391e-05	NA
1487	15.91_892.1880m/z	0	3	704.194	1.66667	295.831	0.57735	422.516	276.63	1.43509e-05	NA
2640	13.95_509.2951m/z	4	0	1.5	74.3717	0.57735	12.6873	0.020169	276.583	1.43569e-05	NA
3225	5.98_341.0894m/z	0	0	44.756	266.022	15.0206	20.2494	0.168242	276.557	1.43603e-05	NA
3383	16.32_471.2342m/z	3	0	9.74445	750.639	16.1624	89.0336	0.0129815	276.445	1.43746e-05	NA
2722	18.37_565.1923m/z	0	0	3007.66	47.1422	810.898	17.1745	63.7996	276.271	1.43969e-05	NA
1610	11.41_582.3110m/z	4	0	1.25	64.7282	0.5	16.7078	0.0193115	276.178	1.44088e-05	NA
4107	9.37_527.2341m/z	0	0	41.0426	777.41	27.267	47.9188	0.052794	276.103	1.44184e-05	NA
846	13.47_491.2842m/z	4	0	1.25	33.5568	0.5	4.22446	0.0372503	276.053	1.44249e-05	NA
4023	5.86_181.0132m/z	4	0	1.25	54.17	0.5	12.5612	0.0230755	275.918	1.44423e-05	NA
3969	3.74_369.1769m/z	0	3	72.1505	1.33333	17.9789	0.57735	54.1129	275.843	1.44519e-05	NA
624	15.70_685.4002m/z	4	0	1.75	191.635	0.5	67.0712	0.00913193	275.717	1.44682e-05	NA
4022	7.47_308.1161m/z	4	0	1.25	103.183	0.5	32.863	0.0121144	275.692	1.44714e-05	NA
8676	15.89_413.1084m/z	0	0	2724.51	231.228	430.263	4.77473	11.7828	275.658	1.44759e-05	NA
5323	14.95_527.2704m/z	1	0	52.884	2427.27	50.3011	228.475	0.0217874	275.445	1.45034e-05	NA
2809	11.28_393.1757m/z	2	0	10.2691	361.841	10.8215	15.4262	0.0283802	275.443	1.45037e-05	NA
2036	6.99_179.1070m/z	4	0	1.5	58.695	0.57735	5.5456	0.0255558	275.391	1.45104e-05	NA
11244	9.27_423.3157m/z	0	0	65824.2	19658.6	4528.08	2440.69	3.34836	275.371	1.4513e-05	NA
3518	20.75_405.2480m/z	4	0	1.75	75.9398	0.5	17.8275	0.0230446	275.218	1.45329e-05	NA
3700	10.54_465.1977m/z	0	0	60.7626	499.883	20.6955	41.2298	0.121554	275.06	1.45534e-05	NA
9430	11.25_715.3904m/z	4	0	1.5	53.716	0.57735	0.764611	0.0279246	275.019	1.45588e-05	NA
1986	16.74_435.1291m/z	0	0	2460.81	16.3796	672.584	8.55097	150.236	274.758	1.45929e-05	NA
2015	20.27_565.2278m/z	4	0	1.75	53.5947	0.5	8.84502	0.0326525	274.717	1.45983e-05	NA
8172	12.32_577.2497m/z	0	0	4804	1508.13	544.656	104.625	3.1854	274.436	1.4635e-05	NA
2990	13.02_602.3377m/z	4	0	1.25	200.382	0.5	78.6461	0.0062381	274.345	1.4647e-05	NA
1603	2.57_542.6363m/z	4	0	2	102.924	0	11.8005	0.0194319	274.296	1.46534e-05	NA
11827	7.49_343.0998m/z	4	0	1.5	67.0389	0.57735	9.75332	0.0223751	274.153	1.46722e-05	NA
519	15.17_565.7851m/z	0	3	86.7916	1.66667	18.7808	0.57735	52.075	274.147	1.4673e-05	NA
4913	12.15_433.2059m/z	4	0	1.5	58.4441	0.57735	5.4721	0.0256655	274.03	1.46884e-05	NA
1108	18.18_599.2913m/z	4	0	1.5	133.831	0.57735	15.4693	0.0112082	273.987	1.46941e-05	NA
2961	7.94_537.1607m/z	3	0	5.08739	199.603	6.85766	4.79029	0.0254876	273.974	1.46959e-05	NA
9434	3.03_481.1704m/z	4	0	1	17.9278	0	1.98077	0.0557792	273.883	1.47079e-05	NA
5129	9.01_396.1945m/z	4	0	1.5	68.4997	0.57735	10.3263	0.0218979	273.858	1.47111e-05	NA
8027	3.61_448.0301m/z	4	0	1.5	111.695	0.57735	28.481	0.0134295	273.821	1.4716e-05	NA
12342	10.22_403.1406m/z	4	0	1.25	48.081	0.5	10.1153	0.0259978	273.738	1.4727e-05	NA
1229	15.86_273.2065m/z	3	0	4.04442	172.478	4.08883	23.7085	0.0234489	273.643	1.47397e-05	NA
15616	3.40_373.1133m/z	0	0	49.5837	315.807	12.9687	27.9765	0.157007	273.465	1.47632e-05	NA
1804	12.93_479.2493m/z	2	0	14.723	738.185	15.2978	67.1272	0.0199448	273.28	1.4788e-05	NA
4034	14.47_437.2721m/z	4	0	1.75	54.0033	0.5	9.02497	0.0324054	272.753	1.48583e-05	NA
9997	12.95_439.1596m/z	0	3	115.84	1.66667	32.6145	0.57735	69.5042	272.747	1.48591e-05	NA
1901	15.43_651.4069m/z	0	0	52.7499	1790.12	18.3485	425.967	0.0294673	272.688	1.48671e-05	NA
4199	3.38_315.2330m/z	0	3	213.439	1.33333	71.0897	0.57735	160.08	272.215	1.49307e-05	NA
1555	2.78_515.1400m/z	4	0	1.25	218.24	0.5	46.6977	0.00572764	271.762	1.4992e-05	NA
1729	12.73_389.2534m/z	4	0	1.5	121.092	0.57735	32.71	0.0123873	271.707	1.49995e-05	NA
6366	1.80_504.1179m/z	4	0	1.25	38.573	0.5	6.76045	0.0324061	271.425	1.50379e-05	NA
1360	3.38_654.0883m/z	0	3	683.891	1.33333	285.917	0.57735	512.918	271.335	1.50502e-05	NA
761	17.13_691.2599m/z	0	0	1402.92	13.8426	771.317	0.992917	101.348	271.248	1.5062e-05	NA
3566	4.52_455.2130m/z	4	0	1.5	66.1238	0.57735	10.3521	0.0226847	271.209	1.50675e-05	NA
7607	21.22_766.1198m/z	0	0	1926.6	156.228	103.488	91.5011	12.332	271.161	1.50739e-05	NA
3836	9.85_421.1500m/z	0	0	928.929	146.822	90.475	36.6355	6.32689	271.157	1.50745e-05	NA
747	17.29_529.2288m/z	0	3	134.187	1.33333	44.8318	0.57735	100.64	271.043	1.50901e-05	NA
5548	8.26_552.3027m/z	4	0	1.5	127.366	0.57735	38.7291	0.0117771	270.994	1.50969e-05	NA
5256	4.62_705.2595m/z	4	0	1.25	45.3288	0.5	9.14796	0.0275763	270.972	1.50999e-05	NA
9484	21.95_583.3330m/z	0	0	102.924	2060.76	28.8132	441.096	0.0499449	270.939	1.51043e-05	NA
4037	3.12_315.0713m/z	0	0	948.477	155.969	98.9537	32.755	6.08117	270.925	1.51063e-05	NA
2561	9.82_540.0931m/z	4	0	1.25	289.967	0.5	125.564	0.00431083	270.888	1.51113e-05	NA
5011	6.12_427.1818m/z	0	0	813.205	5898.47	260.06	473.006	0.137867	270.826	1.51199e-05	NA
7399	13.35_555.1870m/z	0	0	35.9346	259.255	5.90354	37.4142	0.138607	270.785	1.51255e-05	NA
1864	13.63_481.2255m/z	4	0	1.5	97.9277	0.57735	23.8644	0.0153174	270.654	1.51435e-05	NA
1031	21.03_520.3121m/z	4	0	1.75	207.537	0.5	75.8416	0.00843222	270.504	1.51643e-05	NA
3078	25.39_527.1556m/z	0	0	27220.4	151.964	17006.4	12.855	179.124	270.421	1.51756e-05	NA
1252	16.84_597.3092m/z	4	0	1.5	89.1666	0.57735	19.9696	0.0168224	270.052	1.52267e-05	NA
13008	12.45_481.0801m/z	4	0	1.5	52.815	0.57735	2.20077	0.028401	270.032	1.52295e-05	NA
1175	9.98_885.2812m/z	0	3	848.598	1.33333	531.957	0.57735	636.449	269.719	1.52731e-05	NA
6759	5.78_481.2286m/z	4	0	1.25	26.0127	0.5	2.87208	0.0480534	269.571	1.52937e-05	NA
4269	8.46_481.2288m/z	3	0	5.77388	347.184	9.54775	26.5594	0.0166306	269.245	1.53394e-05	NA
5714	17.62_281.0651m/z	0	3	91.9941	1.66667	20.4888	0.57735	55.1964	269.223	1.53424e-05	NA
3745	7.86_669.1670m/z	0	0	130.641	2180.89	47.8466	324.452	0.0599024	269.195	1.53464e-05	NA
[truncated: 10,923 more rows]
